# Supplementary material for: Differential gene expression drives cell-cycle-dependent transition from monopolar to bipolar growth in Schizosaccharomyces pombe
Source: G3 (Bethesda). 2026 May 11;16(7):jkag126. doi: 10.1093/g3journal/jkag126 (PMC13334187; doi:10.1093/g3journal/jkag126)
Supplement: jkag126_Supplementary_Data [file jkag126_supplementary_data.zip]

Archive with 15 entries (15 files):
- Supplementary_Figures_G3-2026-406766.pdf
- Supplementary_Table_10_G3-2026-406766.xlsx
- Supplementary_Table_11_G3-2026-406766.xlsx
- Supplementary_Table_12_G3-2026-406766.xlsx
- Supplementary_Table_13_G3-2026-406766.xlsx
- Supplementary_Table_14_G3-2026-406766.xlsx
- Supplementary_Table_1_G3-2026-406766.xlsx
- Supplementary_Table_2_G3-2026-406766.xlsx
- Supplementary_Table_3_G3-2026-406766.xlsx
- Supplementary_Table_4_G3-2026-406766.xlsx
- Supplementary_Table_5_G3-2026-406766.xlsx
- Supplementary_Table_6_G3-2026-406766.xlsx
- Supplementary_Table_7_G3-2026-406766.xlsx
- Supplementary_Table_8_G3-2026-406766.xlsx
- Supplementary_Table_9_G3-2026-406766.xlsx
