# Supplementary material for: Differential gene expression drives cell-cycle-dependent transition from monopolar to bipolar growth in Schizosaccharomyces pombe
Source: G3 (Bethesda). 2026 May 11;16(7):jkag126. doi: 10.1093/g3journal/jkag126 (PMC13334187; doi:10.1093/g3journal/jkag126)
Supplement: jkag126_Supplementary_Data [file jkag126_supplementary_data.zip › Supplementary_Table_13_G3-2026-406766.xlsx]

## Sheet: Gene-Rank-Cdc1036CVSCdcT150
Supplementary Table 13: GSEA (Gene set enrichment analysis) scores for genes upregulated in G1 phase (positive values) and upregulated in G2 phase (negative values) with p<=0.05.
	DESCRIPTION	SCORE
Table 3: GSEA (Gene set enrichment analysis) scores for genes upregulated in G2 phase. The top 100 genes were selected for representative purposes with p<=0.05	SPAC27D7.09c	4.62498
SPNCRNA.993	SPNCRNA.993	4.27131
SPCC645.14c	sti1	3.98932
SPAC22F3.12c	rgs1	3.92775
SPAC25B8.14	mal2	3.7556
SPAC27D7.03c	mei2	3.70463
SPAC4H3.08	SPAC4H3.08	3.60434
SPBPB2B2.05	SPBPB2B2.05	3.37668
SPAC9E9.13	wos2	3.27099
SPBC1711.08	aha1	3.24493
SPCC338.06c	SPCC338.06c	3.16932
SPBC30D10.14	SPBC30D10.14	3.09462
SPNCRNA.46	prl46	3.05208
SPAC186.07c	SPAC186.07c	2.96232
SPAC4F10.20	grx1	2.93877
SPAC22H12.01c	mug35	2.8955
SPAC926.04c	hsp90	2.88974
SPBC3B9.01	fes1	2.87673
SPCC663.09c	SPCC663.09c	2.85726
SPNCRNA.921	SPNCRNA.921	2.80372
SPNCRNA.913	shd1-antisense-1	2.80207
SPAC22F8.03c	SPAC22F8.03c	2.70828
SPAC688.13	scn3	2.61244
SPNCRNA.1264	pku70-antisense-1	2.60526
SPNCRNA.1211	SPCC777.06c-antisense-1	2.49564
SPCC1739.13	ssa2	2.47854
SPAC11E3.06	map1	2.45791
SPNCRNA.1475	tra1-antisense-1	2.45272
SPMTR.01	mat2-Pc	2.45208
SPBC1734.11	mas5	2.43459
SPAC11D3.13	hsp3104	2.42632
SPNCRNA.1182	SPNCRNA.1182	2.41076
SPACUNK4.19	mug153	2.37754
SPBC119.03	SPBC119.03	2.36893
SPNCRNA.1481	rem1-antisense-1	2.27186
SPAC2C4.04c	SPAC2C4.04c	2.26554
SPAC1002.07c	ats1	2.25769
SPAC110.04c	pss1	2.24095
SPAC16C9.05	cph1	2.23978
SPCC1840.05c	SPCC1840.05c	2.23291
SPNCRNA.990	cbh1-antisense-1	2.23079
SPNCRNA.328	SPNCRNA.328	2.20232
SPAC664.11	ssc1	2.17435
SPCC737.04	SPCC737.04	2.16215
SPAC1565.04c	ste4	2.15063
SPCC1442.16c	zta1	2.15051
SPBC14F5.04c	pgk1	2.13917
SPBC23G7.17c	mat1-Mi	2.13433
SPBC3E7.02c	hsp16	2.1077
SPNCRNA.1229	SPCC1442.13c-antisense-1	2.09496
SPBC1271.06c	mug96	2.08525
SPNCRNA.1259	SPNCRNA.1259	2.06038
SPAC9E9.11	plr1	2.0578
SPAC25G10.02	cce1	2.03991
SPNCRNA.490	SPNCRNA.490	2.03161
SPAC3H8.09c	nab3	2.03114
SPNCRNA.1246	SPNCRNA.1246	2.00841
SPCPJ732.03	meu15	1.99728
SPNCRNA.732	SPNCRNA.732	1.97464
SPBC1289.16c	cao2	1.97297
SPNCRNA.1438	cdc2-antisense-1	1.96973
SPNCRNA.306	SPNCRNA.306	1.96791
SPBC215.11c	SPBC215.11c	1.9439
SPNCRNA.1055	SPNCRNA.1055	1.94039
SPAC513.02	SPAC513.02	1.93334
SPCC330.06c	pmp20	1.87556
SPCC1494.01	SPCC1494.01	1.87384
SPBC8E4.12c	ecl3	1.86998
SPNCRNA.1540	SPNCRNA.1540	1.85632
SPNCRNA.1663	meu14-antisense-1	1.85541
SPNCRNA.1365	SPNCRNA.1365	1.84596
SPNCRNA.707	crn1-antisense-1	1.83241
SPNCRNA.1111	SPNCRNA.1111	1.82302
SPCC338.18	SPCC338.18	1.81502
SPNCRNA.867	SPNCRNA.867	1.8137
SPCC1442.07c	SPCC1442.07c	1.7744
SPAC589.11	pth4	1.76862
SPNCRNA.1125	SPNCRNA.1125	1.76676
SPCP20C8.04	new22	1.7517
SPAC17G6.13	slt1	1.74435
SPNCRNA.967	SPAC25B8.09-antisense-1	1.73202
SPNCRNA.855	SPNCRNA.855	1.72744
SPNCRNA.1676	SPNCRNA.1676	1.72688
SPAC31G5.09c	spk1	1.72226
SPBC21C3.08c	car2	1.70707
SPAC26H5.08c	bgl2	1.69506
SPAC1039.10	mmf2	1.68556
SPAC17A2.04c	cns1	1.68114
SPBC21B10.08c	SPBC21B10.08c	1.66926
SPBP35G2.13c	swc2	1.66876
SPAC9E9.14	vps24	1.66749
SPBC800.11	SPBC800.11	1.66447
SPBC83.17	SPBC83.17	1.65992
SPNCRNA.1174	cwf20-antisense-1	1.65835
SPNCRNA.940	SPNCRNA.940	1.64794
SPAC26F1.07	SPAC26F1.07	1.63609
SPCC830.07c	psi1	1.63014
SPBC24C6.06	gpa1	1.62242
SPBC36B7.02	SPBC36B7.02	1.61918
SPBC4F6.17c	SPBC4F6.17c	1.61625
SPNCRNA.980	ayr1-antisense-1	1.61359
SPAC227.04	atg10	1.61181
SPNCRNA.896	SPAC6G10.06-antisense-1	1.60948
SPNCRNA.757	SPNCRNA.757	1.59806
SPNCRNA.1527	SPNCRNA.1527	1.58518
SPAC3C7.11c	cnx1	1.58409
SPNCRNA.1362	SPBC428.10-antisense-1	1.58227
SPCC162.10	ppk33	1.57998
SPBC1289.14	SPBC1289.14	1.56262
SPAC1A6.08c	mug125	1.55813
SPCC31H12.02c	mug73	1.54337
SPAC1486.01	SPAC1486.01	1.54258
SPNCRNA.1078	spt20-antisense-1	1.53013
SPNCRNA.1188	pbi2-antisense-1	1.52876
SPBC19C7.01	mni1	1.52428
SPNCRNA.1603	trs3-antisense-1	1.51062
SPNCRNA.649	lsd2-antisense-1	1.50499
SPAP27G11.08c	meu32	1.50494
SPAC222.07c	hri2	1.50182
SPNCRNA.1586	sec2302-antisense-1	1.49865
SPNCRNA.1036	wis2-antisense-1	1.48818
SPNCRNA.774	SPNCRNA.774	1.48182
SPNCRNA.526	SPNCRNA.526	1.47753
SPAC6F12.06	rdi1	1.47396
SPNCRNA.168	SPNCRNA.168	1.4716
SPNCRNA.1549	SPNCRNA.1549	1.47007
SPCC330.03c	SPCC330.03c	1.46608
SPNCRNA.961	SPNCRNA.961	1.46463
SPNCRNA.178	SPNCRNA.178	1.46083
SPNCRNA.1423	SPNCRNA.1423	1.46069
SPBC19C2.05	pat1	1.45987
SPBC146.02	SPBC146.02	1.45769
SPAC869.08	pcm2	1.45106
SPNCRNA.1648	SPBC1604.04-antisense-1	1.44743
SPNCRNA.1595	SPNCRNA.1595	1.44739
SPAC328.08c	tbc1	1.44446
SPAC3F10.19	spd2	1.43977
SPAPJ691.02	SPAPJ691.02	1.43337
SPNCRNA.524	SPNCRNA.524	1.43162
SPNCRNA.96	SPNCRNA.96	1.4315
SPNCRNA.1541	SPNCRNA.1541	1.42613
SPBC106.08c	mug2	1.42497
SPNCRNA.1187	SPNCRNA.1187	1.41362
SPAC26F1.04c	etr1	1.41178
SPBC947.07	SPBC947.07	1.41036
SPNCRNA.24	prl24	1.40764
SPAC9G1.14	SPAC9G1.14	1.39437
SPNCRNA.1184	SPCC1322.02-antisense-1	1.39412
SPCC18.03	SPCC18.03	1.39005
SPAC328.03	tps1	1.38096
SPBC4F6.16c	ero11	1.37923
SPCC1393.07c	mug4	1.37905
SPAC7D4.07c	trx1	1.37722
SPAC3A11.13	gim1	1.37473
SPCC1919.05	ski3	1.37153
SPAC186.02c	SPAC186.02c	1.37055
SPCC74.09	mug24	1.3685
SPBC21.03c	SPBC21.03c	1.36816
SPBPB2B2.13	gal1	1.36747
SPBC1861.08c	lea1	1.3462
SPBC2G5.03	ctu1	1.34605
SPBC21H7.06c	opi10	1.34549
SPBC18H10.07	wbp4	1.34518
SPBC776.16	mis20	1.34319
SPAC27D7.11c	SPAC27D7.11c	1.34205
SPBC6B1.04	mde4	1.34093
SPAC1F12.08	cab4	1.33892
SPAC1527.03	SPAC1527.03	1.33623
SPNCRNA.51	prl51	1.33548
SPAC22F8.09	rrp16	1.32387
SPCC1235.18	SPCC1235.18	1.32351
SPBPB2B2.12c	gal10	1.32134
SPBC17D1.17	tam11	1.31893
SPNCRNA.1366	SPNCRNA.1366	1.3188
SPBC1604.01	egt1	1.31441
SPAC17A5.19	SPAC17A5.19	1.31356
SPNCRNA.628	SPNCRNA.628	1.31037
SPCC794.16	SPCC794.16	1.30878
SPNCRNA.1216	SPNCRNA.1216	1.30461
SPAC11G7.06c	mug132	1.30164
SPBC106.11c	plg7	1.30004
SPNCRNA.989	SPNCRNA.989	1.29887
SPAC27D7.04	omt2	1.29663
SPNCRNA.469	SPNCRNA.469	1.29435
SPCP20C8.03	SPCP20C8.03	1.28232
SPAC8C9.10c	rrp14	1.27985
SPNCRNA.1327	SPNCRNA.1327	1.2771
SPAC1F7.10	SPAC1F7.10	1.27274
SPAC15A10.04c	zpr1	1.27083
SPNCRNA.1397	mcp5-antisense-1	1.26584
SPNCRNA.111	SPNCRNA.111	1.26212
SPNCRNA.1169	SPNCRNA.1169	1.26037
SPAC16E8.06c	nop12	1.25366
SPBC1778.03c	SPBC1778.03c	1.25342
SPACUNK4.16c	SPACUNK4.16c	1.25158
SPAC4H3.01	SPAC4H3.01	1.24838
SPAC1093.03	SPAC1093.03	1.2483
SPAC3A11.14c	pkl1	1.24825
SPAC16E8.04c	aro7	1.24367
SPCC1739.08c	SPCC1739.08c	1.24343
SPAC23C11.10	mpn1	1.23844
SPAC15F9.01c	SPAC15F9.01c	1.2383
SPNCRNA.1315	SPNCRNA.1315	1.2361
SPAC22E12.18	SPAC22E12.18	1.23551
SPBC29A3.13	pdp1	1.23467
SPNCRNA.811	SPNCRNA.811	1.23313
SPAC1420.01c	SPAC1420.01c	1.23022
SPNCRNA.1093	SPAC869.09-antisense-1	1.22426
SPBC23E6.10c	mri1	1.22385
SPCC613.09	sen54	1.22126
SPNCRNA.124	SPNCRNA.124	1.22088
SPAC3C7.09	set8	1.22045
SPNCRNA.701	SPAC222.13c-antisense-1	1.21863
SPNCRNA.605	SPAC1F8.04c-antisense-1	1.21688
SPCC338.04	cid2	1.21369
SPNCRNA.107	SPNCRNA.107	1.2135
SPBC146.06c	fan1	1.20856
SPNCRNA.1047	SPAC29A4.14c-antisense-1	1.20255
SPCC1183.12	spo13	1.20178
SPNCRNA.663	img2-antisense-1	1.20127
SPAC22A12.15c	bip1	1.20001
SPAC664.08c	bfr2	1.19676
SPAC17G8.11c	imt3	1.19319
SPAC6C3.08	nas6	1.19318
SPBC146.03c	cut3	1.19196
SPBC4.01	dni2	1.19072
SPNCRNA.1231	SPNCRNA.1231	1.18982
SPAC922.09	SPAC922.09	1.18716
SPCC162.12	tco89	1.18713
SPCC1682.05c	srp68	1.1829
SPNCRNA.1072	SPAP8A3.07c-antisense-1	1.17961
SPBC30B4.07c	tfb4	1.17928
SPNCRNA.243	SPNCRNA.243	1.17732
SPNCRNA.799	ata1-antisense-1	1.17613
SPNCRNA.1409	SPNCRNA.1409	1.17284
SPBC32C12.02	ste11	1.17216
SPAC31G5.06	rgg8	1.1721
SPBC14F5.12c	cbh2	1.1703
SPAC869.03c	SPAC869.03c	1.16866
SPAC11G7.01	SPAC11G7.01	1.16643
SPAC227.14	yfh7	1.16625
SPAC26F1.06	gpm1	1.16538
SPBC947.05c	frp2	1.16119
SPNCRNA.1015	SPNCRNA.1015	1.15967
SPNCRNA.1051	cbf5-antisense-1	1.15792
SPAC3G9.02	oar2	1.15453
SPAC1782.03	saf3	1.1452
SPAC1565.07c	knd1	1.14466
SPAC1002.06c	bqt2	1.14367
SPBC1773.16c	SPBC1773.16c	1.14343
SPBC3D6.10	apn2	1.14303
SPAC17C9.02c	lys7	1.13873
SPAC3F10.10c	map3	1.1377
SPAC186.01	pfl9	1.13621
SPNCRNA.1545	swi10-antisense-1	1.12821
SPNCRNA.762	crp79-antisense-1	1.12576
SPNCRNA.452	SPNCRNA.452	1.1256
SPBC685.05	gpi15	1.12512
SPAPB1A10.02	scm3	1.1226
SPCC1620.05	SPCC1620.05	1.11941
SPNCRNA.735	SPNCRNA.735	1.11826
SPBC16C6.03c	SPBC16C6.03c	1.11651
SPCC1884.01	SPCC1884.01	1.11603
SPBC16E9.07	mug100	1.11599
SPBC1271.01c	pof13	1.11461
SPNCRNA.1054	SPNCRNA.1054	1.11128
SPAC27E2.04c	mug155	1.10468
SPAC12G12.04	mcp60	1.10305
SPBC28E12.05	esf2	1.10256
SPBC3B9.09	vps36	1.10203
SPAC6G9.13c	bqt1	1.10027
SPNCRNA.1191	SPCC1281.04-antisense-1	1.09749
SPBC1271.07c	SPBC1271.07c	1.0951
SPNCRNA.680	SPNCRNA.680	1.09321
SPNCRNA.272	SPNCRNA.272	1.09037
SPBC215.03c	csn1	1.08929
SPBC11B10.05c	rsp1	1.08807
SPBC1683.04	SPBC1683.04	1.08484
SPNCRNA.899	SPNCRNA.899	1.08402
SPBC2A9.10	SPBC2A9.10	1.08291
SPNCRNA.68	prl68	1.08254
SPBP8B7.29	abz1	1.08182
SPNCRNA.130	omt3	1.08104
SPNCRNA.1234	prl10	1.08089
SPAC30.03c	tsn1	1.07528
SPBC20F10.08c	rtp1	1.07161
SPBC887.13c	cem1	1.07107
SPAC4H3.05	srs2	1.07036
SPBC1734.02c	cdc27	1.06568
SPNCRNA.1542	SPBC3E7.04c-antisense-1	1.06369
SPNCRNA.1208	SPCC162.01c-antisense-1	1.06218
SPBC32H8.01c	SPBC32H8.01c	1.06153
SPBC336.02	SPBC336.02	1.06118
SPNCRNA.807	pof14-antisense-1	1.06103
SPNCRNA.722	SPNCRNA.722	1.06023
SPAC23D3.12	SPAC23D3.12	1.05949
SPAC977.13c	SPAC977.13c	1.05898
SPBC1198.05	SPBC1198.05	1.05895
SPBC17G9.12c	SPBC17G9.12c	1.05422
SPAC3C7.07c	SPAC3C7.07c	1.05151
SPAC12B10.08c	SPAC12B10.08c	1.05104
SPAC2G11.05c	rim20	1.04983
SPAC10F6.08c	nht1	1.04565
SPNCRNA.189	SPNCRNA.189	1.04385
SPAC24C9.11	sgd1	1.04111
SPAC19A8.07c	imp4	1.04048
SPAC222.15	meu13	1.03952
SPBC2D10.13	est1	1.03905
SPNCRNA.351	SPNCRNA.351	1.03714
SPCC11E10.01	SPCC11E10.01	1.03682
SPAC6C3.07	mug68	1.0364
SPBC17D1.02	dph2	1.03473
SPBC28F2.06c	mdm12	1.0339
SPCC5E4.05c	mgl1	1.03301
SPNCRNA.1513	ucp3-antisense-1	1.03271
SPNCRNA.1358	SPNCRNA.1358	1.03249
SPBC19G7.18c	SPBC19G7.18c	1.0322
SPBC21C3.09c	SPBC21C3.09c	1.03006
SPCC1494.05c	ubp12	1.02993
SPBC685.08	SPBC685.08	1.02967
SPNCRNA.821	SPNCRNA.821	1.02872
SPBC3B8.05	SPBC3B8.05	1.02845
SPBC17D1.07c	npg1	1.02796
SPAC806.05	SPAC806.05	1.02656
SPAC57A7.15c	SPAC57A7.15c	1.02643
SPNCRNA.1583	SPNCRNA.1583	1.0211
SPNCRNA.554	SPAC10F6.08c-antisense-1	1.02033
SPBC25H2.08c	mrs2	1.01987
SPAC10F6.12c	mam4	1.0196
SPNCRNA.1106	SPCC330.19c-antisense-1	1.01947
SPNCRNA.1217	SPNCRNA.1217	1.01867
SPAC9E9.12c	ybt1	1.01809
SPAC3A12.02	SPAC3A12.02	1.0162
SPBC4B4.11	SPBC4B4.11	1.01574
SPBC1711.12	SPBC1711.12	1.01541
SPNCRNA.1228	SPNCRNA.1228	1.01343
SPBC11G11.04	trs20	1.01234
SPAC3C7.06c	pit1	1.01205
SPCC895.03c	sua5	1.01183
SPCPB16A4.06c	SPCPB16A4.06c	1.00972
SPAC14C4.10c	SPAC14C4.10c	1.00858
SPAC27D7.08c	SPAC27D7.08c	1.0051
SPNCRNA.1121	SPNCRNA.1121	1.00368
SPNCRNA.900	SPNCRNA.900	0.999404
SPCC338.03c	SPCC338.03c	0.999246
SPNCRNA.428	SPNCRNA.428	0.998774
SPAC1952.05	gcn5	0.997524
SPNCRNA.1437	SPNCRNA.1437	0.99721
SPCC1827.01c	utp25	0.997069
SPBC21D10.06c	map4	0.995522
SPBC27B12.10c	tom7	0.994498
SPAP8A3.04c	hsp9	0.991115
SPCC1919.06c	wtf25	0.990498
SPNCRNA.1355	SPNCRNA.1355	0.990222
SPAC22A12.17c	SPAC22A12.17c	0.989876
SPCC4G3.18	rix1	0.987209
SPAC11H11.03c	SPAC11H11.03c	0.986945
SPBC17D1.01	SPBC17D1.01	0.982753
SPAPB18E9.04c	SPAPB18E9.04c	0.981848
SPNCRNA.1251	SPNCRNA.1251	0.980687
SPNCRNA.1299	SPNCRNA.1299	0.98041
SPNCRNA.654	SPAC24H6.02c-antisense-1	0.98029
SPNCRNA.1664	tim54-antisense-1	0.98029
SPNCRNA.1160	SPCC1393.09c-antisense-1	0.98029
SPAC3A12.08	SPAC3A12.08	0.980136
SPAC3H8.03	img2	0.979624
SPAC458.04c	dli1	0.979158
SPBC14F5.08	med7	0.978184
SPCC1753.01c	ssb2	0.977574
SPAC11H11.05c	fta6	0.973778
SPCC1795.06	map2	0.972348
SPBC1703.03c	syo2	0.972288
SPNCRNA.1368	rhp14-antisense-1	0.97213
SPAC1F8.08	SPAC1F8.08	0.971999
SPAPB24D3.10c	agl1	0.969408
SPBC36.10	SPBC36.10	0.969386
SPAC1F7.08	fio1	0.968719
SPAC56F8.15	SPAC56F8.15	0.96841
SPNCRNA.672	SPNCRNA.672	0.967515
SPAC25B8.10	SPAC25B8.10	0.96674
SPAC18G6.02c	chp1	0.96663
SPAC17A2.05	osm1	0.966319
SPAPB8E5.05	mfm1	0.966054
SPNCRNA.1080	SPNCRNA.1080	0.962203
SPAC4G9.07	mug133	0.962008
SPBPJ4664.02	SPBPJ4664.02	0.961412
SPBC215.06c	SPBC215.06c	0.961268
SPAC26A3.06	bud23	0.960123
SPCC576.03c	tpx1	0.96
SPNCRNA.1381	mfm3-antisense-1	0.959896
SPNCRNA.1009	SPAC144.01-antisense-1	0.959349
SPCC297.06c	SPCC297.06c	0.959323
SPAC31G5.01	sap49	0.95875
SPCC965.06	osr2	0.95841
SPCC417.09c	SPCC417.09c	0.958062
SPNCRNA.1383	rud3-antisense-1	0.956078
SPAC23G3.02c	sib1	0.953341
SPCC4G3.14	mdj1	0.951764
SPAC26H5.03	pcf2	0.95127
SPBC2D10.16	mhf1	0.949722
SPCC1919.01	ckk2	0.948189
SPNCRNA.1566	SPBC2A9.03-antisense-1	0.947059
SPAC22H10.13	zym1	0.945717
SPAC1F5.11c	tra2	0.945528
SPBC119.04	mei3	0.944437
SPNCRNA.728	SPAC10F6.15-antisense-1	0.944424
SPBC1604.18c	cmp7	0.942536
SPBC660.16	SPBC660.16	0.941308
SPCC330.13	rpc37	0.940641
SPNCRNA.1161	SPNCRNA.1161	0.940382
SPBC19G7.13	tbf1	0.937532
SPNCRNA.827	meu26-antisense-1	0.936972
SPAC3G9.08	png1	0.936939
SPAC22G7.07c	ime4	0.936873
SPBC16H5.03c	uba2	0.936171
SPAC3C7.10	pex13	0.9354
SPBC25D12.04	suc22	0.935377
SPNCRNA.1425	SPNCRNA.1425	0.934466
SPAPB15E9.06	SPAPB15E9.06	0.934008
SPAC18B11.11	SPAC18B11.11	0.933799
SPBC146.11c	mug97	0.932749
SPAC1F3.01	rrp6	0.932555
SPNCRNA.730	cct5-antisense-1	0.930791
SPAC14C4.13	rad17	0.928372
SPBC1198.03c	SPBC1198.03c	0.926279
SPNCRNA.831	SPNCRNA.831	0.92585
SPBC3D6.03c	trz2	0.925415
SPNCRNA.1516	SPNCRNA.1516	0.92533
SPCC794.02	wtf5	0.924915
SPBC2G2.17c	SPBC2G2.17c	0.924415
SPBC17D11.03c	SPBC17D11.03c	0.922526
SPAC20G8.03	itr2	0.921037
SPACUNK4.14	mdb1	0.917063
SPCC553.08c	ria1	0.916342
SPAC23H4.15	tsr1	0.912793
SPNCRNA.290	SPNCRNA.290	0.912661
SPCC553.07c	kpa1	0.911446
SPBC354.08c	rsn1	0.909613
SPNCRNA.1247	SPCC18.03-antisense-1	0.908752
SPNCRNA.1235	gut2-antisense-1	0.908483
SPAC26F1.02	pnn1	0.908212
SPAC29B12.08	clr5	0.908109
SPBC12D12.09	rev7	0.906422
SPBP22H7.02c	mrd1	0.906411
SPNCRNA.893	SPNCRNA.893	0.905979
SPNCRNA.1159	SPNCRNA.1159	0.905872
SPAC664.09	ggt1	0.905637
SPCC18.13	SPCC18.13	0.903626
SPAC24H6.02c	tim15	0.903497
SPAC22H10.03c	kap114	0.902952
SPNCRNA.1226	SPCC1450.09c-antisense-1	0.902767
SPBC8D2.12c	SPBC8D2.12c	0.900748
SPAC23D3.11	ayr1	0.89977
SPAC27F1.04c	nuf2	0.899046
SPAC227.09	fol3	0.894479
SPBC887.04c	lub1	0.893115
SPBC3E7.09	SPBC3E7.09	0.891194
SPNCRNA.1293	SPNCRNA.1293	0.891137
SPAC1556.05c	cgr1	0.890723
SPAC10F6.06	vip1	0.890006
SPNCRNA.264	SPNCRNA.264	0.889374
SPNCRNA.793	obr1-antisense-1	0.888952
SPNCRNA.1336	SPNCRNA.1336	0.8834
SPNCRNA.1203	rec7-antisense-1	0.882755
SPAC6F6.04c	SPAC6F6.04c	0.881873
SPNCRNA.222	SPNCRNA.222	0.879861
SPNCRNA.209	SPNCRNA.209	0.879511
SPCC14G10.02	urb1	0.879388
SPBC21.05c	ral2	0.879312
SPCC1393.10	ctr4	0.87877
SPBC8D2.14c	sed5	0.877959
SPAC19D5.03	cid1	0.877457
SPBC18H10.11c	ppr2	0.877143
SPNCRNA.1592	dph2-antisense-1	0.876873
SPCC1742.01	gsf2	0.876788
SPCC24B10.14c	xlf1	0.87625
SPAC4F10.22	cmc4	0.875627
SPNCRNA.427	SPNCRNA.427	0.875476
SPAC19G12.04	dal1	0.874476
SPBC244.02c	utp6	0.872827
SPBC19F8.02	nud3	0.872696
SPAC19G12.07c	rsd1	0.872029
SPCC1442.17c	ist1	0.871294
SPBC31E1.05	gle1	0.869949
SPNCRNA.267	SPNCRNA.267	0.867604
SPAC17A2.01	bsu1	0.867153
SPAC23C11.07	SPAC23C11.07	0.867095
SPNCRNA.1213	SPCC663.08c-antisense-1	0.866239
SPBC646.02	cwf11	0.865977
SPNCRNA.988	SPNCRNA.988	0.865975
SPNCRNA.1236	SPNCRNA.1236	0.865925
SPAC25A8.03c	SPAC25A8.03c	0.864193
SPCC10H11.02	cwf23	0.86412
SPNCRNA.987	SPAC9E9.17c-antisense-1	0.864102
SPBC19G7.14c	cog5	0.863641
SPNCRNA.1129	SPNCRNA.1129	0.863191
SPCC970.02	SPCC970.02	0.862358
SPBC337.08c	ubi4	0.862093
SPAC926.02	SPAC926.02	0.861343
SPBC428.02c	eca39	0.86088
SPNCRNA.1523	SPBC365.11-antisense-1	0.860825
SPCC757.06	SPCC757.06	0.860517
SPBC1347.13c	mrm1	0.859756
SPBC2F12.12c	cay1	0.857958
SPNCRNA.1515	SPBC12C2.11-antisense-1	0.857634
SPCC576.16c	wtf22	0.856585
SPNCRNA.1168	naa40-antisense-1	0.856095
SPBC1703.11	SPBC1703.11	0.856028
SPBC359.06	mug14	0.855017
SPCC584.14	mug160	0.854189
SPNCRNA.1639	hip3-antisense-1	0.851833
SPNCRNA.668	mug161-antisense-1	0.851833
SPNCRNA.317	SPNCRNA.317	0.851833
SPBC649.03	rhp14	0.851833
SPNCRNA.485	SPNCRNA.485	0.851833
SPBC3B8.11	rrn6	0.851182
SPAC22A12.12c	rrp40	0.851095
SPNCRNA.1361	SPNCRNA.1361	0.850982
SPNCRNA.419	SPNCRNA.419	0.850296
SPNCRNA.549	SPNCRNA.549	0.850296
SPBC16D10.03	pgp2	0.847985
SPCC16A11.06c	gpi10	0.846508
SPAC1093.02	pdx3	0.846086
SPBP8B7.27	mug30	0.845671
SPBP8B7.10c	utp16	0.845024
SPNCRNA.1493	SPNCRNA.1493	0.844563
SPAC222.17	SPAC222.17	0.844182
SPNCRNA.796	SPNCRNA.796	0.840243
SPBC947.09	hsp3103	0.838702
SPAC12B10.09	pet801	0.838692
SPNCRNA.1624	SPNCRNA.1624	0.838371
SPNCRNA.386	SPNCRNA.386	0.838082
SPAC922.07c	atd2	0.837976
SPCC794.03	SPCC794.03	0.837965
SPAC1F3.08c	SPAC1F3.08c	0.836855
SPNCRNA.263	SPNCRNA.263	0.834998
SPBC651.04	SPBC651.04	0.834896
SPAC22H12.02	tfg3	0.834798
SPCC1393.04	fta4	0.834123
SPCC191.04c	SPCC191.04c	0.833766
SPNCRNA.698	SPNCRNA.698	0.832943
SPCC1393.05	ers1	0.832222
SPCC4B3.18	ppc1	0.832091
SPNCRNA.323	SPNCRNA.323	0.831955
SPAC57A10.14	sgf11	0.830827
SPBC13E7.06	msd1	0.830793
SPNCRNA.809	SPNCRNA.809	0.830069
SPAC22F8.11	plc1	0.829099
SPAC1783.03	fta2	0.82877
SPAC589.09	csr101	0.828679
SPAC6G10.02c	tea3	0.827607
SPBP4H10.12	SPBP4H10.12	0.825974
SPBC1347.11	sro1	0.825325
SPNCRNA.1445	SPBC27.01c-antisense-1	0.824717
SPBC1773.07c	sbp1	0.824486
SPNCRNA.1070	ofd2-antisense-1	0.824217
SPAC688.06c	slx4	0.824077
SPBC32H8.04c	SPBC32H8.04c	0.823816
SPAC16E8.03	gna1	0.823242
SPAC186.08c	SPAC186.08c	0.821635
SPAC167.09	SPAC167.09	0.821335
SPBC13G1.16	SPBC13G1.16	0.821236
SPAC20H4.05c	SPAC20H4.05c	0.821183
SPCC16C4.06c	pus3	0.821096
SPAC589.05c	SPAC589.05c	0.819676
SPBC13G1.09	enp1	0.819232
SPCC13B11.04c	fmd3	0.818136
SPBC4C3.08	mug136	0.815322
SPNCRNA.1133	SPNCRNA.1133	0.814758
SPBC1921.03c	mex67	0.814721
SPNCRNA.1526	exo1-antisense-1	0.814152
SPBC9B6.10	cdc37	0.813361
SPNCRNA.1561	SPNCRNA.1561	0.811858
SPNCRNA.329	SPNCRNA.329	0.811546
SPCC417.10	dal51	0.810818
SPAC3H1.14	gid4	0.810722
SPAC6F6.01	cch1	0.810637
SPNCRNA.292	SPNCRNA.292	0.809906
SPAC1565.05	utp8	0.809767
SPCC4G3.02	aph1	0.809589
SPBC713.11c	pmp3	0.809389
SPCC548.07c	ght1	0.809287
SPBC651.10	nse5	0.809196
SPAC14C4.08	mug5	0.808515
SPNCRNA.1118	ght6-antisense-1	0.807434
SPBC30B4.06c	SPBC30B4.06c	0.80714
SPCC757.08	rrp45	0.806778
SPNCRNA.456	SPNCRNA.456	0.80625
SPBP18G5.02	SPBP18G5.02	0.805924
SPAC1687.10	mcp1	0.8051
SPCC1020.12c	xap5	0.804194
SPAC1783.05	hrp1	0.804166
SPBPB8B6.06c	SPBPB8B6.06c	0.803994
SPCC330.09	enp2	0.80372
SPAC4H3.06	SPAC4H3.06	0.803709
SPAC26F1.08c	SPAC26F1.08c	0.803652
SPAC6G9.15c	SPAC6G9.15c	0.803264
SPCC1739.05	set5	0.803232
SPBC17A3.02	SPBC17A3.02	0.801564
SPBC25B2.05	mis3	0.800135
SPCC1682.13	laf2	0.800008
SPNCRNA.1257	SPNCRNA.1257	0.799918
SPAC17A2.08c	ntr2	0.799635
SPNCRNA.765	SPNCRNA.765	0.799365
SPAC20H4.04	fml2	0.7991
SPNCRNA.382	SPNCRNA.382	0.798773
SPAC12B10.10	nod1	0.797116
SPAC11D3.11c	SPAC11D3.11c	0.796041
SPNCRNA.866	SPNCRNA.866	0.795663
SPBC12C2.12c	glo1	0.795038
SPBC713.12	erg1	0.794575
SPAC4F10.05c	lip2	0.793376
SPCC1827.04	vms1	0.793286
SPCC970.04c	mob2	0.792673
SPAC1142.01	rqc1	0.791569
SPAC4H3.04c	SPAC4H3.04c	0.791526
SPAC186.03	SPAC186.03	0.791116
SPNCRNA.1002	exg2-antisense-1	0.790614
SPBP16F5.02	mcs2	0.789586
SPBC947.08c	hip4	0.787683
SPBC16C6.10	chp2	0.787071
SPCC1682.09c	ggc1	0.786032
SPCC191.06	SPCC191.06	0.785002
SPNCRNA.1519	SPNCRNA.1519	0.784995
SPCC320.14	sry1	0.784936
SPNCRNA.304	SPNCRNA.304	0.784073
SPNCRNA.1378	cbp6-antisense-1	0.783717
SPNCRNA.567	atp3-antisense-1	0.783234
SPBP8B7.05c	nce103	0.78281
SPAC977.14c	SPAC977.14c	0.782543
SPNCRNA.1666	SPNCRNA.1666	0.78235
SPBC3E7.08c	rad13	0.779673
SPBC83.09c	lin1	0.779669
SPNCRNA.1537	SPBC6B1.03c-antisense-1	0.778841
SPCC1322.03	trp1322	0.778386
SPNCRNA.887	slx4-antisense-1	0.778277
SPAC9.10	thi9	0.777015
SPAC823.04	rrp36	0.776536
ENSRNA049676282	Fungi_U3	0.776191
SPBC582.10c	SPBC582.10c	0.776049
SPNCRNA.462	SPNCRNA.462	0.774987
SPNCRNA.1446	meu25-antisense-1	0.774301
SPAC607.04	arg82	0.774236
SPAC26F1.12c	hgh1	0.773525
SPNCRNA.1426	SPNCRNA.1426	0.773506
SPBC4B4.08	ght2	0.772988
SPNCRNA.1352	SPNCRNA.1352	0.772791
SPBC2D10.14c	myo51	0.772545
SPAC56F8.04c	ppt1	0.772162
SPBC19C7.02	ubr1	0.769844
SPBC887.01	SPBC887.01	0.767921
SPBC119.16c	SPBC119.16c	0.76789
SPAC22F3.03c	rdh54	0.767842
SPNCRNA.1164	SPNCRNA.1164	0.766943
SPAC6G9.16c	xrc4	0.766892
SPAC1420.04c	cox1101	0.766584
SPAC2C4.08	SPAC2C4.08	0.766296
SPBC887.18c	hfi1	0.766159
SPNCRNA.895	cox15-antisense-1	0.765881
SPNCRNA.619	SPNCRNA.619	0.764685
SPAC13G6.09	SPAC13G6.09	0.764327
SPAC2C4.14c	ppk11	0.764174
SPAC23H3.03c	npr2	0.763319
SPAC144.06	apl5	0.762951
SPAC513.04	SPAC513.04	0.762752
SPBC29A3.14c	trt1	0.762364
SPCC417.07c	mto1	0.762142
SPBC20F10.02c	SPBC20F10.02c	0.76181
SPCC1529.01	SPCC1529.01	0.76101
SPAC4A8.09c	cwf21	0.760347
SPBC4B4.07c	usp102	0.759604
SPAC6G9.04	spo7	0.758203
SPCC24B10.08c	ada2	0.758178
SPNCRNA.1619	SPNCRNA.1619	0.756516
SPAC6F6.11c	SPAC6F6.11c	0.756267
SPBC1861.07	SPBC1861.07	0.756013
SPBC577.05c	rec27	0.75454
SPNCRNA.763	sgt1-antisense-1	0.753993
SPNCRNA.1260	SPNCRNA.1260	0.753317
SPNCRNA.938	swc3-antisense-1	0.753247
SPAC1D4.06c	csk1	0.752913
SPAC17G8.09	shg1	0.752111
SPNCRNA.1467	mdl1-antisense-1	0.751754
SPCC777.06c	SPCC777.06c	0.751678
SPBC4F6.07c	SPBC4F6.07c	0.751504
SPAC7D4.05	SPAC7D4.05	0.75147
SPCC24B10.19c	nts1	0.751101
SPAC222.06	mak16	0.750979
SPAC8E11.04c	SPAC8E11.04c	0.750236
SPBC2D10.03c	SPBC2D10.03c	0.749704
SPCC830.10	ham1	0.749653
SPBC3D6.11c	slx8	0.749605
SPNCRNA.1324	fbp1-antisense-1	0.749376
SPAC1F8.07c	pdc101	0.749302
SPAP8A3.11c	mtg2	0.749192
SPAC17H9.01	cid16	0.748911
SPBC2G2.10c	mug110	0.74883
SPCC4G3.19	alp16	0.747929
SPAC22H10.07	scd2	0.747296
SPBC3B9.05	hot15	0.747078
SPCC18B5.09c	SPCC18B5.09c	0.747008
SPNCRNA.717	SPNCRNA.717	0.746431
SPAC144.05	SPAC144.05	0.746352
SPBP35G2.08c	air1	0.74542
SPBC1773.06c	adh8	0.745104
SPAC22H10.10	alp21	0.743826
SPAC607.02c	SPAC607.02c	0.743237
SPBC17A3.10	pas4	0.74281
SPCC1393.12	SPCC1393.12	0.741495
SPBC1711.07	rrb1	0.740754
SPBC6B1.10	prp17	0.739897
SPNCRNA.1424	SPNCRNA.1424	0.739864
SPNCRNA.741	rpl2001-antisense-1	0.739521
SPNCRNA.1417	meu18-antisense-1	0.737957
SPAC8F11.07c	cdc24	0.737916
SPCC126.14	prp18	0.733896
SPCC290.02	rpc34	0.733342
SPAC31A2.02	trm112	0.733066
SPBC1289.08	uap1	0.73303
SPAC4F10.06	bud22	0.732292
SPBC1604.15	gpi16	0.731616
SPBC16E9.01c	php4	0.731047
SPAP27G11.14c	SPAP27G11.14c	0.730289
SPBC29A10.12	SPBC29A10.12	0.730087
SPNCRNA.1140	aphl-antisense-1	0.729126
SPNCRNA.1022	sdu1-antisense-1	0.728796
SPNCRNA.1338	SPBC1773.12-antisense-1	0.727938
SPAC25B8.06c	dia4	0.726404
SPBC8E4.05c	SPBC8E4.05c	0.725949
SPNCRNA.506	SPNCRNA.506	0.724994
SPBC21C3.10c	SPBC21C3.10c	0.724332
SPBP8B7.17c	SPBP8B7.17c	0.72396
SPCC736.12c	mmi1	0.722938
SPAC7D4.13c	SPAC7D4.13c	0.722025
SPBC3F6.04c	nop14	0.721803
SPBC30B4.01c	wsc1	0.720973
SPBC36B7.06c	mug20	0.719893
SPBC119.02	ubc4	0.719575
SPBC29A3.06	utp18	0.719379
SPBC646.17c	dic1	0.719076
SPBC21C3.11	ubx4	0.718885
SPNCRNA.177	SPNCRNA.177	0.718813
SPNCRNA.1062	SPNCRNA.1062	0.718545
SPAC607.06c	SPAC607.06c	0.718501
SPNCRNA.1389	SPNCRNA.1389	0.717096
SPAPB1A10.06c	SPAPB1A10.06c	0.716341
SPNCRNA.770	gar2-antisense-1	0.715277
SPAC4H3.03c	SPAC4H3.03c	0.714949
SPBC32F12.03c	gpx1	0.714238
SPAC11E3.08c	nse6	0.713725
SPNCRNA.1369	SPNCRNA.1369	0.713648
SPCC1450.08c	wtf16	0.713472
SPCC74.04	SPCC74.04	0.712506
SPBC1271.04c	SPBC1271.04c	0.712078
SPNCRNA.662	SPAC13A11.06-antisense-1	0.710392
SPAC23A1.20	new11	0.710378
SPNCRNA.1103	rpl902-antisense-1	0.709956
SPNCRNA.394	SPNCRNA.394	0.709694
SPAC19G12.01c	cut20	0.70951
SPAC20H4.06c	SPAC20H4.06c	0.707673
SPAC20G4.03c	hri1	0.707339
SPCC965.08c	alr1	0.706035
SPBC24C6.05	sec28	0.705853
SPBC947.13	rba50	0.704921
SPCC4G3.13c	cue1	0.704534
SPBP4H10.20	nhm1	0.704481
SPCC18.15	dph7	0.704397
SPNCRNA.405	SPNCRNA.405	0.704397
SPAP8A3.05	ski7	0.703517
SPAC8F11.06	brr6	0.703505
SPAC227.12	rna4	0.703148
SPAC23H4.10c	thi4	0.701726
SPNCRNA.166	SPNCRNA.166	0.700588
SPBC31F10.05	mug37	0.69948
SPAPB1A10.11c	mse1	0.699277
SPNCRNA.1082	sec16-antisense-1	0.698305
SPAPB17E12.07c	sen2	0.697508
SPCC417.11c	SPCC417.11c	0.697425
SPCC1795.01c	mad3	0.696092
SPNCRNA.1353	SPBC106.12c-antisense-1	0.695961
SPCC1450.10c	SPCC1450.10c	0.695598
SPNCRNA.249	SPNCRNA.249	0.695594
SPNCRNA.240	SPNCRNA.240	0.695302
SPBC16C6.01c	SPBC16C6.01c	0.694338
SPBP8B7.01c	pop7	0.694124
SPNCRNA.830	SPNCRNA.830	0.69348
SPBC24C6.02	SPBC24C6.02	0.693393
SPAP11E10.01	SPAP11E10.01	0.69314
SPCC1235.07	fta7	0.692919
SPBC660.07	ntp1	0.692903
SPAC1805.09c	fmt1	0.69212
SPBC839.19	new20	0.691836
SPNCRNA.912	SPNCRNA.912	0.691411
SPAC17C9.08	pnu1	0.691104
SPNCRNA.280	SPNCRNA.280	0.690802
SPNCRNA.1289	ubp12-antisense-1	0.689792
SPBC3D6.12	dip2	0.688821
SPAC31A2.15c	dcc1	0.688797
SPACUNK4.11c	mpp6	0.687888
SPAPJ760.03c	adg1	0.687862
SPCC1235.04c	nad1	0.687673
SPAPB17E12.03	SPAPB17E12.03	0.687057
SPAC8C9.19	SPAC8C9.19	0.686432
SPNCRNA.771	arb1-antisense-1	0.685618
SPAC23D3.17	SPAC23D3.17	0.685292
SPAC11H11.04	mam2	0.685054
SPAC1093.04c	SPAC1093.04c	0.685024
SPNCRNA.380	SPNCRNA.380	0.684989
SPAC29E6.06c	SPAC29E6.06c	0.684899
SPAC1006.04c	mcp3	0.684702
SPAPB15E9.01c	pfl2	0.684487
SPAC13G7.02c	ssa1	0.684444
SPAC1399.01c	SPAC1399.01c	0.683325
SPAC20G8.01	cdc17	0.682987
SPAPB17E12.08	eos1	0.682843
SPBC12C2.01c	SPBC12C2.01c	0.680543
SPNCRNA.755	SPAC824.04-antisense-1	0.679073
SPAC31A2.05c	mis4	0.678555
SPCC63.07	thg1	0.677115
SPBC1198.04c	zas1	0.676394
SPNCRNA.949	sut1-antisense-1	0.67515
SPNCRNA.740	SPNCRNA.740	0.672166
SPCC576.12c	mhf2	0.670349
SPNCRNA.239	SPNCRNA.239	0.669439
SPNCRNA.1579	swi3-antisense-1	0.668896
SPAC521.03	SPAC521.03	0.668885
SPCC31H12.06	mug111	0.66876
SPCC622.13c	tti1	0.668395
SPAC1705.02	SPAC1705.02	0.667556
SPNCRNA.1565	SPNCRNA.1565	0.666183
SPBC2A9.04c	san1	0.66604
SPCC1259.03	rpa12	0.664881
SPNCRNA.1681	SPNCRNA.1681	0.663942
SPBC1683.02	SPBC1683.02	0.663092
SPNCRNA.1696	SPNCRNA.1696	0.663014
SPCC576.01c	xan1	0.662264
SPCC320.11c	nip7	0.661673
SPNCRNA.926	mug182-antisense-1	0.661551
SPAPB2B4.06	SPAPB2B4.06	0.660946
SPNCRNA.348	SPNCRNA.348	0.660579
SPNCRNA.449	SPNCRNA.449	0.659918
SPAC1B2.06	SPAC1B2.06	0.657252
SPAC1093.05	SPAC1093.05	0.657149
SPBC32F12.08c	duo1	0.656941
SPBC1709.06	dus2	0.656837
SPAC17A5.10	SPAC17A5.10	0.65631
SPCC663.11	saf1	0.655801
SPNCRNA.1262	SPNCRNA.1262	0.655705
SPCC188.05	SPCC188.05	0.655668
SPCC4B3.02c	SPCC4B3.02c	0.655355
SPNCRNA.359	SPNCRNA.359	0.655303
SPNCRNA.1479	SPNCRNA.1479	0.655257
SPAC1D4.11c	lkh1	0.655153
SPNCRNA.862	SPNCRNA.862	0.65503
SPCC550.10	atd3	0.654656
SPBPB7E8.02	SPBPB7E8.02	0.65452
SPAC23G3.04	ies4	0.653805
SPBC359.03c	aat1	0.649765
SPBC336.01	fbh1	0.64966
SPNCRNA.1283	alr1-antisense-1	0.64948
SPAC14C4.03	mek1	0.649312
SPCC16A11.12c	ubp1	0.649292
SPAC16E8.02	SPAC16E8.02	0.649163
SPNCRNA.849	SPNCRNA.849	0.648873
SPNCRNA.406	SPNCRNA.406	0.648799
SPAC4G9.02	rnh201	0.648277
SPAC13F5.01c	msh1	0.647754
SPAC11E3.09	pyp3	0.646822
SPNCRNA.1163	SPNCRNA.1163	0.64485
SPAC589.07c	atg1801	0.644552
SPAC3G6.08	erv1	0.643591
SPNCRNA.1665	cdc23-antisense-1	0.643046
SPBC776.08c	utp22	0.642858
SPAPB24D3.06c	SPAPB24D3.06c	0.642359
SPNCRNA.58	prl58	0.641851
SPAP8A3.10	SPAP8A3.10	0.641483
SPRRNA.37	SPRRNA.37	0.640752
SPBC12C2.05c	bzz1	0.640703
SPAP27G11.04c	tad3	0.638381
SPAC10F6.05c	ubc6	0.638296
SPAC23C11.06c	SPAC23C11.06c	0.637939
SPBC1703.01c	pop4	0.636983
SPNCRNA.1406	rhn1-antisense-1	0.636509
SPBC31E1.06	bms1	0.636196
SPAC1805.07c	dad2	0.636049
SPBC4F6.15c	swi10	0.635766
SPAC21E11.04	aca1	0.635451
SPBC13G1.03c	pex14	0.634087
SPBC29A10.08	gas2	0.634022
SPAC3F10.08c	faf1	0.63387
SPRRNA.32	SPRRNA.32	0.633293
SPAC869.07c	mel1	0.631882
SPNCRNA.155	SPNCRNA.155	0.631512
SPCC1183.11	msy1	0.631433
SPBC800.12c	SPBC800.12c	0.631266
SPNCRNA.1181	rgf3-antisense-1	0.630908
SPAC2F3.05c	SPAC2F3.05c	0.628979
SPNCRNA.1650	SPNCRNA.1650	0.628268
SPAC22F3.08c	rok1	0.62798
SPBC27B12.11c	pho7	0.627137
SPAC1071.02	mms19	0.626428
SPAC3G6.10c	vps51	0.624994
SPBC15D4.11c	SPBC15D4.11c	0.62474
SPAC2E1P3.01	SPAC2E1P3.01	0.62364
SPNCRNA.626	SPNCRNA.626	0.623226
SPNCRNA.572	cmc1-antisense-1	0.623179
SPNCRNA.750	SPNCRNA.750	0.622377
SPCC1235.08c	pdh1	0.622319
SPAC1002.05c	jmj2	0.622175
SPBC83.14c	rfc5	0.62181
SPAC13G7.10	teb1	0.62169
SPNCRNA.577	SPBC1652.02-antisense-1	0.619984
SPAC1952.01	gab1	0.618317
SPCC736.05	wtf7	0.617821
SPAC3H8.04	SPAC3H8.04	0.617798
SPNCRNA.622	sty1-antisense-1	0.617511
SPBC651.02	SPBC651.02	0.617082
SPBC21.04	med8	0.616247
SPAC922.05c	SPAC922.05c	0.615752
SPAC25B8.18	SPAC25B8.18	0.615519
SPNCRNA.909	SPNCRNA.909	0.615143
SPAC2C4.17c	msy2	0.614775
SPBC2A9.07c	hpz1	0.614118
SPNCRNA.1472	SPNCRNA.1472	0.613826
SPAC2E1P5.05	rrp9	0.613824
SPAC1952.08c	SPAC1952.08c	0.613109
SPAC22G7.06c	ura1	0.612048
SPAPB17E12.10c	SPAPB17E12.10c	0.611499
SPNCRNA.802	SPAC13F5.07c-antisense-1	0.610981
SPBC8D2.15	lip5	0.610801
SPNCRNA.408	SPNCRNA.408	0.610401
SPAC1093.06c	dhc1	0.610336
SPAC13F5.05	mpd1	0.609862
SPAC1296.03c	sxa2	0.609112
SPCC338.16	pof3	0.608718
SPBC119.11c	pac1	0.607287
SPNCRNA.377	SPNCRNA.377	0.606042
SPCC736.02	SPCC736.02	0.605398
SPNCRNA.482	SPNCRNA.482	0.605151
SPAC688.10	rev3	0.604674
SPBC1703.09	SPBC1703.09	0.604488
SPCC1620.12c	SPCC1620.12c	0.604026
SPCC1223.15c	spc19	0.60381
SPNCRNA.413	SPNCRNA.413	0.603076
SPNCRNA.733	SPAC1565.03-antisense-1	0.602556
SPAC6G9.06c	pcp1	0.602198
SPACUNK4.20	SPACUNK4.20	0.601381
SPCC5E4.10c	SPCC5E4.10c	0.600995
SPNCRNA.464	SPNCRNA.464	0.600763
SPBC409.12c	stn1	0.600609
SPBC18E5.03c	sim4	0.598886
SPBC1703.04	mlh1	0.598738
SPBC16A3.16	coa5	0.598489
SPCC1672.07	SPCC1672.07	0.59844
SPBC13E7.04	atp16	0.597267
SPBC405.02c	SPBC405.02c	0.596806
SPNCRNA.1476	mcp4-antisense-1	0.596579
SPAC806.08c	mod21	0.596573
SPAC607.10	spo3	0.596029
SPNCRNA.1605	SPNCRNA.1605	0.595828
SPAC23H3.11c	SPAC23H3.11c	0.595342
SPAC1783.07c	pap1	0.594841
SPAC664.06	rlp7	0.594727
SPCC965.05c	thp1	0.59461
SPCC895.09c	ucp12	0.594472
SPNCRNA.919	SPNCRNA.919	0.594307
SPNCRNA.829	SPNCRNA.829	0.593492
SPAC23H3.08c	bub3	0.592516
SPCC962.05	ast1	0.591542
SPAC5H10.02c	hsp3102	0.590642
SPBC16E9.10c	rix7	0.590581
SPBC19C2.02	pmt1	0.590409
SPBC1921.04c	SPBC1921.04c	0.589583
SPAC18G6.01c	SPAC18G6.01c	0.58933
SPAC343.17c	SPAC343.17c	0.58901
SPAC4C5.01	SPAC4C5.01	0.588635
SPBC146.08c	tif1102	0.588528
SPAC24B11.10c	cfh1	0.588379
SPAC3A11.08	pcu4	0.588023
SPCC584.03c	SPCC584.03c	0.587185
SPBC24C6.07	cdc14	0.586954
SPNCRNA.854	SPNCRNA.854	0.58663
SPBC1289.15	pfl5	0.586218
SPNCRNA.1239	SPNCRNA.1239	0.585984
SPBP8B7.20c	nop2	0.584191
SPNCRNA.908	rpt5-antisense-1	0.583587
SPCC584.12	mug42	0.583096
SPAC17A2.07c	SPAC17A2.07c	0.583014
SPAC3H8.08c	SPAC3H8.08c	0.582939
SPCC622.04	SPCC622.04	0.582907
SPNCRNA.387	SPNCRNA.387	0.582647
SPNCRNA.1092	SPNCRNA.1092	0.582366
SPAC20G8.08c	fft1	0.581835
SPAC18B11.06	lcp5	0.581262
SPCC330.02	rhp7	0.580892
SPCC23B6.02c	SPCC23B6.02c	0.580692
SPBC713.04c	pwp2	0.580425
SPBC19G7.07c	ppr3	0.57884
SPAC823.09c	SPAC823.09c	0.578669
SPAC1687.13c	csn5	0.578288
SPNCRNA.1113	SPNCRNA.1113	0.577949
SPNCRNA.1503	SPNCRNA.1503	0.577627
SPCC1393.09c	gir2	0.577186
SPCC1739.15	wtf21	0.57689
SPCC548.02c	wtf3	0.576442
SPBP35G2.02	txc1	0.57613
SPAC3C7.01c	sac12	0.575645
SPBP19A11.02c	SPBP19A11.02c	0.575196
SPAC637.12c	mst1	0.574577
SPAC5H10.05c	SPAC5H10.05c	0.574396
SPBC3E7.13c	syf2	0.573956
SPCC825.01	SPCC825.01	0.573087
SPAPB1A10.05	SPAPB1A10.05	0.572784
SPAC890.04c	SPAC890.04c	0.572427
SPNCRNA.665	aur1-antisense-1	0.572375
SPNCRNA.704	oac1-antisense-1	0.57102
SPAC458.07	tfa1	0.570442
SPAC139.06	hat1	0.568284
SPBC13E7.11	rbd1	0.568262
SPAC19B12.12c	yip11	0.567767
SPNCRNA.438	SPNCRNA.438	0.567701
SPCC24B10.06	SPCC24B10.06	0.566766
SPAC1687.14c	SPAC1687.14c	0.566744
SPAC11E3.03	csm1	0.566607
SPBC32F12.16	gem7	0.566538
SPBC16G5.01	rpn12	0.565357
SPBC577.15c	sim3	0.56522
SPAC1952.04c	SPAC1952.04c	0.56467
SPNCRNA.174	SPNCRNA.174	0.564283
SPNCRNA.677	SPNCRNA.677	0.563576
SPNCRNA.1466	SPNCRNA.1466	0.563316
SPCC18B5.10c	SPCC18B5.10c	0.562902
SPNCRNA.1105	rhp16-antisense-1	0.56286
SPAC24C9.14	otu1	0.562043
SPBC337.13c	gtr1	0.561858
SPAC823.05c	tlg2	0.561593
SPBC30D10.02	ncb2	0.561542
SPAP7G5.06	per1	0.560921
SPBC1861.02	abp2	0.559986
SPCC11E10.03	mug1	0.559526
SPAC23G3.12c	SPAC23G3.12c	0.558089
SPBC30D10.03c	SPBC30D10.03c	0.557877
SPCC1235.12c	mug146	0.557821
SPCC1620.13	SPCC1620.13	0.557758
SPBC16E9.06c	uvi31	0.557374
SPBC23G7.04c	nif1	0.556515
SPBC342.06c	rtt109	0.556245
SPAC2F7.10	akr1	0.555885
SPAC227.03c	yea6	0.554975
SPNCRNA.1119	SPNCRNA.1119	0.554704
SPBC1685.04	SPBC1685.04	0.5545
SPNCRNA.710	meu31-antisense-1	0.554468
SPNCRNA.1506	SPNCRNA.1506	0.554137
SPAC1783.01	SPAC1783.01	0.554028
SPAC29E6.07	SPAC29E6.07	0.553418
SPCC777.15	SPCC777.15	0.553392
SPAC6F6.16c	tpz1	0.552979
SPNCRNA.346	SPNCRNA.346	0.55237
SPNCRNA.713	SPAC56F8.02-antisense-1	0.551611
SPAC9G1.13c	swc4	0.551507
SPAC1783.06c	atg12	0.551003
SPNCRNA.1025	SPNCRNA.1025	0.550828
SPAC11D3.10	SPAC11D3.10	0.55071
SPNCRNA.1212	SPNCRNA.1212	0.550667
SPBP35G2.04c	SPBP35G2.04c	0.550428
SPAC17H9.08	SPAC17H9.08	0.549137
SPNCRNA.1298	SPCC569.02c-antisense-1	0.549092
SPBC18E5.09c	SPBC18E5.09c	0.548199
SPBC17D1.03c	rrp43	0.548129
SPBC16D10.08c	hsp104	0.548054
SPAC16.04	dus3	0.547424
SPBC4C3.05c	nuc1	0.547391
SPAC23A1.19c	hrq1	0.545784
SPBC4B4.06	vps25	0.545733
SPCC16C4.08c	skb15	0.545535
SPCC613.12c	raf1	0.54515
SPAC4H3.02c	swc3	0.544027
SPAC3C7.13c	SPAC3C7.13c	0.543969
SPNCRNA.198	SPNCRNA.198	0.543551
SPNCRNA.1249	SPNCRNA.1249	0.543264
SPAC4F8.04	SPAC4F8.04	0.543083
SPAC10F6.07c	mug94	0.54302
SPNCRNA.1594	rpl1801-antisense-1	0.542558
SPAC1783.02c	vps66	0.541943
SPNCRNA.1402	SPNCRNA.1402	0.541769
SPAC2F7.14c	rrp4	0.540142
SPCC16A11.07	coq10	0.53984
SPBC29A3.07c	sap14	0.539722
SPAC24C9.16c	cox8	0.539538
SPAC17H9.05	ebp2	0.539416
SPBC3B9.22c	dad4	0.538858
SPNCRNA.1449	SPBC28F2.05c-antisense-1	0.538548
SPNCRNA.1522	SPNCRNA.1522	0.53842
SPAC17H9.09c	ras1	0.538219
SPAC3G9.01	nsk1	0.537908
SPBC26H8.09c	snf59	0.537402
SPNCRNA.1667	SPBC56F2.07c-antisense-1	0.537362
SPAC3G9.11c	pdc201	0.537348
SPNCRNA.834	SPNCRNA.834	0.537126
SPAC2H10.02c	nas2	0.536211
SPNCRNA.516	SPNCRNA.516	0.535559
SPAC29A4.13	ure6	0.535363
SPNCRNA.291	SPNCRNA.291	0.534038
SPBC11G11.07	mtr10	0.532884
SPAC1F7.09c	SPAC1F7.09c	0.532689
SPCC1494.03	arz1	0.532248
SPAC4F10.19c	hit1	0.532121
SPSNORNA.11	snoU24b	0.531563
SPBC1711.05	SPBC1711.05	0.530317
SPAC9.12c	atp12	0.529798
SPAC6G9.03c	mug183	0.529778
SPBC1778.02	rap1	0.529748
SPBC106.06	cct4	0.529649
SPCC622.06c	SPCC622.06c	0.529649
SPNCRNA.1349	stt3-antisense-1	0.529333
SPAC20G4.09	SPAC20G4.09	0.528695
SPAC1565.03	SPAC1565.03	0.528302
SPNCRNA.318	SPNCRNA.318	0.528294
SPBC887.22	new19	0.52768
SPBC29A3.17	gef3	0.527671
SPNCRNA.1045	mug95-antisense-1	0.527283
SPAC959.05c	pdi4	0.526389
SPNCRNA.50	prl50	0.526366
SPAPB21F2.03	slx9	0.525506
SPCC188.04c	spc25	0.525373
SPAC664.15	caf4	0.5249
SPNCRNA.1282	SPNCRNA.1282	0.524897
SPBC56F2.08c	puf1	0.524692
SPNCRNA.642	mug177-antisense-1	0.524097
SPAC1296.05c	lcp1	0.523736
SPBC651.08c	rpc1	0.523299
SPBC691.05c	SPBC691.05c	0.522822
SPAC3G6.11	chl1	0.52259
SPAC1D4.03c	aut12	0.522537
SPCC1450.11c	cek1	0.522509
SPAC17G8.01c	trl1	0.521601
SPNCRNA.218	SPNCRNA.218	0.520448
SPBC25H2.18	cox20	0.520363
SPBP8B7.31	SPBP8B7.31	0.519947
SPCC188.11	prp45	0.51898
SPAC17H9.03c	rdl1	0.518674
SPBC651.01c	nog1	0.518148
SPBC1D7.03	clg1	0.517887
SPBC1718.03	ker1	0.517881
SPAC1952.17c	SPAC1952.17c	0.517417
SPCC622.07	SPCC622.07	0.516967
SPAC1805.03c	trm13	0.516967
SPAC227.08c	yth1	0.516967
SPCC777.14	prp4	0.516967
SPAC823.08c	rrp3	0.516859
SPBC1718.06	msp1	0.516511
SPBC660.09	mug168	0.516219
SPBC1683.08	ght4	0.516209
SPAC1F5.09c	shk2	0.515453
SPBC24C6.08c	bhd1	0.515453
SPNCRNA.532	SPNCRNA.532	0.515453
SPNCRNA.1552	tfb5-antisense-1	0.515453
SPBC1709.04c	cyp3	0.515185
SPAC1486.09	nob1	0.514685
SPNCRNA.617	rad8-antisense-1	0.514537
SPNCRNA.1621	mok13-antisense-1	0.51433
SPBPB2B2.02	mug180	0.514242
SPAC16E8.10c	rsm7	0.5137
SPBC1105.17	cnp1	0.51331
SPCC14G10.01	cab5	0.513209
SPBP8B7.23	rnf10	0.512251
SPBC29A10.06c	ely5	0.511954
SPBC1271.11	pet802	0.511861
SPBP16F5.06	nop8	0.511815
SPNCRNA.237	SPNCRNA.237	0.511696
SPBC354.09c	SPBC354.09c	0.511091
SPCC126.13c	SPCC126.13c	0.510938
SPAC56F8.14c	mug115	0.510565
SPNCRNA.986	srp2-antisense-1	0.510552
SPBC1604.20c	tea2	0.509385
SPAC20G4.04c	hus1	0.509171
SPAC17A5.04c	mde10	0.508312
SPCC18B5.08c	ism1	0.507845
SPBP4H10.11c	lcf2	0.507645
SPCC24B10.10c	yta4	0.507622
SPCC16A11.05c	dim1	0.506914
SPBC337.04	ppk27	0.506724
SPAC343.18	rfp2	0.506415
SPAC6B12.09	trm10	0.506328
SPNCRNA.1130	SPNCRNA.1130	0.50583
SPAC630.10	bmt2	0.505814
SPBC428.19c	utp15	0.505771
SPAC11H11.02c	mug162	0.505564
SPBC1718.01	pop1	0.505277
SPAC144.04c	spe1	0.505018
SPBC16A3.10	SPBC16A3.10	0.504573
SPBC30D10.06	lsm4	0.503997
SPAC13D6.05	alp11	0.503166
SPAC23A1.02c	SPAC23A1.02c	0.502657
SPBC18H10.06c	swd2	0.501738
SPAC29E6.01	pof11	0.501585
SPNCRNA.1691	SPNCRNA.1691	0.500982
SPAC343.08c	mrp17	0.500645
SPCC1235.01	SPCC1235.01	0.500622
SPNCRNA.199	SPNCRNA.199	0.500279
SPBC725.04	hac1	0.500173
SPAC16E8.18c	tam5	0.499695
SPNCRNA.931	grx2-antisense-1	0.499677
SPNCRNA.493	SPNCRNA.493	0.499529
SPCC126.12	SPCC126.12	0.499401
SPAC24H6.12c	uba3	0.499336
SPCC1682.07	ssl1	0.499253
SPNCRNA.826	cpc2-antisense-1	0.498857
SPNCRNA.971	SPAC694.03-antisense-1	0.498838
SPBC6B1.12c	sus1	0.498705
SPAC3G9.05	spa2	0.498651
SPNCRNA.954	SPAPB15E9.02c-antisense-1	0.498628
SPCC126.02c	pku70	0.498393
SPNCRNA.21	prl21	0.498356
SPAC16.05c	sfp1	0.497803
SPCPB16A4.04c	trm8	0.497552
SPNCRNA.556	SPAC17A5.05c-antisense-1	0.495959
SPBC1861.01c	cnp3	0.495267
SPAC3A12.17c	cys12	0.495026
SPNCRNA.1616	SPNCRNA.1616	0.494691
SPAC25G10.07c	cut7	0.494353
SPAC1B3.13	nan1	0.494331
SPBP19A11.07c	SPBP19A11.07c	0.494208
SPAC20G4.02c	fus1	0.493672
SPBP4H10.18c	SPBP4H10.18c	0.493431
SPNCRNA.1657	SPNCRNA.1657	0.493384
SPNCRNA.869	SPNCRNA.869	0.493247
SPAP8A3.03	zrt2	0.492833
SPAC29E6.09	SPAC29E6.09	0.492475
SPNCRNA.1430	gpi13-antisense-1	0.491944
SPNCRNA.947	dph4-antisense-1	0.491784
SPBC1773.03c	SPBC1773.03c	0.491731
SPAC1834.07	klp3	0.491711
SPAC3A12.09c	ure4	0.49157
SPNCRNA.1694	SPNCRNA.1694	0.491276
SPNCRNA.694	ies4-antisense-1	0.491276
SPSNRNA.03	snu3	0.491276
SPNCRNA.1548	SPBC336.13c-antisense-1	0.491276
SPAC694.06c	mrc1	0.491276
SPMITTRNAGLN.01	SPMITTRNAGLN.01	0.491276
SPACUNK4.09	SPACUNK4.09	0.491276
SPNCRNA.1643	SPBC21C3.09c-antisense-1	0.491276
SPNCRNA.1688	SPNCRNA.1688	0.491276
SPCC777.04	SPCC777.04	0.491276
SPAC23C4.10	sec2	0.490887
SPCC1183.03c	fxn1	0.490851
SPCC1682.04	cdc31	0.490783
SPAC212.03	SPAC212.03	0.490759
SPBC12C2.03c	SPBC12C2.03c	0.490458
SPCC1919.07	SPCC1919.07	0.490345
SPNCRNA.878	mvd1-antisense-1	0.489779
SPNCRNA.1680	rtt109-antisense-1	0.489657
SPCC1393.13	SPCC1393.13	0.489607
SPNCRNA.1356	mcp6-antisense-1	0.489421
SPBC1718.05	trs31	0.489229
SPNCRNA.541	SPBC405.06-antisense-2	0.489229
SPNCRNA.882	SPNCRNA.882	0.489229
SPAC9G1.05	aip1	0.489229
SPNCRNA.1135	ssl1-antisense-1	0.489229
SPNCRNA.1151	sif2-antisense-1	0.489229
SPNCRNA.156	SPNCRNA.156	0.489229
SPCC1919.13c	SPCC1919.13c	0.489229
SPNCRNA.666	nab3-antisense-1	0.489147
SPNCRNA.1102	SPNCRNA.1102	0.489126
SPAC57A7.06	utp14	0.488985
SPAC1635.01	SPAC1635.01	0.48866
SPBC1D7.05	byr2	0.488167
SPNCRNA.324	SPNCRNA.324	0.488166
SPAC3G9.13c	msw1	0.487885
SPBC1685.11	rlp1	0.487754
SPNCRNA.185	SPNCRNA.185	0.487133
SPNCRNA.1256	SPNCRNA.1256	0.48619
SPBC14F5.01	SPBC14F5.01	0.485989
SPBC337.15c	coq7	0.485718
SPNCRNA.194	SPNCRNA.194	0.484988
SPAP27G11.15	slx1	0.484868
SPAC12B10.04	pby1	0.484359
SPBC685.02	exo5	0.483755
SPNCRNA.1604	SPNCRNA.1604	0.483562
SPCC550.12	arp6	0.483401
SPNCRNA.871	SPNCRNA.871	0.482773
SPBC21H7.04	dbp7	0.482456
SPNCRNA.1464	SPNCRNA.1464	0.482257
SPBC11B10.03	cog8	0.482253
SPBC3D6.09	dpb4	0.482049
SPAC139.04c	fap2	0.481632
SPBC18E5.08	SPBC18E5.08	0.481462
SPNCRNA.661	SPAC2F7.09c-antisense-1	0.481353
SPAC21E11.05c	cyp8	0.481215
SPCC1235.17	SPCC1235.17	0.481133
SPBC685.03	SPBC685.03	0.481
SPBC27B12.04c	far11	0.479957
SPCC18.12c	utp23	0.479645
SPBP4H10.06c	cut14	0.479567
SPBC23E6.04c	utp10	0.47939
SPBC2D10.15c	pth1	0.479243
SPNCRNA.708	atp18-antisense-1	0.478413
SPCC16A11.13	luc7	0.4783
SPCC594.06c	vsl1	0.478018
SPAC2F3.13c	SPAC2F3.13c	0.477803
SPAC17C9.05c	pmc3	0.477739
SPBC16D10.04c	dna2	0.476442
SPBC13G1.13	tfb2	0.475567
SPBP26C9.02c	car1	0.475088
SPBP22H7.09c	mis15	0.474933
SPNCRNA.1625	SPNCRNA.1625	0.474555
SPBC1E8.03c	SPBC1E8.03c	0.473591
SPAC458.05	pik3	0.473508
SPBP4H10.17c	SPBP4H10.17c	0.47296
SPAC18B11.04	ncs1	0.47251
SPBC1734.01c	esf1	0.472344
SPBC25B2.01	hbs1	0.472086
SPNCRNA.1408	SPBC1734.03-antisense-1	0.471873
SPCC1494.06c	dbp9	0.471454
SPAC16A10.03c	SPAC16A10.03c	0.471165
SPAC1556.06	meu1-1	0.470742
SPAC1B9.03c	SPAC1B9.03c	0.470704
SPCC777.11	gtf1	0.470689
SPBC1215.02c	naa25	0.470305
SPBC1773.05c	tms1	0.47012
SPNCRNA.1480	SPBC16E9.20-antisense-1	0.469924
SPNCRNA.258	SPNCRNA.258	0.469545
SPCC1183.05c	lig4	0.468674
SPAC823.13c	SPAC823.13c	0.468518
SPBC2A9.11c	iss9	0.46833
SPNCRNA.1404	fan1-antisense-1	0.468319
SPAC4G9.12	idn1	0.468309
SPRRNA.36	SPRRNA.36	0.468309
SPNCRNA.684	SPNCRNA.684	0.468309
SPBC14F5.03c	kap123	0.467338
SPAC644.07	bcs1	0.466988
SPNCRNA.231	SPNCRNA.231	0.466959
SPNCRNA.480	SPNCRNA.480	0.466103
SPAC664.10	klp2	0.465842
SPNCRNA.864	mag1-antisense-1	0.465707
SPCC1442.02	SPCC1442.02	0.465525
SPNCRNA.1190	SPNCRNA.1190	0.465428
SPBC32F12.11	tdh1	0.464789
SPBC1604.14c	shk1	0.464174
SPAC32A11.01	mug8	0.464022
SPAC1B2.02c	ugo1	0.463999
SPBC28F2.07	sfr1	0.463972
SPAC1071.11	SPAC1071.11	0.463401
SPBC543.06c	dbp8	0.463188
SPNCRNA.110	SPNCRNA.110	0.462437
SPBC713.03	SPBC713.03	0.46228
SPCC70.07c	tmp1	0.461882
SPAC5D6.05	med18	0.461807
SPAC1F7.07c	fip1	0.461806
SPBC776.18c	pmh1	0.461598
SPNCRNA.1432	SPNCRNA.1432	0.461549
SPNCRNA.247	SPNCRNA.247	0.460892
SPBC713.05	SPBC713.05	0.460801
SPAC16A10.06c	nse2	0.460635
SPSNRNA.02	snu2	0.460133
SPBC725.07	pex5	0.459719
SPAC1952.02	tma23	0.459609
SPNCRNA.756	SPNCRNA.756	0.458793
SPBC1105.09	ubc15	0.458684
SPBC337.11	SPBC337.11	0.458003
SPNCRNA.890	set13-antisense-1	0.457173
SPAPB8E5.08	SPAPB8E5.08	0.45713
SPBC1734.09	yea4	0.456857
SPAC2E1P5.02c	mug109	0.45652
SPAC664.12c	SPAC664.12c	0.456383
SPAC15E1.10	fub1	0.456277
SPNCRNA.943	SPNCRNA.943	0.456131
SPNCRNA.1048	SPNCRNA.1048	0.456066
SPBC839.12	rpc31	0.455349
SPAC2G11.11c	prh1	0.455327
SPNCRNA.121	SPNCRNA.121	0.45449
SPCC61.04c	SPCC61.04c	0.454469
SPNCRNA.1502	SPNCRNA.1502	0.454337
SPNCRNA.84	IRC1-L	0.453509
SPAC1805.02c	etf2	0.453199
SPNCRNA.460	SPNCRNA.460	0.453099
SPBC216.03	SPBC216.03	0.452814
SPBC365.09c	kin17	0.452128
SPAC694.04c	SPAC694.04c	0.450818
SPNCRNA.881	SPNCRNA.881	0.45029
SPCC970.12	mis18	0.449424
SPNCRNA.1123	SPNCRNA.1123	0.449273
SPBC691.01	pfa5	0.449093
SPAPB1E7.11c	SPAPB1E7.11c	0.448006
SPAC1006.03c	red1	0.447973
SPBC336.03	efc25	0.446971
SPNCRNA.1028	SPAC4F10.05c-antisense-1	0.446557
SPCC306.10	wtf8	0.446517
SPNCRNA.1489	aim27-antisense-1	0.444927
SPCC1281.08	wtf11	0.444918
SPNCRNA.656	SPNCRNA.656	0.444795
SPAC23C4.18c	rad4	0.443465
SPAC222.16c	csn3	0.443007
SPNCRNA.1031	wsp1-antisense-1	0.442797
SPAC4H3.12c	SPAC4H3.12c	0.442268
SPCC16C4.04	SPCC16C4.04	0.442023
SPAC1F7.12	yak3	0.441777
SPBC20F10.06	mad2	0.441748
SPNCRNA.188	SPNCRNA.188	0.441574
SPAC1B3.15c	SPAC1B3.15c	0.441402
SPAC1A6.10	tcd1	0.441201
SPAC1093.01	ppr5	0.440524
SPAP27G11.02	mgr3	0.44048
SPAC17G6.16c	ysh1	0.440423
SPAC1556.03	azr1	0.439164
SPNCRNA.964	SPNCRNA.964	0.438977
SPAC27E2.02	yih1	0.438742
SPBC18H10.08c	ubp4	0.438671
SPAC3F10.17	ltv1	0.438418
SPBC1198.01	fmd2	0.438044
SPBC25B2.04c	mtg1	0.437779
SPBC30D10.21	mzm1	0.437339
SPAC17A5.18c	rec25	0.436046
SPAC186.09	pdc102	0.435177
SPNCRNA.825	SPNCRNA.825	0.435172
SPAC22H12.03	SPAC22H12.03	0.434471
SPBC32F12.02	rec14	0.434467
SPBC11C11.11c	SPBC11C11.11c	0.434402
SPBC30D10.05c	SPBC30D10.05c	0.434356
SPAC31A2.11c	cuf1	0.434274
SPAC18G6.09c	SPAC18G6.09c	0.433772
SPBC19G7.02	abz2	0.433766
SPAC3G6.01	hrp3	0.433718
SPAC17G8.05	med20	0.4333
SPCP20C8.02c	SPCP20C8.02c	0.432668
SPAC4D7.04c	rer2	0.431573
SPAC1565.08	cdc48	0.431246
SPNCRNA.1011	ade2-antisense-1	0.431217
SPBC31F10.02	SPBC31F10.02	0.430524
SPAC23D3.14c	aah2	0.430427
SPAC1687.11	spb1	0.430184
SPBC8D2.10c	rmt3	0.429214
SPNCRNA.1507	ulp1-antisense-1	0.428534
SPAC23H4.17c	srb10	0.428267
SPNCRNA.623	SPNCRNA.623	0.427872
SPNCRNA.455	SPNCRNA.455	0.427574
SPAC323.01c	pos5	0.427573
SPBC6B1.09c	nbs1	0.427268
SPAP8A3.13c	SPAP8A3.13c	0.426716
SPBC4F6.09	str1	0.426414
SPBC13E7.02	cwf24	0.425724
SPNCRNA.1067	map1-antisense-1	0.425078
SPCC18.01c	adg3	0.424838
SPCC126.10	iah1	0.424816
SPAC2C4.11c	rbp28	0.424731
SPAPB24D3.04c	mag1	0.424109
SPBC887.16	SPBC887.16	0.423919
SPNCRNA.261	SPNCRNA.261	0.42384
SPBC56F2.06	mug147	0.421862
SPNCRNA.1040	SPAC1952.08c-antisense-1	0.421338
SPCC736.07c	uri1	0.421159
SPBC1539.10	nop16	0.421068
SPBC16G5.07c	SPBC16G5.07c	0.420919
SPCC1442.15c	cox18	0.420427
SPNCRNA.1447	uds1-antisense-1	0.419858
SPBC16G5.04	mrpl23	0.419856
SPCC18B5.11c	cds1	0.41977
SPNCRNA.450	SPNCRNA.450	0.419768
SPBC691.02c	drp1	0.419426
SPAC31G5.07	dni1	0.417488
SPBC11G11.01	fis1	0.416916
SPBC26H8.16	sdh8	0.416427
SPNCRNA.1653	cwf28-antisense-1	0.416029
SPBC36.08c	cog2	0.415979
SPCC5E4.03c	taf5	0.415705
SPBC2D10.19c	alb1	0.415161
SPAC6F12.05c	tnr3	0.415103
SPBC1685.08	cti6	0.415094
SPAC110.02	pds5	0.41478
SPAC13D6.03c	trm9	0.41461
SPBC25H2.10c	tan1	0.414545
SPBC409.04c	mis12	0.414366
SPNCRNA.1477	SPNCRNA.1477	0.414004
SPAC4F8.03	sdo1	0.413942
SPNCRNA.266	SPNCRNA.266	0.413594
SPCC18.11c	sdc1	0.413347
SPBC18E5.14c	SPBC18E5.14c	0.41302
SPNCRNA.301	SPNCRNA.301	0.413004
SPAC22A12.01c	pso2	0.412884
SPCC1840.01c	mog1	0.41275
SPAC1D4.07c	SPAC1D4.07c	0.412604
SPBC3D6.04c	mad1	0.412596
SPBC16C6.09	ogm4	0.412296
SPAC23G3.07c	snf30	0.412286
SPAC15A10.08	ain1	0.412215
SPCC737.07c	SPCC737.07c	0.411988
SPAC13D6.04c	btb3	0.411388
SPAC31A2.03	mrp11	0.411315
SPAC589.02c	med13	0.411235
SPAC13G6.12c	chs1	0.411007
SPCC1020.11c	ecm6	0.411001
SPAC323.03c	SPAC323.03c	0.410923
SPBC409.14c	mrps17	0.410922
SPNCRNA.1087	gto1-antisense-1	0.410496
SPAPB24D3.01	toe3	0.410193
SPAC4A8.12c	sds22	0.410081
SPAC1610.01	saf5	0.410013
SPAC12G12.07c	SPAC12G12.07c	0.409501
SPNCRNA.703	SPNCRNA.703	0.40931
SPNCRNA.724	prp22-antisense-1	0.40922
SPAC630.06c	SPAC630.06c	0.408875
SPNCRNA.22	prl22	0.408278
SPAC30C2.06c	dml1	0.40824
SPAC29A4.07	srb6	0.40809
SPBP18G5.03	toc1	0.407811
SPBC23G7.07c	cms1	0.407728
SPCC1393.11	mrpl20	0.407633
SPAC24B11.05	SPAC24B11.05	0.407537
SPCC1682.06	SPCC1682.06	0.40735
SPNCRNA.1364	SPNCRNA.1364	0.407277
SPCC737.05	SPCC737.05	0.407005
SPCC285.03	SPCC285.03	0.40698
SPAC14C4.09	agn1	0.406739
SPAC1250.05	rpl3002	0.405444
SPBC119.05c	lsb1	0.40515
SPAC139.03	toe2	0.404976
SPAPB18E9.05c	SPAPB18E9.05c	0.404933
SPBC1604.13c	mrpl32	0.40413
SPNCRNA.1215	SPCC417.03-antisense-1	0.404126
SPBC13G1.02	mpg2	0.403429
SPAC3G9.04	ssu72	0.402789
SPBC15C4.02	SPBC15C4.02	0.402382
SPNCRNA.1056	mug106-antisense-1	0.402212
SPAC57A10.03	cyp1	0.40106
SPACUNK4.10	SPACUNK4.10	0.40008
SPCC1223.04c	set11	0.399854
SPBC13G1.12	did2	0.399467
SPBC660.11	tcg1	0.39893
SPCC663.07c	SPCC663.07c	0.398872
SPBC428.08c	clr4	0.398694
SPNCRNA.1584	ptn1-antisense-1	0.398272
SPNCRNA.1581	SPNCRNA.1581	0.398272
SPBC56F2.04	utp20	0.39808
SPBC1773.01	far8	0.397941
SPNCRNA.1392	SPNCRNA.1392	0.397774
SPAC824.05	vps16	0.397539
SPAC664.07c	rad9	0.397403
SPAC2G11.02	urb2	0.397227
SPNCRNA.1034	SPNCRNA.1034	0.39717
SPBC1198.02	dea2	0.396776
SPAC2C4.12c	tpt1	0.39605
SPCC1795.09	yps1	0.395598
SPCC63.10c	sec59	0.395454
SPBC19F5.05c	ppp1	0.395426
SPAC20H4.01	utp5	0.395395
SPNCRNA.1176	SPCC4B3.06c-antisense-1	0.39537
SPCC188.07	ccq1	0.395032
SPBC1815.01	eno101	0.394912
SPAC31A2.16	gef2	0.394806
SPBC28E12.04	SPBC28E12.04	0.394452
SPCC830.02	wtf24	0.394439
SPNCRNA.620	aps1-antisense-1	0.393932
SPNCRNA.870	SPNCRNA.870	0.393238
SPBC1105.07c	pci2	0.393102
SPCC16A11.03c	SPCC16A11.03c	0.392881
SPBC1703.13c	SPBC1703.13c	0.392221
SPAC1687.17c	SPAC1687.17c	0.392151
SPBP35G2.12	SPBP35G2.12	0.392087
SPAC22F8.10c	sap145	0.392049
SPBC2F12.02c	mrpl7	0.39196
SPAC27F1.03c	uch1	0.391632
SPAC23H4.05c	SPAC23H4.05c	0.390535
SPAC1006.02	asa1	0.390263
SPAC22E12.11c	set3	0.389936
SPBC3B9.08c	mnh1	0.389895
SPBC543.08	SPBC543.08	0.389056
SPAC4F10.16c	SPAC4F10.16c	0.389012
SPAC1687.18c	ssl3	0.388528
SPBC21D10.09c	rkr1	0.388486
SPBC146.07	prp2	0.387823
SPBC15D4.08c	SPBC15D4.08c	0.387815
SPBC1604.08c	imp1	0.387272
SPCC1840.09	coq11	0.387248
SPBC839.11c	hut1	0.38713
SPBC16C6.06	vps10	0.385958
SPAC26H5.02c	SPAC26H5.02c	0.385643
SPAC4F10.08	mug126	0.385439
SPBC2G2.16	SPBC2G2.16	0.385308
SPCC306.07c	SPCC306.07c	0.384881
SPBC18H10.09	SPBC18H10.09	0.3848
SPCC548.03c	wtf4	0.384723
SPBC146.12	coq6	0.384394
SPCC16A11.08	atg20	0.384361
SPNCRNA.1115	SPNCRNA.1115	0.384206
SPBC1711.01c	mat3-Mm	0.38391
SPAPB1E7.02c	mcl1	0.383835
SPAC23E2.03c	ste7	0.383314
SPBC337.14	rpb4	0.383103
SPBC16G5.13	ptf2	0.382875
SPAC26A3.17c	SPAC26A3.17c	0.382859
SPBP8B7.09c	los1	0.382736
SPBC409.16c	saw1	0.3825
SPAC14C4.16	dad3	0.382236
SPCC1672.04c	cox19	0.381765
SPAC823.14	ptf1	0.38133
SPAC1F3.06c	spo15	0.381211
SPAC227.10	gim4	0.380828
SPBC83.10	SPBC83.10	0.380824
SPAC56E4.02c	alg13	0.380225
SPBC11B10.09	cdc2	0.379209
SPCC1393.06c	ipi1	0.378832
SPCC1620.09c	tfg1	0.378298
SPNCRNA.1636	SPBC31F10.02-antisense-1	0.377294
SPCPJ732.01	vps5	0.377219
SPBC1A4.11c	SPBC1A4.11c	0.376664
SPBC1683.09c	frp1	0.375991
SPAC3F10.06c	rit1	0.375934
SPAC1B3.09c	SPAC1B3.09c	0.375391
SPBC24C6.10c	dip1	0.375163
SPBC3D6.07	gpi3	0.374703
SPAC1A6.05c	ptl3	0.374653
SPBC776.12c	hsk1	0.374203
SPAC688.02c	mis14	0.373741
SPBC1773.09c	mug184	0.373649
SPAC630.12	SPAC630.12	0.372723
SPNCRNA.393	SPNCRNA.393	0.372062
SPAC637.04	ypp1	0.371643
SPBC1289.03c	spi1	0.371322
SPAC10F6.17c	SPAC10F6.17c	0.371013
SPCC18B5.05c	SPCC18B5.05c	0.370998
SPNCRNA.856	SPNCRNA.856	0.370907
SPAC29A4.19c	cta5	0.370747
SPAC6G9.02c	nop9	0.370427
SPAC2G11.08c	smn1	0.369184
SPAC12B10.11	exg2	0.36913
SPBC1709.14	SPBC1709.14	0.369072
SPBC354.03	swd3	0.369038
SPRRNA.27	SPRRNA.27	0.368859
SPBC115.01c	rrp46	0.368469
SPAC17H9.12c	SPAC17H9.12c	0.367912
SPAC17A5.05c	SPAC17A5.05c	0.367187
SPAC3H1.01c	orc3	0.367038
SPCC1322.06	kap113	0.366601
SPAC8F11.02c	dph3	0.366526
SPBC336.12c	cdc10	0.366124
SPAC6F12.14	cut23	0.365245
SPAC29A4.15	srs1	0.365204
SPBC1A4.07c	sof1	0.365125
SPBC27B12.03c	erg32	0.365082
SPMIT.08	var1	0.364985
SPNCRNA.841	SPNCRNA.841	0.364681
SPAPB1A11.03	SPAPB1A11.03	0.364675
SPAC1782.07	qcr8	0.364669
SPNCRNA.195	SPNCRNA.195	0.36454
SPNCRNA.1030	btf3-antisense-1	0.364503
SPAC19B12.07c	SPAC19B12.07c	0.364385
SPAC17G8.04c	arc5	0.364364
SPAC27D7.13c	ssm4	0.364337
SPNCRNA.1351	mug2-antisense-1	0.364298
SPCC18B5.04	rsm18	0.364147
SPNCRNA.1281	SPNCRNA.1281	0.363925
SPAC458.06	atg1803	0.363909
SPBP23A10.13	orc4	0.363802
SPAC1486.04c	alm1	0.363729
SPAC323.06c	uba5	0.363155
SPCC364.01	cif1	0.363031
SPBC11C11.04c	alp1	0.36283
SPNCRNA.1517	srm1-antisense-1	0.362033
SPBC29A3.16	rrs1	0.361326
SPCC1827.08c	pof7	0.360986
SPAC13G7.03	upf3	0.360977
SPAC644.14c	rad51	0.360916
SPNCRNA.1261	rpl20-antisense-1	0.360861
SPAC6F6.08c	cdc16	0.360008
SPBC3B9.11c	ctf1	0.359597
SPBC1604.25	pet117	0.358868
SPAC17G6.07c	use1	0.358698
SPNCRNA.1429	SPBC30B4.06c-antisense-1	0.358335
SPAC7D4.11c	sec39	0.358217
SPNCRNA.920	SPNCRNA.920	0.358055
SPNCRNA.1209	SPCC13B11.03c-antisense-1	0.358009
SPAC3G9.12	peg1	0.358
SPNCRNA.437	SPNCRNA.437	0.357992
SPNCRNA.963	SPNCRNA.963	0.357393
SPBC1348.14c	ght7	0.357227
SPNCRNA.1607	SPNCRNA.1607	0.357094
SPNCRNA.1294	SPCC1827.07c-antisense-1	0.356924
SPBC56F2.05c	SPBC56F2.05c	0.356629
SPAC13F5.02c	ptr6	0.356589
SPBC17A3.06	SPBC17A3.06	0.356516
SPBC646.04	pla1	0.356292
SPNCRNA.1463	SPNCRNA.1463	0.356276
SPAC3A12.12	atp11	0.356217
SPNCRNA.1370	SPNCRNA.1370	0.35568
SPNCRNA.839	SPAC4A8.10-antisense-1	0.355417
SPCC830.03	grc3	0.355127
SPBC947.04	pfl3	0.354677
SPBC15D4.14	taf73	0.354617
SPAC3C7.04	SPAC3C7.04	0.354041
SPBC354.12	gpd3	0.353961
SPBC13G1.07	swf1	0.353817
SPAC222.13c	SPAC222.13c	0.353164
SPBCPT2R1.06c	SPBCPT2R1.06c	0.353141
SPAC15F9.02	seh1	0.351939
SPAC25B8.05	deg1	0.351757
SPAPB17E12.02	yip12	0.351734
SPBC13E7.01	cwf22	0.350549
SPBC21.07c	ppk24	0.350363
SPBC409.21	sec66	0.350295
SPAC3A12.04c	rpp1	0.350116
SPNCRNA.36	prl36	0.350041
SPNCRNA.278	SPNCRNA.278	0.349989
SPBC359.05	abc3	0.349937
SPAC821.07c	moc3	0.349266
SPAC227.11c	yos9	0.348452
SPNCRNA.1059	SPNCRNA.1059	0.348392
SPAC16C9.07	pom2	0.348195
SPBC29A10.10c	dbl8	0.347965
SPAPB1E7.14	iec5	0.347671
SPBC1539.02	SPBC1539.02	0.347247
SPNCRNA.1145	SPNCRNA.1145	0.347235
SPBP8B7.32	SPBP8B7.32	0.347174
SPNCRNA.341	SPNCRNA.341	0.347166
SPCC16C4.17	mug123	0.346889
SPNCRNA.1008	SPNCRNA.1008	0.346463
SPAC5H10.11	gmh1	0.346457
SPCC1322.01	rpm1	0.34627
SPAC1D4.10	trz1	0.346149
SPAC2C4.10c	csc4	0.345989
SPAC3H1.07	aru1	0.345903
SPNCRNA.1052	SPNCRNA.1052	0.345548
SPBC4.04c	mcm2	0.344942
SPNCRNA.1683	ptf2-antisense-1	0.344501
SPCC16C4.12	naa20	0.344255
SPBC21C3.05	sap62	0.344013
SPAC4F10.13c	mpd2	0.343338
SPBC2D10.09	snr1	0.342936
SPNCRNA.832	SPAC23H3.15c-antisense-1	0.342724
SPBC12D12.06	srb11	0.342678
SPCC613.02	SPCC613.02	0.342464
SPNCRNA.1061	SPAC14C4.01c-antisense-1	0.342199
SPBC25B2.06c	btb2	0.342166
SPBC18H10.18c	SPBC18H10.18c	0.342049
SPCC970.11c	wtf9	0.341826
SPNCRNA.880	bgs2-antisense-1	0.341817
SPNCRNA.282	SPNCRNA.282	0.34167
SPAC16E8.14c	tae1	0.341357
SPCC11E10.04	ppr6	0.341292
SPAC694.03	SPAC694.03	0.341282
SPBC28F2.03	ppi1	0.341074
SPAC23H4.08	iwr1	0.341024
SPAC8E11.08c	SPAC8E11.08c	0.340875
SPNCRNA.1010	SPNCRNA.1010	0.340683
SPCC4F11.04c	imt2	0.340461
SPAC29B12.11c	SPAC29B12.11c	0.340388
SPAC6F12.17	rna14	0.340291
SPAC824.02	bst1	0.340218
SPBC1685.06	cid11	0.340093
SPNCRNA.1375	SPNCRNA.1375	0.337745
SPAPB1E7.03	rpc82	0.337523
SPCC191.11	inv1	0.3371
SPCC162.06c	SPCC162.06c	0.336816
SPBC646.15c	pex16	0.336655
SPNCRNA.1207	SPNCRNA.1207	0.336596
SPCC895.06	elp2	0.33606
SPCC338.13	cog4	0.335969
SPCC2H8.05c	dbl1	0.335955
SPBC1347.09	SPBC1347.09	0.335811
SPCC11E10.05c	ynd1	0.335401
SPNCRNA.332	SPNCRNA.332	0.335389
SPBC405.04c	ypt7	0.335318
SPNCRNA.634	shk2-antisense-1	0.335314
SPAPB24D3.03	SPAPB24D3.03	0.335182
SPNCRNA.808	SPNCRNA.808	0.334971
SPBC409.09c	mis13	0.334749
SPNCRNA.1611	hhf3-antisense-1	0.334582
SPNCRNA.338	SPNCRNA.338	0.333812
SPCC830.05c	epl1	0.333553
SPAC20G8.09c	nat10	0.333501
SPBC1A4.03c	top2	0.332869
SPBC1709.16c	SPBC1709.16c	0.33245
SPCC613.04c	rng3	0.332419
SPCC1442.19	mrp49	0.332111
SPAC3F10.12c	SPAC3F10.12c	0.332051
SPNCRNA.1469	SPBC28E12.02-antisense-1	0.331961
SPBC1861.04c	prp24	0.331371
SPNCRNA.614	SPAC5H10.09c-antisense-1	0.331214
SPAC22E12.14c	sck2	0.331137
SPNCRNA.788	SPAC17H9.12c-antisense-1	0.331073
SPNCRNA.271	SPNCRNA.271	0.331068
SPBC577.09	ckn1	0.331013
SPAC17G6.11c	SPAC17G6.11c	0.33092
SPAC1F3.03	sro7	0.329705
SPCP1E11.10	SPCP1E11.10	0.329683
SPAC6B12.10c	spp1	0.329616
SPAC23H4.13c	SPAC23H4.13c	0.329342
SPBC16E9.16c	lsd90	0.329079
SPBC337.12	red5	0.328892
SPAC22A12.02c	mug103	0.328674
SPBC902.02c	ctf18	0.328569
SPAC8E11.02c	rad24	0.3283
SPAC1250.04c	atl1	0.327982
SPAC4G9.08c	rpc2	0.327907
SPBC800.14c	SPBC800.14c	0.327654
SPAC19G12.11	coq9	0.327224
SPCC1259.06	taf8	0.326833
SPAC30.02c	SPAC30.02c	0.326685
SPAC16C9.03	nmd3	0.326487
SPAC13G7.08c	crb3	0.326337
SPAC343.03	apc11	0.325876
SPAC14C4.04	SPAC14C4.04	0.325561
SPNCRNA.510	SPNCRNA.510	0.325454
SPNCRNA.201	SPNCRNA.201	0.32505
SPBC216.06c	swi1	0.324845
SPNCRNA.1342	SPNCRNA.1342	0.324811
SPCC1906.04	wtf20	0.324728
SPBC1773.13	SPBC1773.13	0.324637
SPBC26H8.10	dis3	0.323742
SPCC24B10.05	tim9	0.32357
SPSNORNA.19	snoR69	0.32346
SPAC1B3.18c	mrps18	0.323343
SPAC6F12.12	par2	0.32317
SPAC12B10.03	bun62	0.322653
SPAC1687.21	SPAC1687.21	0.322373
SPNCRNA.1268	SPNCRNA.1268	0.321815
SPBC660.10	SPBC660.10	0.321132
SPNCRNA.1574	SPBC15D4.09c-antisense-1	0.320766
SPBC365.20c	pnc1	0.320615
SPNCRNA.664	SPNCRNA.664	0.31994
SPCC70.06	SPCC70.06	0.319615
SPBC83.15	SPBC83.15	0.319497
SPBC17A3.05c	SPBC17A3.05c	0.319386
SPNCRNA.33	prl33	0.319376
SPCC132.05c	SPCC132.05c	0.319368
SPNCRNA.316	SPNCRNA.316	0.319203
SPAC2F3.11	SPAC2F3.11	0.318906
SPAC1687.04	mcb1	0.318792
SPCC13B11.03c	SPCC13B11.03c	0.318553
SPCC1739.07	cti1	0.318377
SPBP23A10.07	rpa2	0.317992
SPAC2G11.09	SPAC2G11.09	0.317822
SPNCRNA.991	mfs1-antisense-1	0.317788
SPBC646.14c	orc5	0.3176
SPCC162.08c	nup211	0.317358
SPCP1E11.11	puf6	0.315595
SPAC212.06c	SPAC212.06c	0.315463
SPNCRNA.800	SPNCRNA.800	0.314845
SPAC328.05	SPAC328.05	0.31342
SPAC12G12.17	SPAC12G12.17	0.313065
SPAC1B3.01c	SPAC1B3.01c	0.312864
SPBC342.04	rpn1301	0.312676
SPAC23G3.11	rpn6	0.31262
SPNCRNA.1497	SPNCRNA.1497	0.31244
SPBC3F6.01c	SPBC3F6.01c	0.312272
SPAC6B12.06c	rrg9	0.312222
SPCC1620.10	cwf26	0.311614
SPBC336.16	SPBC336.16	0.311503
SPCC736.10c	mrps8	0.311442
SPCC736.06	dar2	0.311216
SPAC4F10.12	fta1	0.310864
SPBC215.10	SPBC215.10	0.310819
SPNCRNA.1570	abc1-antisense-1	0.310515
SPAC11D3.19	SPAC11D3.19	0.309936
SPCC1682.11c	ctl1	0.309567
SPAC22A12.07c	ogm1	0.309336
SPAC1002.15c	med6	0.308995
SPBC3H7.14	mug176	0.308641
SPBC32F12.17	SPBC32F12.17	0.308588
SPAC5D6.02c	mug165	0.308416
SPBC15C4.06c	SPBC15C4.06c	0.308061
SPAC750.05c	SPAC750.05c	0.307844
SPNCRNA.667	SPNCRNA.667	0.306797
SPCC1620.02	wtf23	0.306406
SPAC19G12.13c	poz1	0.306224
SPAC1399.04c	SPAC1399.04c	0.305676
SPNCRNA.655	SPNCRNA.655	0.305662
SPBC16C6.04	dbl6	0.305653
SPBC902.03	SPBC902.03	0.305328
SPCC1183.06	ung1	0.304712
SPBC577.11	SPBC577.11	0.304657
SPBC3E7.11c	SPBC3E7.11c	0.304532
SPCC550.03c	ski2	0.304224
SPNCRNA.364	SPNCRNA.364	0.303736
SPCC1827.05c	SPCC1827.05c	0.303421
SPBC660.08	SPBC660.08	0.303062
SPAC19D5.06c	din1	0.302718
SPBC32F12.07c	SPBC32F12.07c	0.301913
SPAC11D3.17	SPAC11D3.17	0.301664
SPBC354.15	fap1	0.301288
SPNCRNA.1635	did2-antisense-1	0.300836
SPCC553.01c	dbl2	0.300471
SPAC23A1.12c	frs1	0.299946
SPCC550.15c	SPCC550.15c	0.299873
SPAC13C5.06c	mug121	0.29953
SPBC8D2.05c	sfi1	0.299509
SPAC27F1.08	pdt1	0.298803
SPBC2A9.12	orc6	0.298761
SPNCRNA.651	SPNCRNA.651	0.298507
SPAC1805.04	nup132	0.29768
SPAC23E2.02	lsd2	0.297245
SPAC31G5.13	rpn11	0.29681
SPNCRNA.751	SPNCRNA.751	0.296723
SPAC1142.09	SPAC1142.09	0.296302
SPNCRNA.1671	SPBC56F2.03-antisense-1	0.296183
SPAC4G8.06c	trm12	0.295958
SPBC1539.04	tts1	0.29585
SPBP23A10.02	pkr1	0.295566
SPCC830.11c	fap7	0.295136
SPCC970.01	rad16	0.294815
SPAC7D4.03c	SPAC7D4.03c	0.294601
SPBC30D10.12c	rsm27	0.294464
SPNCRNA.1520	pim1-antisense-1	0.294301
SPBC21D10.05c	ucp3	0.294163
SPBC16E9.19	SPBC16E9.19	0.293633
SPAC17H9.02	mtl1	0.293344
SPNCRNA.1258	SPNCRNA.1258	0.292809
SPBC1198.10c	slm5	0.292628
SPAC18G6.11c	rrn3	0.292361
SPNCRNA.789	SPAC607.04-antisense-1	0.291907
SPAC1952.06c	SPAC1952.06c	0.291517
SPNCRNA.1027	SPNCRNA.1027	0.2914
SPCC132.02	hst2	0.29127
SPAC16E8.18	SPAC16E8.18	0.290687
SPAC1250.01	snf21	0.290452
SPAC13G7.13c	msa1	0.289677
SPBC418.01c	his4	0.289576
SPAC17H9.13c	SPAC17H9.13c	0.289336
SPNCRNA.1689	SPNCRNA.1689	0.289021
SPAC2F3.12c	plp1	0.288857
SPMTR.02	mat2-Pi	0.288614
SPBC119.12	rud3	0.288607
SPAC1805.14	SPAC1805.14	0.28843
SPCC24B10.11c	tho7	0.28766
SPBC25B2.02c	mam1	0.286782
SPAC959.03c	utp7	0.28668
SPAC222.04c	ies6	0.286581
SPCC965.09	SPCC965.09	0.286124
SPBC16H5.14c	SPBC16H5.14c	0.286061
SPAC22E12.19	snt1	0.285807
SPBC1A4.01	apc10	0.285744
SPCC757.13	SPCC757.13	0.285639
SPCC1020.06c	tal1	0.28544
SPAPB24D3.09c	pdr1	0.284752
SPBC16H5.10c	prp43	0.284686
SPAC7D4.12c	SPAC7D4.12c	0.284253
SPAC30D11.13	hus5	0.284027
SPBC15D4.06	naa30	0.284008
SPBC530.02	SPBC530.02	0.283888
SPAC17A5.02c	dbr1	0.283876
SPAC19A8.16	prl65	0.283847
SPBC13E7.07	SPBC13E7.07	0.283262
SPCC645.09	mrpl37	0.283221
SPCC569.09	SPCC569.09	0.282906
SPNCRNA.1678	trr1-antisense-1	0.282865
SPAC19A8.01c	sec73	0.282763
SPBC19G7.19	tom5	0.282533
SPAC27E2.10c	rfc3	0.28252
SPBC19C7.08c	SPBC19C7.08c	0.28245
SPAC16E8.09	scd1	0.281628
SPBC839.03c	SPBC839.03c	0.281491
SPCC1223.08c	dfr1	0.281449
SPAC9G1.08c	SPAC9G1.08c	0.281346
SPCC1672.10	mis16	0.281303
SPAC17H9.17c	mdm10	0.280299
SPBC27B12.08	sip1	0.280183
SPCC11E10.08	rik1	0.280014
SPAPB18E9.01	trm5	0.280014
SPNCRNA.122	SPNCRNA.122	0.279984
SPNCRNA.1049	rrn5-antisense-1	0.279696
SPBP8B7.14c	dpb2	0.279385
SPNCRNA.1510	SPNCRNA.1510	0.278461
SPAC144.02	iec1	0.278315
SPAC2C4.07c	dis32	0.278139
SPAC26A3.16	dph1	0.278124
SPBC24C6.13	new16	0.27792
SPBC16A3.06	tad1	0.277411
SPAC30C2.02	mmd1	0.277239
SPNCRNA.824	SPAC6B12.04c-antisense-1	0.276894
SPNCRNA.715	mug54-antisense-1	0.276894
SPAC31A2.09c	apm4	0.276844
SPAC1296.01c	SPAC1296.01c	0.276541
SPNCRNA.366	SPNCRNA.366	0.276428
SPBC16A3.13	meu7	0.276281
SPBC354.01	gtp1	0.276116
SPAC4D7.02c	pgc1	0.275544
SPBC17A3.09c	aim22	0.275299
SPAC630.15	mug177	0.274006
SPAC10F6.10	rio1	0.27353
SPAC23A1.16c	rtr1	0.273456
SPCC5E4.04	cut1	0.273168
SPAC4F8.13c	rng2	0.273095
SPBC18H10.15	cdk11	0.27267
SPACUNK12.02c	cmk1	0.272005
SPBC1105.15c	htd2	0.271471
SPNCRNA.1227	ste6-antisense-1	0.271446
SPBC1861.03	mak10	0.271206
SPBC337.06c	cwf15	0.270644
SPNCRNA.885	mug74-antisense-1	0.270021
SPBC3E7.15c	lac1	0.269808
SPCC4E9.01c	rec11	0.269337
SPBC2G2.11	myr1	0.268523
SPAC17C9.13c	cut8	0.268284
SPAC1002.03c	gls2	0.268221
SPBC19G7.01c	msh2	0.268014
SPBC530.07c	SPBC530.07c	0.267457
SPBC13A2.02	nup82	0.26745
SPBC21C3.01c	vps1301	0.267218
SPBC3B8.09	utp3	0.267182
[truncated: 3,795 more rows]
