# Supplementary material for: Differential gene expression drives cell-cycle-dependent transition from monopolar to bipolar growth in Schizosaccharomyces pombe
Source: G3 (Bethesda). 2026 May 11;16(7):jkag126. doi: 10.1093/g3journal/jkag126 (PMC13334187; doi:10.1093/g3journal/jkag126)
Supplement: jkag126_Supplementary_Data [file jkag126_supplementary_data.zip › Supplementary_Table_1_G3-2026-406766.xlsx]

## Sheet: Sheet1
	Supplementary Table 1: Strain list
	Identification Number	Mating type	Genotype	Source
	PN975	h+	ura4-D18 leu1-32 ade6-704	Paul Nurse
	FV662	h+	cdc10-129 ura4-D18 leu1-32 ade6- his-	Fulvia Verde
	FV664	h+	cdc25-22 ade6-704 leu1-32 ura4-D18	Fulvia Verde
	Eg934	h90	spk1Δ ura4-D18 leu1	Olaf Nielsen
	YMD3127	?	spk1Δ cdc10-129 ura4-D18 leu1	this study
