# Supplementary material for: Differential gene expression drives cell-cycle-dependent transition from monopolar to bipolar growth in Schizosaccharomyces pombe
Source: G3 (Bethesda). 2026 May 11;16(7):jkag126. doi: 10.1093/g3journal/jkag126 (PMC13334187; doi:10.1093/g3journal/jkag126)
Supplement: jkag126_Supplementary_Data [file jkag126_supplementary_data.zip › Supplementary_Table_3_G3-2026-406766.xlsx]

## Sheet: Sheet1
		Supplementary Table 3: Single base error rate paramemters
		Phred.score	Base.Calling.error.rate	Base.Calling.correct.rate	Q.sorce
		10	0.1	0.9	Q10
		20	1/100	0.99	Q20
		30	1/1000	0.999	Q30
		40	1/10000	0.9999	Q40
