# Supplementary material for: Differential gene expression drives cell-cycle-dependent transition from monopolar to bipolar growth in Schizosaccharomyces pombe
Source: G3 (Bethesda). 2026 May 11;16(7):jkag126. doi: 10.1093/g3journal/jkag126 (PMC13334187; doi:10.1093/g3journal/jkag126)
Supplement: jkag126_Supplementary_Data [file jkag126_supplementary_data.zip › Supplementary_Table_8_G3-2026-406766.xlsx]

## Sheet: gene_count
Supplementary Table 8: Gene expression data of samples
gene_id	T025_Cdc10_2	T025_Cdc10_3	T025_Cdc10_1	T036_Cdc10_2	T036_Cdc10_3	T036_Cdc10_1	T150_Cdc10_2	T150_Cdc10_3	T150_Cdc10_1	T025_WT_2	T025_WT_3	T025_WT_1	T036_WT_2	T036_WT_3	T036_WT_1	T150_WT_2	T150_WT_3	T150_WT_1	gene_name	gene_chr	gene_start	gene_end	gene_strand	gene_length	gene_biotype	gene_description	tf_family
SPBC32F12.11	230534	278475	292992	312393	306259	343808	221508	215543	309691	192446	223016	271810	260055	259320	284259	228138	199589	250270	tdh1	II	2807534	2809051	+	1518	protein_coding	glyceraldehyde-3-phosphate dehydrogenase Tdh1 [Source:PomBase;Acc:SPBC32F12.11]	-
SPBC1815.01	160050	179427	208279	194787	206159	241500	146066	136318	219593	138952	155695	190986	173869	167430	184303	136514	112760	139214	eno101	II	2201159	2202652	+	1494	protein_coding	enolase (predicted) [Source:PomBase;Acc:SPBC1815.01]	-
SPBC19C2.07	165370	204845	227950	141755	119333	171008	156764	165789	222508	145607	166508	222568	130168	126340	143987	174935	153141	194956	fba1	II	1688336	1689599	+	1264	protein_coding	fructose-bisphosphate aldolase Fba1 [Source:PomBase;Acc:SPBC19C2.07]	F_bP_aldolase
SPAC1F8.07c	98228	126810	134262	136368	126760	164301	89059	88115	120956	87735	102002	133545	120600	124160	158402	113158	94707	152454	pdc101	I	101715	103594	-	1878	protein_coding	pyruvate decarboxylase (predicted) [Source:PomBase;Acc:SPAC1F8.07c]	TPP_enzyme_N
SPBC839.15c	85657	101457	97670	121089	108132	139729	96153	91857	124899	89105	98169	105914	139875	133935	155131	125166	111154	147920	tef103	II	626004	627556	-	1553	protein_coding	translation elongation factor EF-1 alpha Ef1a-c [Source:PomBase;Acc:SPBC839.15c]	GTP_EFTU
SPAC26F1.06	115287	99798	111725	135889	146589	143234	77131	80425	92874	131152	105806	111831	151429	117353	112128	90569	72753	80702	gpm1	I	5173864	5174644	-	781	protein_coding	monomeric 2,3-bisphosphoglycerate (BPG)-dependent phosphoglycerate mutase (PGAM), Gpm1 [Source:PomBase;Acc:SPAC26F1.06]	-
SPAC9.09	97172	133280	129405	70465	95251	94814	151684	101849	177257	69471	79697	108807	72611	111203	102401	99738	149379	114023	met26	I	1478383	1481172	+	2790	protein_coding	homocysteine methyltransferase Met26 [Source:PomBase;Acc:SPAC9.09]	-
SPCC794.09c	97630	121823	117052	85582	81433	105793	96755	94849	135668	91643	102226	126125	94515	94087	113276	120258	105430	145668	tef101	III	267955	269523	-	1569	protein_coding	translation elongation factor EF-1 alpha Ef1a-a [Source:PomBase;Acc:SPCC794.09c]	GTP_EFTU
SPBC14F5.04c	103078	141698	175541	157834	144953	183912	42366	39231	69710	84780	93610	128747	143613	121888	163228	41530	36409	43099	pgk1	II	4157821	4159543	-	1723	protein_coding	phosphoglycerate kinase Pgk1 (predicted) [Source:PomBase;Acc:SPBC14F5.04c]	-
SPAC1071.10c	110038	101225	97976	114814	97059	98897	114273	108032	108890	64737	89190	98317	97265	111808	85275	117731	144913	127571	pma1	I	3871642	3876176	-	4535	protein_coding	P-type proton ATPase, P3-type Pma1 [Source:PomBase;Acc:SPAC1071.10c]	E1-E2_ATPase
SPAC4H3.10c	85186	107859	120889	99524	87004	120772	82049	83262	119237	76244	91902	110254	97628	98722	108878	88567	82557	98059	pyk1	I	3844743	3846645	-	1903	protein_coding	pyruvate kinase [Source:PomBase;Acc:SPAC4H3.10c]	PK
SPCC1739.13	102971	134246	142131	138305	89551	153064	13744	21365	32786	103314	121365	152095	157236	112645	172265	22328	14099	17641	ssa2	III	2057084	2059331	+	2248	protein_coding	heat shock protein Ssa2 [Source:PomBase;Acc:SPCC1739.13]	HSP70
SPCC417.08	68620	93029	86218	85646	77646	116010	77445	74501	110843	67317	78796	106692	81940	82491	113459	103172	85916	138690	tef3	III	1685599	1688951	+	3353	protein_coding	translation elongation factor eEF3 [Source:PomBase;Acc:SPCC417.08]	ABC_tran
SPBC1709.05	66513	86781	80115	67947	59619	85417	71432	73273	96617	70784	81119	100050	73178	76140	94324	103931	90662	127635	sks2	II	1106347	1108511	+	2165	protein_coding	heat shock protein, ribosome associated molecular chaperone Sks2 [Source:PomBase;Acc:SPBC1709.05]	HSP70
SPCC24B10.21	72919	82060	100308	67812	76231	86576	87852	77320	107013	69443	72070	93237	65821	66231	72246	62910	63364	75067	tpi1	III	939913	940869	+	957	protein_coding	triosephosphate isomerase [Source:PomBase;Acc:SPCC24B10.21]	-
SPAC6G10.11c	118591	42821	48538	63475	55846	40040	58688	73394	48989	169241	101895	68417	94823	58321	40784	100687	72360	52342	ubi3	I	3237895	3238422	-	528	protein_coding	ribosomal-ubiquitin fusion protein Ubi3 (predicted) [Source:PomBase;Acc:SPAC6G10.11c]	ubiquitin
SPBC29A3.04	61001	70493	71375	58897	52414	67057	59055	58672	71583	64922	72793	81622	67679	65807	76346	70996	66696	87347	rpl8	II	2045495	2046442	+	882	protein_coding	60S ribosomal protein L7a/L8 (predicted) [Source:PomBase;Acc:SPBC29A3.04]	-
SPAC926.04c	55053	75702	77602	116566	76655	126759	13763	17260	23662	61663	66642	90409	115235	79310	126746	15328	12910	15085	hsp90	I	3888558	3891157	-	2600	protein_coding	Hsp90 chaperone [Source:PomBase;Acc:SPAC926.04c]	HATPase_c
SPCC576.08c	54448	62669	65753	52958	47008	63994	55350	57408	69939	56573	63310	79743	59792	59057	75010	69309	65725	94345	rps2	III	2095135	2096018	-	884	protein_coding	40S ribosomal protein S2 (predicted) [Source:PomBase;Acc:SPCC576.08c]	-
SPAC22H12.04c	62630	67354	73380	46804	41080	56666	49207	51257	65210	69472	66966	86281	60066	55157	67231	68333	60030	81228	rps102	I	898045	898994	-	950	protein_coding	40S ribosomal protein S3a (predicted) [Source:PomBase;Acc:SPAC22H12.04c]	-
SPBC32H8.12c	58651	68943	66917	54387	52126	58170	64105	62374	72989	53817	56285	62569	49180	47646	55140	56697	56548	64109	act1	II	1475485	1477317	-	1833	protein_coding	actin Act1 [Source:PomBase;Acc:SPBC32H8.12c]	Actin
SPCC553.10	52252	55629	56191	74393	66738	64076	88147	78256	78809	22656	35550	39699	36447	45191	34588	42888	52539	43547	SPCC553.10	III	283181	285072	-	1892	protein_coding	conserved fungal protein [Source:PomBase;Acc:SPCC553.10]	-
SPAC1F7.13c	52020	61077	62849	36468	31051	45943	43984	47101	58343	53340	55455	77579	44544	42122	55586	59678	51870	78397	rpl801	I	4250595	4251468	-	874	protein_coding	60S ribosomal protein L8 (predicted) [Source:PomBase;Acc:SPAC1F7.13c]	Ribosomal_L2_C
SPBP8B7.03c	44740	58905	55418	46455	40304	54784	39908	41268	52845	49568	53397	65811	52992	52845	66442	55163	51166	74268	rpl402	II	3636475	3637726	-	1252	protein_coding	60S ribosomal protein L4 (predicted) [Source:PomBase;Acc:SPBP8B7.03c]	-
SPAC1006.07	37802	56195	57271	43221	36919	58779	46462	45963	61088	45392	49726	67374	44669	47600	62740	53890	53238	77029	SPAC1006.07	I	5085486	5087031	+	1546	protein_coding	translation initiation factor eIF4A (predicted) [Source:PomBase;Acc:SPAC1006.07]	DEAD
SPBC56F2.12	45185	59751	60455	49871	45678	60079	54848	57274	73478	38090	43241	55947	38825	40477	48514	46738	44483	60773	ilv5	II	4086673	4088191	-	1519	protein_coding	acetohydroxyacid reductoisomerase (predicted) [Source:PomBase;Acc:SPBC56F2.12]	-
SPAC1705.03c	40356	55280	50300	33589	32201	35950	63861	67612	76771	35221	47257	54802	38791	43776	41423	49273	66470	73210	ecm33	I	1569613	1571567	-	1955	protein_coding	cell wall protein Ecm33 [Source:PomBase;Acc:SPAC1705.03c]	-
SPBC18E5.04	47383	50572	51936	39789	37134	45859	48152	48245	55624	52184	51951	64015	44497	42486	52040	53585	47930	64205	rpl1001	II	2081255	2082343	+	1089	protein_coding	60S ribosomal protein L10 [Source:PomBase;Acc:SPBC18E5.04]	-
SPCC18.14c	40731	53635	52386	33300	32213	47978	40531	38666	54763	44682	51676	69213	45425	44593	58651	52676	47210	71776	rpp0	III	1980536	1983006	-	2147	protein_coding	60S acidic ribosomal protein Rpp0 (predicted) [Source:PomBase;Acc:SPCC18.14c]	-
SPAC17G6.06	108145	18458	21023	38068	45828	14462	50966	62302	16741	98134	60954	31349	78731	49420	18624	72583	59727	20294	rps2401	I	3599034	3599783	+	681	protein_coding	40S ribosomal protein S24 (predicted) [Source:PomBase;Acc:SPAC17G6.06]	Ribosomal_S24e
SPBC18H10.12c	42438	50001	53642	40354	34514	49727	39054	40496	48476	45307	48653	63490	44910	44089	54898	50187	47239	64905	rpl701	II	1790906	1792295	-	949	protein_coding	60S ribosomal protein L7 [Source:PomBase;Acc:SPBC18H10.12c]	-
SPAC664.05	40729	44607	48306	41357	38429	53790	37817	38843	51927	43172	47998	60965	45146	44596	55382	51157	44474	65043	rpl13	I	1711136	1712043	+	908	protein_coding	60S ribosomal protein L13 (predicted) [Source:PomBase;Acc:SPAC664.05]	-
SPAC6F6.07c	43548	45686	48116	40543	35854	46684	42803	43874	52065	41543	48919	58241	45309	44337	48794	48779	47616	57496	rps13	I	2745872	2746733	-	632	protein_coding	40S ribosomal protein S13 [Source:PomBase;Acc:SPAC6F6.07c]	-
SPAC3H5.12c	37940	44213	46910	40014	35721	47790	35406	36367	46489	45386	46295	61453	44463	42520	53061	44639	40177	56915	rpl501	I	3410909	3411881	+	973	protein_coding	60S ribosomal protein L5 (predicted) [Source:PomBase;Acc:SPAC3H5.12c]	-
SPCC1183.08c	41509	45504	46139	35271	30711	43201	35822	36085	44601	45430	45657	58946	42406	38629	47943	44483	41035	56152	rpl101	III	611797	612630	-	834	protein_coding	60S ribosomal protein L10a [Source:PomBase;Acc:SPCC1183.08c]	-
SPBC18E5.06	57660	24539	27031	43768	41801	25144	39004	41734	20471	109103	59787	42303	63293	38803	25756	47262	39803	25219	rps21	II	2083801	2084323	+	470	protein_coding	40S ribosomal protein S21 [Source:PomBase;Acc:SPBC18E5.06]	Ribosomal_S21e
SPAC13G6.07c	40619	47608	46743	32046	26795	39022	33213	35927	42723	43649	44470	57589	39460	37853	48086	46758	42207	60395	rps601	I	186314	187683	-	1370	protein_coding	40S ribosomal protein S6 [Source:PomBase;Acc:SPAC13G6.07c]	-
SPAC8C9.08	41908	44009	46590	33139	30179	40841	35171	37110	46076	45695	43945	61385	40766	36417	44844	43979	39364	53180	rps5	I	3655124	3656213	+	874	protein_coding	40S ribosomal protein S5 (predicted) [Source:PomBase;Acc:SPAC8C9.08]	-
SPCC1281.06c	48396	38668	46624	41546	41047	43825	42619	43386	38908	31076	41817	38098	43086	42570	42265	47162	38271	37888	SPCC1281.06c	III	1392544	1394904	-	2361	protein_coding	acyl-coA desaturase (predicted) [Source:PomBase;Acc:SPCC1281.06c]	-
SPCC1795.11	28173	47141	41427	26790	26090	36318	43193	38647	51947	33791	38927	48054	31410	38513	44408	48705	51239	66235	sum3	III	973999	976926	-	2928	protein_coding	translation initiation RNA helicase Sum3 [Source:PomBase;Acc:SPCC1795.11]	DEAD
SPCC1450.04	42554	40115	39554	36921	30047	39117	40324	40921	45547	43956	40723	45772	38509	35291	38185	48421	41622	52464	tef5	III	1732730	1733847	+	871	protein_coding	translation elongation factor EF-1 beta subunit, guanyl-nucleotide exchange factor (eEF1B) [Source:PomBase;Acc:SPCC1450.04]	-
SPAC6B12.15	33980	42331	39522	33949	30267	40135	34252	35141	44316	38523	41910	49819	39867	38475	45620	48367	42573	58860	cpc2	I	2439437	2441027	+	1141	protein_coding	RACK1 ortholog Cpc2 [Source:PomBase;Acc:SPAC6B12.15]	WD40
SPAC18G6.14c	39234	39762	36854	35541	31428	38333	33690	34100	43054	41691	42678	46499	43091	40973	44741	44601	39071	50274	rps7	I	2241748	2242554	-	807	protein_coding	40S ribosomal protein S7 (predicted) [Source:PomBase;Acc:SPAC18G6.14c]	-
SPAC589.10c	66876	24400	27314	31881	29178	19959	32778	37615	23391	81146	55378	37625	52772	37247	23497	56221	42933	28721	ubi5	I	3108199	3108931	-	733	protein_coding	ribosomal-ubiquitin fusion protein Ubi5 (predicted) [Source:PomBase;Acc:SPAC589.10c]	ubiquitin
SPAC29A4.02c	30607	37793	35423	40688	34333	45254	36572	36578	44895	33918	37207	45229	35221	35045	41233	43637	38279	55033	SPAC29A4.02c	I	5143745	5145515	+	1478	protein_coding	translation elongation factor EF-1 gamma subunit [Source:PomBase;Acc:SPAC29A4.02c]	GST_C
SPBC2G5.05	32479	47169	45953	42020	36833	48398	35100	38201	53130	27166	32585	42091	33709	31475	47211	34294	30210	43057	SPBC2G5.05	II	2586372	2588834	+	2463	protein_coding	transketolase (predicted) [Source:PomBase;Acc:SPBC2G5.05]	-
SPBC16G5.14c	35823	37678	34930	33546	29685	35126	30998	31695	38688	40385	42525	44188	41101	39431	43081	47331	39360	52114	rps3	II	4238212	4239340	-	877	protein_coding	40S ribosomal protein S3 (predicted) [Source:PomBase;Acc:SPBC16G5.14c]	-
SPBC56F2.02	40436	38753	40018	32800	28461	35400	30542	32669	35698	46466	41809	46143	41528	36676	43580	39872	37063	45812	rpl1901	II	4123056	4123804	-	749	protein_coding	60S ribosomal protein L19 [Source:PomBase;Acc:SPBC56F2.02]	-
SPAC110.04c	25434	36385	35707	62281	49977	68605	19365	19616	26015	29980	32284	40287	49531	46989	59828	29179	25480	35793	pss1	I	1917767	1920867	-	2696	protein_coding	heat shock protein Pss1 [Source:PomBase;Acc:SPAC110.04c]	HSP70
SPAC1F12.02c	39232	24240	25323	41839	34194	29399	35088	36131	29140	75804	42658	37591	53644	36737	32631	43410	37806	36482	tma19	I	3809345	3810099	-	755	protein_coding	translationally controlled tumor protein homolog Tma19/Tpt1 [Source:PomBase;Acc:SPAC1F12.02c]	-
SPAC1805.13	43572	33638	36568	29558	27385	33510	31951	33215	37316	51156	42422	48569	39262	33434	36265	45415	38484	46797	rpl14	I	2794903	2795753	+	607	protein_coding	60S ribosomal protein L14 (predicted) [Source:PomBase;Acc:SPAC1805.13]	-
SPBC11C11.09c	32888	38678	37738	29361	24935	33399	28389	28808	35486	45306	43829	52334	39770	37927	41242	43013	39642	51506	rpl502	II	3364710	3365690	-	981	protein_coding	60S ribosomal protein L5 [Source:PomBase;Acc:SPBC11C11.09c]	-
SPAC19B12.02c	33028	40005	29880	27351	28462	26523	60490	57509	65928	24364	32065	35244	28999	30494	28933	30138	46977	53442	gas1	I	4878579	4880798	-	2220	protein_coding	cell wall protein Gas1, 1,3-beta-glucanosyltransferase (predicted) [Source:PomBase;Acc:SPAC19B12.02c]	-
SPAPB1E7.12	33018	37492	41444	30017	26281	38213	30726	31272	40800	35696	38325	50081	37694	35473	45157	38303	33885	49904	rps602	I	3319189	3320060	+	872	protein_coding	40S ribosomal protein S6 (predicted) [Source:PomBase;Acc:SPAPB1E7.12]	-
SPAC664.11	27986	43067	42694	64722	62119	69600	22555	21694	28794	23098	27569	37810	44496	49772	57434	14938	15360	20009	ssc1	I	1725858	1728189	+	2332	protein_coding	mitochondrial heat shock protein Hsp70 [Source:PomBase;Acc:SPAC664.11]	HSP70
SPAPJ698.02c	34266	40518	37503	30951	27106	36077	30461	30844	35902	33729	38509	47930	35938	35602	42915	39199	35876	50966	rps002	I	4036533	4037624	-	1092	protein_coding	40S ribosomal protein S0B [Source:PomBase;Acc:SPAPJ698.02c]	-
SPAC26H5.10c	30363	32231	26735	36823	28562	38697	29828	29363	33811	45707	36160	36654	42298	33273	37710	45577	40604	48095	tif51	I	4141281	4142329	-	1049	protein_coding	translation elongation factor eIF5A (predicted) [Source:PomBase;Acc:SPAC26H5.10c]	-
SPBC16A3.08c	30505	38576	36007	28852	25920	34527	29757	29751	40620	31412	37850	44494	32404	33254	40383	39696	35908	50525	oga1	II	4283876	4285456	+	1251	protein_coding	Stm1 homolog Oga1 [Source:PomBase;Acc:SPBC16A3.08c]	-
SPBC3D6.02	35554	40602	35791	31397	24657	28246	36004	37192	38505	25830	32233	40174	31148	33634	30941	41957	42063	48583	but2	II	1268479	1271559	+	3081	protein_coding	But2 family protein But2 [Source:PomBase;Acc:SPBC3D6.02]	-
SPBC14F5.05c	21455	30395	30148	19578	31346	21441	58851	34406	60496	24940	26847	31532	23271	48126	25716	32014	68475	40757	sam1	II	4162069	4163901	-	1833	protein_coding	S-adenosylmethionine synthetase [Source:PomBase;Acc:SPBC14F5.05c]	-
SPAC2C4.16c	33130	33722	35646	27158	24625	32187	27678	27664	33128	40811	37886	46002	36356	32425	36567	38559	33178	42032	rps801	I	4286744	4287454	-	711	protein_coding	40S ribosomal protein S8 (predicted) [Source:PomBase;Acc:SPAC2C4.16c]	-
SPAC23A1.08c	36194	34405	38039	27485	24205	30670	29675	31175	34126	40535	38674	46446	33299	30145	34404	35286	33311	38958	rpl3401	I	4093344	4093832	-	489	protein_coding	60S ribosomal protein L34 [Source:PomBase;Acc:SPAC23A1.08c]	-
SPBC660.16	27756	38530	44131	45366	40885	51948	26277	29344	33564	24304	26975	37772	34666	31681	44051	21926	19592	29791	SPBC660.16	II	230269	233218	+	1735	protein_coding	phosphogluconate dehydrogenase, decarboxylating [Source:PomBase;Acc:SPBC660.16]	NAD_binding_2
SPAC4G9.16c	40316	34570	33121	24416	21887	24406	27921	28661	27494	50197	39453	42780	36630	30590	30180	41567	35762	37433	rpl901	I	2283474	2284257	-	784	protein_coding	60S ribosomal protein L9 [Source:PomBase;Acc:SPAC4G9.16c]	-
SPBC4F6.18c	39625	27069	26668	29816	30634	21215	37693	36296	27993	57870	39502	32176	37256	29928	24097	40026	38024	29235	arf1	II	2726357	2727959	-	1535	protein_coding	ADP-ribosylation factor, Arf family Arf1 [Source:PomBase;Acc:SPBC4F6.18c]	Arf
SPBC17G9.07	37908	26798	31012	25950	20969	26756	26184	25473	29287	69880	41739	38700	34337	27757	29314	35825	30852	36048	rps2402	II	2180872	2181481	+	529	protein_coding	40S ribosomal protein S24 (predicted) [Source:PomBase;Acc:SPBC17G9.07]	Ribosomal_S24e
SPAC22A12.15c	32034	34189	37769	44557	33094	45131	21669	23025	26328	23572	28997	39835	42628	37849	44505	19212	24471	22987	bip1	I	1182693	1185497	-	2805	protein_coding	ER heat shock protein BiP [Source:PomBase;Acc:SPAC22A12.15c]	HSP70
SPCC548.06c	30496	34358	42136	23427	21173	26788	34759	43475	41469	21539	24669	55377	22257	26577	26719	33049	31622	40983	ght8	III	226336	230546	-	4211	protein_coding	hexose transmembrane transporter Ght8 (predicted) [Source:PomBase;Acc:SPCC548.06c]	Sugar_tr
SPBC29B5.03c	32116	30739	34821	25144	22684	31520	27374	28641	34781	34773	34278	44738	30158	27481	33896	31818	30158	39707	rpl26	II	1558179	1558705	-	527	protein_coding	60S ribosomal protein L26 (predicted) [Source:PomBase;Acc:SPBC29B5.03c]	KOW
SPCC5E4.07	31498	30870	31933	23521	21219	27601	24866	25788	29412	36936	36993	42230	32382	29486	33603	36515	32445	41360	rpl2802	III	656568	657206	+	639	protein_coding	60S ribosomal protein L27/L28 [Source:PomBase;Acc:SPCC5E4.07]	-
SPAC24H6.07	31416	32220	31781	26982	23724	29543	27222	27499	30886	34846	33404	37528	32230	30056	33186	33147	31919	37743	rps901	I	475354	476128	-	730	protein_coding	40S ribosomal protein S9 [Source:PomBase;Acc:SPAC24H6.07]	S4
SPAC15E1.03	39246	26283	31291	25234	21401	24628	26487	27358	27192	55480	43243	37836	33150	25648	24250	34019	30978	30234	rpl42	I	3722414	3723074	+	471	protein_coding	60S ribosomal protein L36/L42 [Source:PomBase;Acc:SPAC15E1.03]	-
SPCC794.12c	31300	40720	40109	19485	23630	20340	45537	35574	42403	30404	37829	42526	10332	14177	12202	41560	36442	38982	mae2	III	275261	277340	-	2080	protein_coding	malic enzyme, malate dehydrogenase (oxaloacetate decarboxylating), Mae2 [Source:PomBase;Acc:SPCC794.12c]	Malic_M
SPBC428.02c	27164	37778	36123	55684	38687	59459	27880	32313	41548	16101	17343	23656	27075	24840	34890	18691	16313	25475	eca39	II	442344	443980	-	1637	protein_coding	branched chain amino acid aminotransferase Eca39 [Source:PomBase;Acc:SPBC428.02c]	-
SPBC19F8.08	31650	35478	33840	22870	20612	26019	26486	26750	30194	34408	34434	40475	29911	27621	32042	35121	30960	40154	rps401	II	3245085	3246030	+	946	protein_coding	40S ribosomal protein S4 (predicted) [Source:PomBase;Acc:SPBC19F8.08]	Ribosomal_S4e
SPAC29B12.04	25603	32830	32473	28128	29326	32477	42991	50673	56421	22236	22313	31141	17541	18764	21411	23672	25718	32516	snz1	I	5414891	5416193	+	1303	protein_coding	pyridoxine biosynthesis protein [Source:PomBase;Acc:SPAC29B12.04]	-
SPBC16H5.02	23214	36567	33284	29794	27383	37242	28796	27356	41456	19722	24420	33084	25242	26054	33032	31448	27896	39184	pfk1	II	2297164	2300512	-	3349	protein_coding	6-phosphofructokinase pfk1 [Source:PomBase;Acc:SPBC16H5.02]	PFK
SPCC613.05c	30875	28038	31595	23240	20958	26678	23626	24501	28969	38027	34290	41518	30980	27586	31100	33231	29850	38095	rpl35	III	88826	89634	-	525	protein_coding	60S ribosomal protein L35 [Source:PomBase;Acc:SPCC613.05c]	-
SPAC23A1.10	28613	30326	27549	24120	22403	29541	24619	27721	36542	26202	28330	32087	26576	24293	31832	39668	31287	49512	tef102	I	4095134	4096584	+	1451	protein_coding	translation elongation factor EF-1 alpha Ef1a-b [Source:PomBase;Acc:SPAC23A1.10]	GTP_EFTU
SPAC1B3.16c	53286	51812	43549	32158	30947	31469	62578	72055	59234	10620	12526	13492	7101	8491	9794	10544	15431	10556	vht1	I	4958698	4961033	-	2336	protein_coding	vitamin H transmembrane transporter Vht1 [Source:PomBase;Acc:SPAC1B3.16c]	MFS_1
SPAC24C9.12c	23181	32230	32040	16721	20220	22385	39560	26090	42892	22388	24647	34887	19565	34304	26285	27576	43008	35577	shm1	I	3069322	3071192	-	1871	protein_coding	serine hydroxymethyltransferase Shm1 (predicted) [Source:PomBase;Acc:SPAC24C9.12c]	SHMT
SPAC23A1.11	28384	30078	27846	25380	22228	25063	24286	24693	27662	30136	31232	33804	29841	28658	32358	32593	28903	37100	rpl1602	I	4097268	4098123	+	801	protein_coding	60S ribosomal protein L13/L16 (predicted) [Source:PomBase;Acc:SPAC23A1.11]	-
SPAC521.05	28381	30426	29197	24596	21392	28230	24405	25694	30302	29313	29297	37001	27143	26013	31347	31587	28267	37151	rps802	I	849421	850259	+	839	protein_coding	40S ribosomal protein S8 (predicted) [Source:PomBase;Acc:SPAC521.05]	-
SPAC959.07	24820	29772	26782	24160	21657	26154	24855	25656	28663	29401	29309	35273	28520	27527	31016	30775	28498	36038	rps403	I	3399174	3400238	+	1065	protein_coding	40S ribosomal protein S4 (predicted) [Source:PomBase;Acc:SPAC959.07]	Ribosomal_S4e
SPAPB15E9.01c	28215	22382	22094	35561	29008	26454	22056	23022	20314	18572	27133	26563	38513	38768	29334	34233	35039	30234	pfl2	I	3987033	3991388	-	4356	protein_coding	flocculin Pfl2 [Source:PomBase;Acc:SPAPB15E9.01c]	-
SPCP31B10.07	20321	28732	27830	25524	20505	32758	23132	22545	30948	22025	25009	33831	26612	27736	37439	29824	27916	43353	eft202	III	537298	539922	+	2625	protein_coding	translation elongation factor 2 (EF-2) Eft2,B [Source:PomBase;Acc:SPCP31B10.07]	GTP_EFTU
SPBC2F12.04	27992	28843	29511	23367	21622	25957	22844	22458	25775	30113	30670	35057	29172	26755	30842	31463	26351	36855	rpl1701	II	1733330	1734053	-	724	protein_coding	60S ribosomal protein L17 [Source:PomBase;Acc:SPBC2F12.04]	-
SPAC13G6.10c	30750	29358	24164	23251	25886	23033	37629	30923	33124	18006	24498	25445	23541	29515	21112	31406	37238	34308	asl1	I	191928	194053	-	2126	protein_coding	cell wall protein Asl1, predicted O-glucosyl hydrolase [Source:PomBase;Acc:SPAC13G6.10c]	-
SPBC8D2.18c	23337	32050	33167	14819	21805	18652	40474	27773	38727	22677	24452	30954	16520	29159	20167	28748	45509	34089	SPBC8D2.18c	II	1391439	1393012	-	1574	protein_coding	adenosylhomocysteinase (predicted) [Source:PomBase;Acc:SPBC8D2.18c]	-
SPAC890.08	31412	22272	27626	22159	18939	23630	23838	23176	25570	48168	33231	34584	29360	25284	25178	31317	27294	29865	rpl31	I	5018030	5018674	+	525	protein_coding	60S ribosomal protein L31 (predicted) [Source:PomBase;Acc:SPAC890.08]	Ribosomal_L31e
SPAC57A7.04c	24170	32991	27975	22803	19698	28958	27846	27763	41066	21077	23725	29581	21614	21866	29378	31935	28738	41657	pabp	I	1540606	1545221	+	4616	protein_coding	mRNA export shuttling protein [Source:PomBase;Acc:SPAC57A7.04c]	RRM_1
SPAC13G6.02c	25324	28058	27697	23473	19408	26496	21061	21147	25855	31579	30674	35394	30769	27503	31915	30621	27683	35619	rps101	I	174865	176655	-	1791	protein_coding	40S ribosomal protein S3a [Source:PomBase;Acc:SPAC13G6.02c]	-
SPBC18H10.13	27195	25920	26254	22908	19761	24922	20987	21186	22624	31054	31825	36704	31753	28504	30077	31046	27681	34436	rps1402	II	1792312	1792936	+	625	protein_coding	40S ribosomal protein S14 (predicted) [Source:PomBase;Acc:SPBC18H10.13]	-
SPAC1A6.04c	19711	22663	40534	20743	19280	26038	30415	33449	30262	13032	18952	51471	22108	28810	26238	24110	29975	30055	plb1	I	1074331	1077514	-	3184	protein_coding	phospholipase B homolog Plb1 [Source:PomBase;Acc:SPAC1A6.04c]	-
SPCC622.09	31326	30696	32635	11107	12936	13259	14972	17174	19588	30898	33317	40083	22830	23162	26571	39520	42809	44082	htb1	III	1412387	1413677	+	1291	protein_coding	histone H2B Htb1 [Source:PomBase;Acc:SPCC622.09]	Histone
SPCC1682.14	23652	27172	27825	22218	18767	26205	20029	20750	25893	30150	31026	37747	26211	25387	30826	28922	26276	36253	rpl1902	III	400721	401447	+	727	protein_coding	60S ribosomal protein L19 [Source:PomBase;Acc:SPCC1682.14]	-
SPBC28F2.03	23877	25373	25663	34228	33209	33883	27423	27089	29036	24876	25822	27642	26588	24481	28590	20371	19628	21813	ppi1	II	1576159	1577021	+	863	protein_coding	cyclophilin family peptidyl-prolyl cis-trans isomerase Cyp2 [Source:PomBase;Acc:SPBC28F2.03]	Pro_isomerase
SPBC215.05	14467	21689	25491	43915	29656	45421	29715	41637	44223	15623	17645	22626	25450	16659	28930	18142	14578	22570	gpd1	II	4035580	4037342	+	1763	protein_coding	glycerol-3-phosphate dehydrogenase Gpd1 [Source:PomBase;Acc:SPBC215.05]	NAD_Gly3P_dh_N
SPBC106.18	27556	24520	27636	22743	19660	24005	20749	20691	23401	32350	30672	35705	28096	25424	27344	28544	26135	31458	rpl2501	II	413462	414503	+	802	protein_coding	60S ribosomal protein L25 (predicted) [Source:PomBase;Acc:SPBC106.18]	-
SPBC21C3.13	25920	26863	28149	22316	20053	24779	21930	22290	25390	27054	29203	35501	27040	25168	29239	26364	25507	31844	rps1901	II	3818119	3819036	+	762	protein_coding	40S ribosomal protein S19 (predicted) [Source:PomBase;Acc:SPBC21C3.13]	-
SPAC9G1.03c	30532	24059	27540	19977	17907	21941	22080	21407	22277	38476	33477	32198	28381	24727	25010	29063	26174	28445	rpl3001	I	1973479	1974092	-	555	protein_coding	60S ribosomal protein L30 (predicted) [Source:PomBase;Acc:SPAC9G1.03c]	-
SPCC736.15	21665	29259	32184	30412	19497	27230	31491	36683	39450	17505	20706	24645	19402	15824	20185	27763	25390	32390	pil1	III	348692	351165	+	2474	protein_coding	eisosome BAR domain protein Pil1 [Source:PomBase;Acc:SPCC736.15]	-
SPAC328.10c	24505	25127	26666	17842	15941	21328	20577	20368	23050	34567	31054	36313	27141	23735	25672	31301	27641	33774	rps502	I	3496388	3497435	-	760	protein_coding	40S ribosomal protein S5 (predicted) [Source:PomBase;Acc:SPAC328.10c]	-
SPAC11E3.15	25086	22319	23801	21287	18468	24293	18718	18528	19015	34428	31029	33939	27939	26739	26564	30642	28263	29023	rpl22	I	5314778	5315429	+	550	protein_coding	60S ribosomal protein L22 (predicted) [Source:PomBase;Acc:SPAC11E3.15]	-
SPBC800.04c	26705	24699	26948	19211	17083	23514	22251	23011	24914	29786	28712	34381	25673	22681	26955	26220	25616	29920	rpl4301	II	259506	260025	-	420	protein_coding	60S ribosomal protein L37a (predicted) [Source:PomBase;Acc:SPBC800.04c]	-
SPAC222.12c	26268	32661	34843	20764	19419	24062	19854	20586	24915	25876	26828	34478	21155	19375	23979	26413	22052	32899	atp2	I	968507	970412	-	1906	protein_coding	F1-ATPase beta subunit Atp2 [Source:PomBase;Acc:SPAC222.12c]	ATP-synt_ab
SPBC1289.03c	20210	24813	23741	31200	26147	32825	23040	23885	26452	21680	22751	28389	24297	24197	27857	23315	22098	27485	spi1	II	4386149	4387392	-	925	protein_coding	Ran GTPase Spi1 [Source:PomBase;Acc:SPBC1289.03c]	Ras
SPAC11G7.04	27024	24307	24443	21409	19323	22576	22417	20728	22359	30866	26797	31132	26220	22585	23566	29463	24545	31323	ubi1	I	3968932	3969558	+	627	protein_coding	ribosomal-ubiquitin fusion protein Ubi1 (predicted) [Source:PomBase;Acc:SPAC11G7.04]	ubiquitin
SPCC576.03c	23593	24574	24712	35174	52737	33423	21857	21301	27007	17376	18130	19922	25388	24932	24661	17717	13803	18415	tpx1	III	2084942	2085706	-	765	protein_coding	thioredoxin peroxidase Tpx1 [Source:PomBase;Acc:SPCC576.03c]	-
SPCC1393.03	25111	25718	26998	18161	15330	21059	19052	19775	23790	28078	28660	34339	22541	19572	24175	27442	24286	32143	rps1501	III	798183	798929	+	747	protein_coding	40S ribosomal protein S15 (predicted) [Source:PomBase;Acc:SPCC1393.03]	-
SPBC1604.05	22736	28931	29550	27230	27080	29158	22693	22099	28327	19913	22041	27725	20074	19933	23876	20682	18459	24468	pgi1	II	3921659	3923567	-	1909	protein_coding	glucose-6-phosphate isomerase (predicted) [Source:PomBase;Acc:SPBC1604.05]	-
SPCC962.04	26912	21945	22761	20352	19980	19776	21461	20540	21100	31462	25949	25386	28417	24130	23782	27300	24849	26782	rps1201	III	553092	553840	+	667	protein_coding	40S ribosomal protein S12 (predicted) [Source:PomBase;Acc:SPCC962.04]	-
SPCC1259.01c	24164	22805	25522	19642	16426	23152	18277	19362	22167	29850	26341	33010	25443	22204	26231	24837	21980	28055	rps1802	III	1032876	1033535	-	601	protein_coding	40S ribosomal protein S18 (predicted) [Source:PomBase;Acc:SPCC1259.01c]	-
SPBC2F12.14c	18467	24113	17997	25437	20083	26748	27178	26830	30627	18008	20173	22185	19014	20649	22813	26680	27344	34587	gua1	II	1706941	1708944	+	1672	protein_coding	IMP dehydrogenase Gua1 [Source:PomBase;Acc:SPBC2F12.14c]	CBS
SPAC4F8.07c	17478	23902	23399	25110	22790	26713	24302	22733	27994	18289	20275	27614	22583	22461	25567	23956	23994	26950	hxk2	I	2664345	2667395	+	3051	protein_coding	hexokinase 2 [Source:PomBase;Acc:SPAC4F8.07c]	-
SPBC21C3.08c	20476	26451	23161	34819	29458	38423	13758	14424	19345	24728	19902	31596	22290	18413	26328	15610	14306	21815	car2	II	3809059	3810816	-	1758	protein_coding	ornithine transaminase Car2 [Source:PomBase;Acc:SPBC21C3.08c]	Aminotran_3
SPBC685.06	22156	23613	21721	18123	16264	21182	18368	18902	23789	22375	24711	26140	23261	22452	26014	27468	23533	32614	rps001	II	2778868	2779942	+	1020	protein_coding	40S ribosomal protein S0A (p40) [Source:PomBase;Acc:SPBC685.06]	-
SPAC8E11.02c	21174	24922	24467	26016	23753	24859	19602	20178	22070	20903	23321	26019	24368	22976	26372	20561	18706	22333	rad24	I	3384190	3385685	+	1089	protein_coding	14-3-3 protein Rad24 [Source:PomBase;Acc:SPAC8E11.02c]	-
SPBC1711.06	18141	23660	24001	16092	14651	20518	20927	20466	25945	21663	24573	30404	19233	20400	25503	25458	23402	35294	rpl401	II	2143012	2144391	+	1380	protein_coding	60S ribosomal protein L4 (predicted) [Source:PomBase;Acc:SPBC1711.06]	-
SPBP8B7.06	25825	22037	24359	17664	15015	21656	18235	19361	21844	26886	27198	30408	23157	19868	22611	23230	21287	26142	rpp201	II	3643177	3643653	+	414	protein_coding	60S acidic ribosomal protein A2 [Source:PomBase;Acc:SPBP8B7.06]	-
SPBC1E8.05	22322	25947	30143	12549	12845	17803	22281	25493	29184	14873	20577	26937	13534	17669	17312	28718	32397	33726	SPBC1E8.05	II	1970612	1972799	+	2188	protein_coding	conserved fungal protein [Source:PomBase;Acc:SPBC1E8.05]	-
SPBC21B10.10	20769	23204	23166	17100	13922	19874	19195	18649	22841	25451	24566	31117	21428	20123	24294	25235	21947	30959	rps402	II	1650825	1651961	-	1137	protein_coding	40S ribosomal protein S4 (predicted) [Source:PomBase;Acc:SPBC21B10.10]	Ribosomal_S4e
SPAC1071.07c	21451	21088	21306	18688	17148	20438	17874	18650	22501	23775	25352	27262	24412	22087	25358	24279	21194	28522	rps1502	I	3868310	3869076	-	767	protein_coding	40S ribosomal protein S15 (predicted) [Source:PomBase;Acc:SPAC1071.07c]	-
SPAC31G5.17c	20612	22650	23417	19411	16870	23156	18863	19176	21800	22355	23332	28782	22390	21078	25341	22113	20701	28199	rps1001	I	3019326	3020379	-	835	protein_coding	40S ribosomal protein S10 (predicted) [Source:PomBase;Acc:SPAC31G5.17c]	-
SPBC1105.02c	22780	32372	28369	28316	22410	29333	27101	30475	33145	14006	15045	19299	13235	12801	17448	15826	16651	21378	lys4	II	3505708	3507472	-	1765	protein_coding	homocitrate synthase [Source:PomBase;Acc:SPBC1105.02c]	HMGL-like
SPAC17A5.03	16151	21497	21246	20050	16464	21673	17737	18302	23895	19903	21959	28421	22183	22059	26625	23157	21406	34348	rpl301	I	1756016	1757330	+	1315	protein_coding	60S ribosomal protein L3 [Source:PomBase;Acc:SPAC17A5.03]	-
SPAC922.04	28358	11667	12006	24614	18300	9712	24249	26452	14540	68346	33439	17769	19724	12160	7023	30676	22388	13153	SPAC922.04	I	5479853	5480485	+	633	protein_coding	Schizosaccharomyces specific protein [Source:PomBase;Acc:SPAC922.04]	-
SPCC24B10.09	23961	21453	21311	17131	16090	19642	19842	19266	22090	24486	24278	27655	21374	19823	20680	24989	22142	26799	rps1702	III	917864	918404	+	477	protein_coding	40S ribosomal protein S17 (predicted) [Source:PomBase;Acc:SPCC24B10.09]	-
SPBC839.04	20616	23013	22784	18940	17038	21130	18541	18499	20801	21841	21859	29590	21835	20104	23645	23379	20086	29271	rpl803	II	601209	602186	+	978	protein_coding	60S ribosomal protein L8 (predicted) [Source:PomBase;Acc:SPBC839.04]	Ribosomal_L2_C
SPBC17G9.10	21070	23509	22155	16376	15049	20309	18441	18924	23605	22429	23220	26439	20763	20079	22543	22893	22855	28911	rpl1102	II	2189654	2190349	+	696	protein_coding	60S ribosomal protein L11 (predicted) [Source:PomBase;Acc:SPBC17G9.10]	-
SPAC19G12.10c	21113	24864	31017	17247	18886	24338	18134	18273	24738	13874	18796	28670	18411	18437	24022	19667	21862	25744	cpy1	I	4061377	4064952	-	3576	protein_coding	vacuolar carboxypeptidase Y [Source:PomBase;Acc:SPAC19G12.10c]	Peptidase_S10
SPAC23C11.05	20655	26244	27874	16847	16357	21230	21903	22121	28344	17378	18763	25724	17313	17352	21204	21465	18858	26406	ipp1	I	2140379	2141698	+	1320	protein_coding	inorganic pyrophosphatase Ipp1 (predicted) [Source:PomBase;Acc:SPAC23C11.05]	Pyrophosphatase
SPCC576.11	19971	21525	21380	17603	15757	19316	16612	16897	19554	22707	23590	25000	23372	22069	23343	25761	21397	29977	rpl15	III	2099805	2100555	+	751	protein_coding	60S ribosomal protein L15 (predicted) [Source:PomBase;Acc:SPCC576.11]	-
SPAC1783.08c	20429	22453	21813	16820	14152	18208	17500	18522	21748	24363	24992	29893	19912	18697	21992	23853	21388	28554	rpl1502	I	2203607	2204472	-	866	protein_coding	60S ribosomal protein L15b (predicted) [Source:PomBase;Acc:SPAC1783.08c]	-
SPAC17G8.06c	17965	27812	25551	21637	20840	25725	30473	28796	35627	13343	14487	19011	10856	15520	13632	17090	20179	22432	SPAC17G8.06c	I	2351150	2353472	-	2323	protein_coding	dihydroxy-acid dehydratase (predicted) [Source:PomBase;Acc:SPAC17G8.06c]	ILVD_EDD
SPBC23G7.15c	25679	11940	13941	18367	17820	13293	27284	32115	19677	31102	21905	16659	22192	17934	12312	24467	22658	18563	rpp202	II	2127990	2128518	-	483	protein_coding	60S acidic ribosomal protein A4 [Source:PomBase;Acc:SPBC23G7.15c]	-
SPAC4A8.11c	15975	23622	22800	16211	14367	21992	19933	20276	25721	15611	19278	24752	15966	16558	25885	21560	19738	26206	fas2	I	2566866	2572625	-	5760	protein_coding	fatty acid synthase alpha subunit Fas2 [Source:PomBase;Acc:SPAC4A8.11c]	ketoacyl-synt
SPBC2D10.10c	17951	21878	19988	15421	12049	18256	18808	18239	21453	22740	20379	25082	17404	17358	21364	23600	23165	30500	fib1	II	2982427	2983735	-	1309	protein_coding	fibrillarin, rRNA methyltransferase [Source:PomBase;Acc:SPBC2D10.10c]	-
SPAC1565.08	14770	24076	25968	28377	20508	31139	16683	18968	26491	13602	16862	23836	17853	15470	22458	14438	14458	19119	cdc48	I	1306168	1309266	+	3043	protein_coding	AAA family ATPase involved in ubiquitin-mediated protein degradation Cdc48 [Source:PomBase;Acc:SPAC1565.08]	AAA
SPCC1322.10	23087	24485	27194	9802	10804	13329	11913	17321	15866	17327	21078	25311	16490	18506	19975	27028	32619	31421	SPCC1322.10	III	1309585	1310947	+	1363	protein_coding	cell wall protein Pwp1 [Source:PomBase;Acc:SPCC1322.10]	-
SPBC24C6.04	20142	24882	22312	22352	19421	23636	16435	18478	23914	16815	17002	24030	18890	18272	22332	17826	14898	21801	SPBC24C6.04	II	2325032	2327098	+	1952	protein_coding	delta-1-pyrroline-5-carboxylate dehydrogenase (predicted) [Source:PomBase;Acc:SPBC24C6.04]	Aldedh
SPCC1322.11	18742	19548	20685	16950	15024	21174	15638	16244	18755	22206	22889	28041	20277	19154	22390	20702	18739	24541	rpl2302	III	1311578	1312384	+	542	protein_coding	60S ribosomal protein L23 [Source:PomBase;Acc:SPCC1322.11]	-
SPAC9E9.13	21678	13589	14096	42475	35933	28062	6283	7794	5770	28068	20812	15322	47586	27723	26722	8161	6483	4868	wos2	I	4467887	4469061	-	976	protein_coding	p23 homolog, predicted co-chaperone Wos2 [Source:PomBase;Acc:SPAC9E9.13]	-
SPBC839.05c	19178	18945	18012	17214	16101	17777	16753	16622	17405	24292	23445	23486	21826	20195	21104	21109	19268	23057	rps1701	II	603508	604436	-	651	protein_coding	40S ribosomal protein S17 (predicted) [Source:PomBase;Acc:SPBC839.05c]	-
SPAC22A12.04c	18938	19152	18532	15752	14506	17553	17322	18012	17638	22070	22752	24076	20958	19844	21983	21165	19531	24244	rps2201	I	1162203	1162901	-	699	protein_coding	40S ribosomal protein S15a (predicted) [Source:PomBase;Acc:SPAC22A12.04c]	-
SPBP8B7.25	28368	13351	12272	16238	15425	8624	26944	31727	15731	32674	24318	16743	19684	16375	9862	25017	25176	14114	cyp4	II	3685838	3686791	+	861	protein_coding	cyclophilin family peptidyl-prolyl cis-trans isomerase Cyp4 (predicted) [Source:PomBase;Acc:SPBP8B7.25]	Pro_isomerase
SPAC3H5.07	18072	17976	16569	17226	15085	18186	16363	15776	16234	23088	23026	22765	21868	21476	21253	22084	20578	23939	rpl702	I	3429415	3430813	-	1108	protein_coding	60S ribosomal protein L7 [Source:PomBase;Acc:SPAC3H5.07]	-
SPCC330.14c	19088	21435	21667	15466	13461	19156	14707	15077	19843	19495	21062	27265	19538	18338	23601	18546	17550	24648	rpl2402	III	137970	138594	-	625	protein_coding	60S ribosomal protein L24 (predicted) [Source:PomBase;Acc:SPCC330.14c]	-
SPAC1002.13c	22785	21593	14230	21094	20404	18481	20613	14441	19080	14791	20089	16911	21323	23947	17039	17860	22700	22210	psu1	I	1821401	1823413	-	2013	protein_coding	cell wall protein Psu1, beta-glucosidase (predicted) [Source:PomBase;Acc:SPAC1002.13c]	-
SPBC119.10	23556	31741	29676	17677	14643	21155	23436	30740	34842	12003	12917	17430	10173	10686	13972	14456	13107	17372	asn1	II	734996	737295	+	2205	protein_coding	asparagine synthetase [Source:PomBase;Acc:SPBC119.10]	-
SPBC17D11.05	14498	21140	19320	17451	14484	19932	16612	15948	20063	18007	19886	24074	17428	18002	22885	21562	19495	26372	tif32	II	3314293	3317452	+	3115	protein_coding	translation initiation factor eIF3a [Source:PomBase;Acc:SPBC17D11.05]	-
SPCC622.12c	19494	23819	23743	8332	12156	13465	30222	32205	40081	13458	14726	19858	8552	10671	14167	17535	19590	21965	gdh1	III	1419131	1421212	-	2082	protein_coding	NADP-specific glutamate dehydrogenase Gdh1 (predicted) [Source:PomBase;Acc:SPCC622.12c]	-
SPAC694.05c	20464	20320	23939	11902	11721	16384	16499	16345	17558	23932	25981	30698	16435	15634	15428	18573	19212	20284	rps2502	I	4208428	4208903	-	373	protein_coding	40S ribosomal protein S25 (predicted) [Source:PomBase;Acc:SPAC694.05c]	-
SPCP31B10.08c	20186	18623	17911	14982	12742	15837	15904	16337	16515	22447	22008	23909	18248	17401	18203	20972	19843	22267	rpl35a	III	540206	540821	-	426	protein_coding	60S ribosomal protein L35a [Source:PomBase;Acc:SPCP31B10.08c]	-
SPAC959.08	19587	17440	18656	13624	12502	17643	15734	15496	19487	22989	22016	22867	18570	16729	16256	21738	18909	22637	rpl2102	I	3400477	3401152	+	676	protein_coding	60S ribosomal protein L21 (predicted) [Source:PomBase;Acc:SPAC959.08]	-
SPAC7D4.07c	29046	14630	14975	28639	23713	17282	9383	13847	10901	32092	21490	16078	27599	15894	15966	18387	10628	11749	trx1	I	2625316	2625855	+	540	protein_coding	cytosolic thioredoxin Trx1 [Source:PomBase;Acc:SPAC7D4.07c]	-
SPAC3H5.10	18979	17449	19414	14482	12480	17174	15720	16277	18357	21816	21379	26456	17584	16330	18769	18950	17901	22273	rpl3202	I	3415408	3416099	-	692	protein_coding	60S ribosomal protein L32 (predicted) [Source:PomBase;Acc:SPAC3H5.10]	-
SPAC17C9.03	12859	22598	19863	16017	12482	22800	14048	14006	20210	15835	16130	25414	14879	16177	24398	18464	16698	28558	tif471	I	4491952	4496637	-	4686	protein_coding	translation initiation factor eIF4G [Source:PomBase;Acc:SPAC17C9.03]	-
SPAC3G9.03	19023	14418	15581	14290	12883	14510	16368	16530	17794	31053	22566	21928	18871	15139	16321	21259	19522	21893	rpl2301	I	3179343	3180033	-	580	protein_coding	60S ribosomal protein L23 [Source:PomBase;Acc:SPAC3G9.03]	-
SPBC31A8.01c	18284	20862	21000	16949	15703	15944	16581	18166	16850	14009	17838	20594	15862	17616	16870	20302	21852	22104	rtn1	II	1262298	1263772	-	1475	protein_coding	reticulon-like protein Rtn1 [Source:PomBase;Acc:SPBC31A8.01c]	-
SPAC3C7.11c	19467	21278	19194	27213	26544	26514	12174	13348	13880	9796	13757	17742	26023	26476	24886	8139	10877	9216	cnx1	I	2086393	2088632	-	2187	protein_coding	calnexin Cnx1 [Source:PomBase;Acc:SPAC3C7.11c]	-
SPAC22G7.06c	13356	19156	17761	23559	15174	25639	14441	14615	16959	13000	13891	18379	18244	18615	25508	17009	16844	24095	ura1	I	739167	746117	-	6951	protein_coding	carbamoyl-phosphate synthase (glutamine hydrolyzing), aspartate carbamoyltransferase Ura1 [Source:PomBase;Acc:SPAC22G7.06c]	CPSase_L_D2
SPAC926.09c	15274	20289	20912	16161	13227	19863	15490	17154	19312	16405	17081	23496	15501	16026	24197	17611	16405	20179	fas1	I	3900130	3907056	-	6927	protein_coding	fatty acid synthase beta subunit Fas1 [Source:PomBase;Acc:SPAC926.09c]	Acyl_transf_1
SPBC18H10.04c	16031	21149	19654	11080	10577	13576	15330	14776	18958	18938	20703	25518	14450	15231	18046	21550	20449	26798	sce3	II	1775169	1777010	-	1600	protein_coding	translation initiation factor (predicted) [Source:PomBase;Acc:SPBC18H10.04c]	RRM_1
SPAC513.01c	12524	18084	18710	16235	14126	21670	16789	17023	23683	12564	15106	20206	14743	15779	21661	17645	16392	24677	eft201	I	2907643	2910274	-	2632	protein_coding	translation elongation factor 2 (EF-2) Eft2,A [Source:PomBase;Acc:SPAC513.01c]	GTP_EFTU
SPBC685.07c	20308	16266	17179	13486	12318	14331	13917	14415	17781	22193	21063	20137	19371	17206	16762	20783	17948	20329	rpl2701	II	2780053	2780778	-	682	protein_coding	60S ribosomal protein L27 [Source:PomBase;Acc:SPBC685.07c]	-
SPAC1F7.05	10486	18053	16327	4906	4978	6422	26769	27521	36333	14168	16618	20794	10728	11444	13232	18918	25028	32437	cdc22	I	4226958	4229989	+	2716	protein_coding	ribonucleoside reductase large subunit Cdc22 [Source:PomBase;Acc:SPAC1F7.05]	Ribonuc_red_lgC
SPAC25G10.06	29244	8167	10435	14635	15299	7791	16446	18948	6064	40949	24193	16437	27502	17399	7665	21994	19729	8236	rps2801	I	4305949	4306399	+	302	protein_coding	40S ribosomal protein S28 (predicted) [Source:PomBase;Acc:SPAC25G10.06]	-
SPAPB8E5.03	18586	18989	12708	24001	23400	19154	24579	20702	18851	9028	12973	10759	11526	15081	10388	17778	24725	17556	mae1	I	4912237	4914182	+	1946	protein_coding	malic acid transport protein Mae1 [Source:PomBase;Acc:SPAPB8E5.03]	C4dic_mal_tran
SPBP22H7.08	17287	16241	17231	14959	13846	17369	14577	14986	17540	16747	18176	20637	18713	17187	19634	18544	16206	20438	rps1002	II	1447952	1448544	+	545	protein_coding	40S ribosomal protein S10 (predicted) [Source:PomBase;Acc:SPBP22H7.08]	-
SPBC16C6.11	21461	13423	14603	14865	11257	12730	12595	13725	12929	38817	25003	18581	18629	14117	14005	18738	16039	16569	rpl3201	II	4351810	4352398	+	589	protein_coding	60S ribosomal protein L32 [Source:PomBase;Acc:SPBC16C6.11]	-
SPAC56E4.04c	13345	18578	20659	15913	11755	19378	17076	16732	18898	15014	16083	25064	13504	12571	23819	15532	14264	16330	cut6	I	1245716	1253559	-	7222	protein_coding	acetyl-CoA/biotin carboxylase [Source:PomBase;Acc:SPAC56E4.04c]	Carboxyl_trans
SPAC25G10.08	12952	20154	17482	13258	11102	16487	15092	14858	18983	15688	16334	20786	14369	15542	20340	18166	17775	24480	SPAC25G10.08	I	4310535	4313061	+	2527	protein_coding	translation initiation factor eIF3b (p84) [Source:PomBase;Acc:SPAC25G10.08]	-
SPBC1685.10	22120	12082	16377	12279	11206	14223	13191	14106	14527	31475	21862	23561	19554	13937	12728	18539	16627	14827	rps27	II	517273	517984	+	470	protein_coding	40S ribosomal protein S27 (predicted) [Source:PomBase;Acc:SPBC1685.10]	-
SPBC776.01	27725	10889	11242	13594	11774	10124	15034	15212	10262	39110	25058	16122	22228	13788	10110	21173	16306	11269	rpl29	II	3172323	3172696	+	321	protein_coding	60S ribosomal protein L29 [Source:PomBase;Acc:SPBC776.01]	-
SPCC645.14c	10792	13723	13994	46153	31134	42629	3105	3715	4906	11880	12011	13033	29441	21878	31853	3031	2880	2959	sti1	III	1261338	1263716	-	2379	protein_coding	chaperone activator Sti1 (predicted) [Source:PomBase;Acc:SPCC645.14c]	-
SPCC330.06c	24175	16228	18955	23944	13849	20001	6146	8512	6321	30990	23796	23554	24911	9210	21822	11151	5698	7460	pmp20	III	118222	119002	-	781	protein_coding	thioredoxin peroxidase Pmp20 [Source:PomBase;Acc:SPCC330.06c]	-
SPCC364.03	16957	17519	17181	12190	10375	13990	12505	13208	15966	16799	17427	19539	16497	15285	18556	18163	15822	22080	rpl1702	III	481893	482861	-	969	protein_coding	60S ribosomal protein L17 (predicted) [Source:PomBase;Acc:SPCC364.03]	-
SPAPB8E5.06c	13442	17431	19300	11790	10163	13932	13763	14025	20102	14193	16600	21236	13888	14053	16790	16493	15646	26630	rpl302	I	4917555	4919099	-	1545	protein_coding	60S ribosomal protein L3 [Source:PomBase;Acc:SPAPB8E5.06c]	-
SPBC27.08c	14658	18539	16001	14601	10697	14929	18250	19823	23166	11565	13885	15045	13547	12559	16846	18856	15131	21126	sua1	II	1571423	1573100	-	1678	protein_coding	sulfate adenylyltransferase [Source:PomBase;Acc:SPBC27.08c]	-
SPAC664.04c	16322	16791	17559	11577	10000	13611	11855	12302	13296	20638	19531	22735	16505	14475	17134	17320	16527	20561	rps1602	I	1710473	1711124	-	509	protein_coding	40S ribosomal protein S16 (predicted) [Source:PomBase;Acc:SPAC664.04c]	-
SPBC530.10c	13413	20112	20388	11019	10900	14947	14397	15021	20042	13890	16155	19610	12294	11839	15424	18793	16775	23627	anc1	II	811060	812897	-	1838	protein_coding	mitochondrial adenine nucleotide carrier Anc1 [Source:PomBase;Acc:SPBC530.10c]	Mito_carr
SPCC1906.01	12934	19187	18583	11782	11919	14283	15013	13477	18180	13690	14491	21009	13523	14940	17638	16299	18764	22248	mpg1	III	2012545	2014000	+	1240	protein_coding	mannose-1-phosphate guanyltransferase Mpg1 [Source:PomBase;Acc:SPCC1906.01]	Hexapep
SPAC630.08c	12824	13746	11160	14913	14984	12997	16740	18229	17570	12051	13878	16427	14847	15066	14779	20143	21327	23824	erg25	I	359638	361266	-	1629	protein_coding	C-4 methylsterol oxidase Erg25 (predicted) [Source:PomBase;Acc:SPAC630.08c]	-
SPAC24C9.06c	11909	19521	17663	16989	16766	19930	20561	20502	29401	7581	10725	10958	10959	14594	12220	13665	15092	15431	aco1	I	3048060	3051537	-	2849	protein_coding	aconitate hydratase Aco1 (predicted) [Source:PomBase;Acc:SPAC24C9.06c]	Aconitase
SPAC17D4.01	15281	18240	13578	22193	22571	15084	18512	16878	15465	13685	15878	10116	12108	13965	10267	14841	19202	15779	pex7	I	4722806	4724645	+	1384	protein_coding	peroxin-7 (predicted) [Source:PomBase;Acc:SPAC17D4.01]	-
SPAC9E9.09c	13858	15802	13593	20350	12536	14648	13209	18540	20783	14213	13928	12606	24441	14252	25797	9170	8320	15031	atd1	I	4453280	4455187	-	1908	protein_coding	aldehyde dehydrogenase (predicted) [Source:PomBase;Acc:SPAC9E9.09c]	Aldedh
SPBC839.13c	13829	15905	15553	12689	11467	13188	12600	12350	14101	16200	16591	20884	16463	16482	19288	16944	14846	20484	rpl1601	II	623323	624091	-	723	protein_coding	60S ribosomal protein L13/L16 (predicted) [Source:PomBase;Acc:SPBC839.13c]	-
SPBC3B9.13c	17366	14149	19923	10848	9779	15192	10496	12757	15537	20528	18510	23367	16379	13308	14476	15494	14370	16295	rpp102	II	4008717	4009443	-	471	protein_coding	60S acidic ribosomal protein A3 [Source:PomBase;Acc:SPBC3B9.13c]	-
SPAC19A8.04	12822	14224	14212	19204	20162	19547	18156	17896	18543	7524	10212	12607	15218	17459	15634	11770	16335	13891	erg5	I	2480065	2482210	-	1814	protein_coding	C-22 sterol desaturase Erg5 [Source:PomBase;Acc:SPAC19A8.04]	p450
SPAC5H10.03	14690	18456	15684	15875	16044	16121	24372	23739	23519	9915	11403	12501	7380	8389	8618	14253	16927	16761	SPAC5H10.03	I	149446	152909	+	3464	protein_coding	phosphoglycerate mutase family [Source:PomBase;Acc:SPAC5H10.03]	-
SPAC644.15	15351	14035	16948	11648	9975	15743	12819	14122	17995	17361	16803	20764	13651	12538	15229	15610	14497	19158	rpp101	I	2700391	2701213	+	687	protein_coding	60S acidic ribosomal protein A1 [Source:PomBase;Acc:SPAC644.15]	-
SPCC18B5.01c	11513	13201	13247	7359	13587	14043	27423	28692	31274	6189	8690	10349	6078	10332	11903	11750	23373	24356	bfr1	III	709302	715435	-	6134	protein_coding	brefeldin A transmembrane transporter Bfr1 [Source:PomBase;Acc:SPCC18B5.01c]	ABC2_membrane
SPCC1827.06c	15081	18980	17034	22675	15764	21132	17123	19495	20351	9893	10801	12933	11473	10572	13135	11833	10392	13170	SPCC1827.06c	III	2386019	2387686	-	1364	protein_coding	aspartate semialdehyde dehydrogenase (predicted) [Source:PomBase;Acc:SPCC1827.06c]	-
SPAPB17E12.05	21617	11908	12596	10758	10273	9993	13524	13349	12293	25817	20157	16675	17114	13157	11472	19257	15909	14305	rpl3703	I	1275439	1275999	+	494	protein_coding	60S ribosomal protein L37 (predicted) [Source:PomBase;Acc:SPAPB17E12.05]	-
SPCC1840.02c	12275	16224	15365	11467	10749	15274	14627	16028	18256	10058	12135	17498	11284	14022	17776	15794	19479	21830	bgs4	III	2248859	2256706	-	7848	protein_coding	1,3-beta-glucan synthase subunit Bgs4 [Source:PomBase;Acc:SPCC1840.02c]	-
SPCC663.04	17229	12103	11739	13491	12991	11786	15948	14577	12267	21067	18844	15781	16837	14919	13136	14761	15406	12723	rpl39	III	1640803	1641395	+	531	protein_coding	60S ribosomal protein L39 [Source:PomBase;Acc:SPCC663.04]	-
SPAC13D6.02c	12011	12760	12591	10192	11091	12323	15278	15555	16637	17408	16030	16742	11248	12341	12961	21458	18554	20278	byr3	I	2247229	2248535	-	1307	protein_coding	translational activator, zf-CCHC type zinc finger protein (predicted) [Source:PomBase;Acc:SPAC13D6.02c]	zf-CCHC
SPAC1782.10c	26477	5821	6322	13486	12829	5638	15920	15778	4776	31307	21606	11236	21704	14004	6064	23911	20063	8265	nhp2	I	4772002	4773217	-	1216	protein_coding	box H/ACA snoRNP complex subunit Nhp2 [Source:PomBase;Acc:SPAC1782.10c]	-
SPAC637.07	12108	18215	16996	10283	8730	13861	13745	13592	18097	13255	15007	20071	10576	11379	15332	16305	14888	22218	moe1	I	4551740	4553741	+	2002	protein_coding	translation initiation factor eIF3d Moe1 [Source:PomBase;Acc:SPAC637.07]	-
SPBC365.03c	14096	14905	13971	11445	10406	14568	11643	11841	15647	15674	15969	17691	15392	14495	16035	15972	14230	18896	rpl2101	II	2503183	2503818	-	636	protein_coding	60S ribosomal protein L21 (predicted) [Source:PomBase;Acc:SPBC365.03c]	-
SPAC1834.04	17961	14360	17607	4481	5813	5426	6437	7468	7037	23220	19635	22405	14205	12518	13331	23770	24950	21551	hht1	I	4699691	4700560	+	870	protein_coding	histone H3 h3.1 [Source:PomBase;Acc:SPAC1834.04]	Histone
SPAC977.14c	15552	18486	25726	16557	18191	17652	11059	10909	14156	16283	15262	26727	10800	7546	16263	5993	5338	9352	SPAC977.14c	I	59614	60907	-	1294	protein_coding	aldo/keto reductase, predicted calcium channel regulator [Source:PomBase;Acc:SPAC977.14c]	Aldo_ket_red
SPBP8B7.16c	11043	12846	12185	11486	12280	15087	13937	10853	14136	16092	15822	17766	11609	14329	15879	17033	17385	21579	dbp2	II	3662735	3665346	-	1817	protein_coding	ATP-dependent RNA helicase Dbp2 [Source:PomBase;Acc:SPBP8B7.16c]	DEAD
SPBC2F12.07c	11814	14743	14766	11374	9815	13940	12042	11813	14699	14598	15117	20519	14344	13891	17112	15722	14414	20058	rpl802	II	1726632	1727577	+	946	protein_coding	60S ribosomal protein L8 (predicted) [Source:PomBase;Acc:SPBC2F12.07c]	Ribosomal_L2_C
SPBC1734.11	12741	16859	15757	25073	17327	24296	6210	6834	8667	13064	13467	17859	16908	15715	21624	9100	7946	11302	mas5	II	1080922	1083347	+	2426	protein_coding	DNAJ domain protein Mas5 (predicted) [Source:PomBase;Acc:SPBC1734.11]	DnaJ_C
SPAC9E9.03	13771	21034	18164	16597	15299	19077	17592	19166	24198	7184	8899	10171	9427	12240	10894	11704	12613	12058	leu2	I	4439837	4442513	+	2677	protein_coding	3-isopropylmalate dehydratase Leu2 (predicted) [Source:PomBase;Acc:SPAC9E9.03]	Aconitase
SPCC1235.11	30194	7189	7867	18191	18810	5572	21539	28167	7935	24016	16255	8205	15378	11236	4642	16784	12754	4812	mpc1	III	200020	201625	+	1174	protein_coding	mitochondrial pyruvate transmembrane transporter subunit Mpc1 (predicted) [Source:PomBase;Acc:SPCC1235.11]	-
SPAC23H3.09c	17533	19759	18344	11692	9396	12878	18094	22733	20216	11938	12047	13988	7674	7661	9115	15360	12917	17081	gly1	I	2507707	2509630	-	1924	protein_coding	threonine aldolase Gly1 (predicted) [Source:PomBase;Acc:SPAC23H3.09c]	Beta_elim_lyase
SPAC4A8.16c	12355	16296	15328	11986	10542	14903	11504	11855	14552	13971	14378	17291	13253	13458	17033	15928	13861	19492	tif33	I	2580100	2583046	-	2947	protein_coding	translation initiation factor eIF3c [Source:PomBase;Acc:SPAC4A8.16c]	-
SPBC337.08c	18063	6101	10669	40258	31153	15527	13711	17801	7464	12141	8690	5682	25269	14484	9609	8058	7621	4606	ubi4	II	1044271	1046642	-	2372	protein_coding	ubiquitin [Source:PomBase;Acc:SPBC337.08c]	ubiquitin
SPAP7G5.02c	11804	16087	13177	15355	12185	17658	14716	14599	17189	11291	11547	14461	12319	12290	15516	14913	12834	18814	gua2	I	3733592	3735652	-	1818	protein_coding	GMP synthase [glutamine-hydrolyzing] Gua2 (predicted) [Source:PomBase;Acc:SPAP7G5.02c]	GATase
SPBP4H10.13	14056	14865	14021	10638	9637	12249	12597	13026	14239	15214	15775	17217	14010	13290	15709	15535	13969	19106	rps2302	II	2897046	2897633	+	588	protein_coding	40S ribosomal protein S23 (predicted) [Source:PomBase;Acc:SPBP4H10.13]	Ribosomal_S12
SPCC1322.04	11182	16587	18077	15465	11312	17039	9569	13209	15452	10992	12817	16696	15527	12248	17897	9990	10694	15076	fyu1	III	1292109	1294029	+	1921	protein_coding	UTP-glucose-1-phosphate uridylyltransferase Fyu1 [Source:PomBase;Acc:SPCC1322.04]	-
SPCC777.09c	15491	20215	17832	13267	12703	15692	16596	19662	20070	9735	10252	12400	9239	10963	11604	10577	10625	12775	arg1	III	1613047	1615028	-	1734	protein_coding	acetylornithine aminotransferase [Source:PomBase;Acc:SPCC777.09c]	Aminotran_3
SPBC1778.01c	10237	14773	15108	11429	9141	16536	11713	11184	15350	12723	12928	18821	11463	11486	15668	15224	13322	21482	zuo1	II	3094849	3096383	-	1535	protein_coding	zuotin (predicted) [Source:PomBase;Acc:SPBC1778.01c]	DnaJ
SPAC26A3.07c	13360	13775	13319	11444	9808	12618	11443	11404	13590	15245	14916	16092	13652	13277	14979	15024	14034	17522	rpl1101	I	3346068	3346937	-	870	protein_coding	60S ribosomal protein L11 (predicted) [Source:PomBase;Acc:SPAC26A3.07c]	-
SPAC56E4.03	16932	22003	19449	13579	11166	14049	21676	28810	29921	6567	7087	8978	5924	6193	7940	7622	7417	8854	SPAC56E4.03	I	1243849	1245837	+	1989	protein_coding	aromatic aminotransferase (predicted) [Source:PomBase;Acc:SPAC56E4.03]	Aminotran_1_2
SPCC1020.06c	13097	15557	15997	15379	14951	17028	11900	12598	15413	9624	11015	13131	13680	12716	16108	11729	10010	12939	tal1	III	773329	774834	+	1429	protein_coding	transaldolase (predicted) [Source:PomBase;Acc:SPCC1020.06c]	-
SPBC26H8.07c	11538	14942	14187	12011	11844	13114	15193	14279	16845	11987	12697	15629	12081	12577	13606	12467	12366	14726	nda3	II	3964092	3966037	-	1644	protein_coding	tubulin beta Nda3 [Source:PomBase;Acc:SPBC26H8.07c]	Tubulin
SPBC776.11	11960	13183	13846	11662	9624	13147	10775	10947	13451	14190	13079	18869	13940	12958	16338	13396	12883	17054	rpl2801	II	3196404	3197059	+	656	protein_coding	60S ribosomal protein L27/L28 [Source:PomBase;Acc:SPBC776.11]	-
SPAC1786.02	10447	13275	16979	10411	10526	11456	19514	15185	17575	9248	13514	23005	6243	10006	7695	14614	14533	17017	SPAC1786.02	I	3033828	3037249	+	3422	protein_coding	phospholipase (predicted) [Source:PomBase;Acc:SPAC1786.02]	-
SPBC17G9.11c	12771	20452	16996	14556	12108	17802	16523	18737	23831	7047	8439	10341	8834	9288	12778	10084	8784	11763	pyr1	II	2190645	2194621	-	3977	protein_coding	pyruvate carboxylase Pyr1 [Source:PomBase;Acc:SPBC17G9.11c]	CPSase_L_D2
SPBC17G9.03c	12040	16799	15278	10966	9096	13148	11808	12077	14967	11817	12682	16782	10404	10886	14289	14637	12909	19116	krs1	II	2171608	2173722	-	2115	protein_coding	cytoplasmic lysine-tRNA ligase Krs1 (predicted) [Source:PomBase;Acc:SPBC17G9.03c]	tRNA-synt_2
SPBC16D10.11c	15186	10709	11742	10873	10385	10184	11524	11842	10290	25224	15841	14970	15901	12201	10487	15813	13090	12600	rps1801	II	3619778	3620469	-	540	protein_coding	40S ribosomal protein S18 (predicted) [Source:PomBase;Acc:SPBC16D10.11c]	-
SPAC821.10c	19361	13492	16927	17350	7421	11766	8180	11671	13553	17239	10789	14860	18001	9719	13500	13422	7503	13548	sod1	I	1002838	1003600	-	763	protein_coding	superoxide dismutase Sod1 [Source:PomBase;Acc:SPAC821.10c]	-
SPBP23A10.11c	13152	11687	8843	14436	14633	11720	19163	15223	15053	8803	10474	9818	11282	13542	10667	14314	18436	16958	SPBP23A10.11c	II	2018920	2021589	-	2670	protein_coding	circularly permuted 1,3-beta-glucanase (predicted) [Source:PomBase;Acc:SPBP23A10.11c]	-
SPBP4H10.15	12075	18097	15195	12716	12531	13157	14201	14229	17910	9560	10720	12455	10592	13163	11145	12596	12874	14194	aco2	II	2902818	2906068	+	3211	protein_coding	aconitate hydratase/mitochondrial ribosomal protein subunit L21, fusion protein [Source:PomBase;Acc:SPBP4H10.15]	Aconitase
SPAC14C4.14	11121	17240	18426	10397	9245	12752	10976	11205	15312	10456	12357	18765	10015	10488	14243	12713	13133	18315	atp1	I	5256722	5261958	+	4799	protein_coding	F1-ATPase alpha subunit [Source:PomBase;Acc:SPAC14C4.14]	ATP-synt_ab
SPCC1235.01	17596	8452	14357	23077	24065	13097	14070	18059	11788	13286	10175	11027	15988	9544	7868	8913	6400	6680	SPCC1235.01	III	174097	176473	+	2377	protein_coding	Schizosaccharomyces specific protein [Source:PomBase;Acc:SPCC1235.01]	-
SPBC8D2.04	12969	13218	15472	8858	8925	9890	9352	9898	10836	14146	13917	18005	12751	12534	14805	15318	15749	17411	hht2	II	1365041	1365818	+	778	protein_coding	histone H3 h3.2 [Source:PomBase;Acc:SPBC8D2.04]	Histone
SPAC1039.02	13945	12875	13489	6527	5826	8129	18029	23487	21757	9025	10057	14635	5949	6744	9560	16505	16979	20390	SPAC1039.02	I	5448735	5451642	+	2908	protein_coding	phosphoprotein phosphatase (predicted) [Source:PomBase;Acc:SPAC1039.02]	Metallophos
SPAC10F6.01c	9114	16026	12188	11939	10299	14750	11095	12483	16392	7947	10872	11858	10561	13135	16910	14688	14764	18546	sir1	I	1200916	1206090	-	5175	protein_coding	sulfite reductase Sir1 [Source:PomBase;Acc:SPAC10F6.01c]	-
SPBC16H5.08c	10777	13963	11083	11183	8729	12911	10759	9711	12376	13600	14276	14032	12410	12296	13595	17361	14401	19448	SPBC16H5.08c	II	2284321	2286432	+	2000	protein_coding	ribosome biogenesis ATPase, Arb family ABCF2-like (predicted) [Source:PomBase;Acc:SPBC16H5.08c]	ABC_tran
SPAC26F1.03	12779	18257	17390	11284	9976	12144	15470	15839	18354	9709	10677	13923	9362	10670	12132	9822	11154	13296	pda1	I	5179652	5181308	-	1657	protein_coding	pyruvate dehydrogenase e1 component alpha subunit Pda1 (predicted) [Source:PomBase;Acc:SPAC26F1.03]	-
SPAC13A11.02c	11433	10995	12077	10334	9821	10742	15239	15367	15072	8906	11094	11081	12774	15087	11358	15192	19578	15808	erg11	I	574652	577171	-	2520	protein_coding	sterol 14-demethylase Erg11 (predicted) [Source:PomBase;Acc:SPAC13A11.02c]	p450
SPBPB7E8.01	10839	9932	7881	4920	10427	5356	20371	17221	15412	7989	11790	8418	8584	15127	8476	19811	33484	15882	SPBPB7E8.01	II	3491819	3496777	+	4959	protein_coding	Schizosaccharomyces specific protein, predicted GPI anchor [Source:PomBase;Acc:SPBPB7E8.01]	-
SPBP4G3.02	14330	11699	9939	28317	44249	16042	23850	27340	21168	2330	2462	2079	2760	6309	2320	5157	5103	4098	pho1	II	4446373	4449053	+	2681	protein_coding	acid phosphatase Pho1 [Source:PomBase;Acc:SPBP4G3.02]	Acid_phosphat_A
SPCC970.05	12758	11449	13404	8461	7178	10678	11082	11254	11582	16492	15836	19067	12586	11779	12185	13591	13470	15910	rpl3601	III	506350	506920	-	410	protein_coding	60S ribosomal protein L36 [Source:PomBase;Acc:SPCC970.05]	-
SPRRNA.48	15534	15320	6794	7054	23455	7781	27833	31633	8928	8665	9294	4344	9541	9236	5688	12855	9505	15052	SPRRNA.48	III	16927	20411	-	3485	rRNA	28S ribosomal RNA [Source:PomBase;Acc:SPRRNA.48]	-
SPAC23G3.06	10737	13239	11913	10786	9047	12099	10863	9950	11981	14527	13360	14426	11973	11564	13477	14640	13297	17867	nop58	I	876862	878930	+	1960	protein_coding	U3 snoRNP protein Nop58 (predicted) [Source:PomBase;Acc:SPAC23G3.06]	-
SPAC57A7.12	9018	12748	12522	12261	9885	14807	11044	10526	13453	10461	11620	13677	12230	12278	15981	13039	11984	17845	ssz1	I	1514942	1516959	-	1893	protein_coding	heat shock protein Ssz1 (predicted) [Source:PomBase;Acc:SPAC57A7.12]	HSP70
SPAC3A11.07	11311	17002	17624	10862	11235	15218	10449	10526	14560	10208	11878	16025	7823	7755	11459	11704	12080	17359	nde2	I	3456694	3459197	+	2504	protein_coding	mitochondrial NADH dehydrogenase (ubiquinone) Nde2 (predicted) [Source:PomBase;Acc:SPAC3A11.07]	Pyr_redox_2
SPAC227.18	13829	16611	13924	11376	10115	11200	18040	21717	21909	8898	9281	9776	7591	8778	9004	10483	10335	11478	lys3	I	530261	531981	+	1721	protein_coding	saccharopine dehydrogenase Lys3 [Source:PomBase;Acc:SPAC227.18]	-
SPBC1347.02	8982	12471	12588	9016	6325	12753	10591	9810	12981	12285	11814	17417	10494	11111	14598	14726	14110	21855	fkbp39	II	4064502	4065960	+	1459	protein_coding	FKBP-type peptidyl-prolyl cis-trans isomerase (predicted) [Source:PomBase;Acc:SPBC1347.02]	FKBP_C
SPAC17A5.15c	9567	13572	13134	10228	9466	13670	9589	9855	13097	10988	12055	15683	11098	11587	14970	12808	11310	16356	gus1	I	1782880	1785113	-	2234	protein_coding	cytoplasmic glutamate-tRNA ligase gus1 (predicted) [Source:PomBase;Acc:SPAC17A5.15c]	-
SPAC1556.07	14229	9206	9288	13232	11257	8528	13815	14779	10679	23998	14593	10017	12564	9436	8522	13082	11602	9637	pmm1	I	3805812	3806987	+	944	protein_coding	phosphomannomutase Pmm1 [Source:PomBase;Acc:SPAC1556.07]	-
SPAPB1E7.07	10133	14271	14969	14249	12774	15731	14671	17266	19419	5239	7017	7682	6388	8965	8347	12128	15449	13519	glt1	I	3302875	3310369	+	7495	protein_coding	glutamate synthase Glt1 (predicted) [Source:PomBase;Acc:SPAPB1E7.07]	GATase_2
SPCC364.07	11285	15368	15794	10284	12064	11159	22373	19722	24883	5126	5749	7374	5989	10318	8283	9014	12837	9060	ser3	III	470073	472362	-	2290	protein_coding	D-3 phosphoglycerate dehydrogenase Ser3 (predicted) [Source:PomBase;Acc:SPCC364.07]	2-Hacid_dh_C
SPCC965.07c	10441	11027	15468	8110	13183	13804	29222	26985	34162	5296	5467	9103	3323	4289	9331	3765	4284	9284	gst2	III	2294617	2296383	-	1767	protein_coding	glutathione S-transferase Gst2 [Source:PomBase;Acc:SPCC965.07c]	GST_N
SPAC1F7.04	10432	13850	13297	9883	9277	12130	11914	11864	13879	11459	11474	15428	10021	10199	13218	11691	11673	14559	rho1	I	4223778	4225824	+	1716	protein_coding	Rho family GTPase Rho1 [Source:PomBase;Acc:SPAC1F7.04]	Ras
SPAC4D7.08c	10281	12716	11865	10445	9388	11745	12680	12855	14714	11262	11233	14701	8563	9889	11546	13018	12763	16540	ade4	I	5363988	5366539	-	2177	protein_coding	amidophosphoribosyltransferase Ade4 [Source:PomBase;Acc:SPAC4D7.08c]	Pribosyltran
SPAC20G4.06c	14574	10596	11200	10648	8831	8292	11684	11278	10927	23605	14954	13336	11813	9121	10033	12352	10972	11205	adf1	I	4825257	4826099	-	629	protein_coding	actin depolymerizing factor, cofilin [Source:PomBase;Acc:SPAC20G4.06c]	Cofilin_ADF
SPAC57A10.12c	9150	13178	12116	10748	8617	15135	10632	10879	13375	9281	10432	13669	8778	10757	13013	13426	13240	18884	ura3	I	1385357	1387063	-	1707	protein_coding	dihydroorotate dehydrogenase Ura3 [Source:PomBase;Acc:SPAC57A10.12c]	DHO_dh
SPCP1E11.09c	12786	10815	11295	8820	8169	9858	9869	10010	11948	14963	13973	14895	12201	11400	11918	13251	12773	15724	rpp103	III	2407722	2408378	-	502	protein_coding	60S acidic ribosomal protein Rpp1-3 [Source:PomBase;Acc:SPCP1E11.09c]	-
SPAC19G12.06c	14822	13880	16339	3121	3821	4211	5672	6809	7492	16320	15374	20690	8230	8908	10366	17913	20264	20178	hta2	I	4052446	4053397	-	952	protein_coding	histone H2A beta [Source:PomBase;Acc:SPAC19G12.06c]	Histone
SPBC215.09c	10790	13510	13870	8572	9386	11191	13507	13348	16639	11272	12024	15329	8654	8399	10903	11202	10898	13986	erg10	II	4045723	4047346	-	1564	protein_coding	acetyl-CoA C-acetyltransferase Erg10 (predicted) [Source:PomBase;Acc:SPBC215.09c]	Thiolase_N
SPAC1834.03c	16297	12235	12755	4729	5767	3583	5826	6269	4988	23297	17487	16770	12061	9643	9644	17764	19170	15160	hhf1	I	4698773	4699544	-	772	protein_coding	histone H4 h4.1 [Source:PomBase;Acc:SPAC1834.03c]	-
SPBP23A10.15c	9504	15986	17209	8238	8029	11540	9597	9850	13984	9920	11519	16242	8846	8534	12062	13142	11265	17374	qcr1	II	2032842	2034943	-	2102	protein_coding	mitochondrial processing peptidase (MPP) complex beta subunit Mas1 (predicted) [Source:PomBase;Acc:SPBP23A10.15c]	-
SPBC1105.11c	14312	12623	15866	3016	3905	4205	5271	6566	6631	15091	14829	20519	9676	9990	11432	17708	19453	20564	hht3	II	3528800	3529657	-	858	protein_coding	histone H3 h3.3 [Source:PomBase;Acc:SPBC1105.11c]	Histone
SPAC10F6.06	10238	10726	14216	15486	15249	15083	8962	10817	10497	10133	10911	12145	12833	11403	15124	10393	7415	8924	vip1	I	1217077	1218228	+	1152	protein_coding	RNA-binding protein Vip1 [Source:PomBase;Acc:SPAC10F6.06]	RRM_1
SPBC19C7.06	8791	12102	10787	10091	9107	12244	9254	8736	11623	10509	11377	14046	11618	12627	15532	12198	11399	16279	prs1	II	2831724	2834130	+	2407	protein_coding	cytoplasmic proline-tRNA ligase Prs1 (predicted) [Source:PomBase;Acc:SPBC19C7.06]	HGTP_anticodon
SPBC25H2.02	10199	13802	12258	11420	10302	13026	12263	12975	15202	9448	10159	12051	9609	9820	12089	10585	9899	12853	trs1	II	3279821	3282554	-	2498	protein_coding	cytoplasmic threonine-tRNA ligase Trs1 (predicted) [Source:PomBase;Acc:SPBC25H2.02]	tRNA-synt_2b
SPAC27E2.03c	9622	12705	12209	9170	7472	9779	9836	9838	11790	13705	13166	16525	9850	9960	10822	13141	12376	15582	SPAC27E2.03c	I	4005717	4007722	-	1563	protein_coding	Obg-Like ATPase (predicted) [Source:PomBase;Acc:SPAC27E2.03c]	-
SPAC1556.02c	9078	14920	15480	10311	10326	12327	16153	13780	18317	6948	9244	10914	7218	11607	9091	8891	10904	11148	sdh1	I	3796280	3798526	-	2126	protein_coding	succinate dehydrogenase Sdh1 (predicted) [Source:PomBase;Acc:SPAC1556.02c]	-
SPAC1F5.02	9891	11686	13045	10270	9619	12373	12136	12878	13857	7903	9728	13020	11466	11495	12433	10046	11163	11862	pdi1	I	291979	293771	-	1793	protein_coding	protein disulfide isomerase (predicted) [Source:PomBase;Acc:SPAC1F5.02]	-
SPBC354.12	4951	6462	13704	12924	35827	23736	19206	7080	21684	3703	7533	4243	5117	7643	6087	5985	10346	8243	gpd3	II	578063	580056	+	1451	protein_coding	glyceraldehyde 3-phosphate dehydrogenase Gpd3 [Source:PomBase;Acc:SPBC354.12]	-
SPCC794.07	11462	16196	14737	9376	9123	10863	15896	16139	18005	6810	7724	10629	7951	8972	9794	8805	9547	11242	lat1	III	262681	264770	+	1953	protein_coding	dihydrolipoamide S-acetyltransferase E2, Lat1 (predicted) [Source:PomBase;Acc:SPCC794.07]	Biotin_lipoyl
SPAC607.03c	14859	9824	9668	8388	6564	8940	9928	11468	10326	18865	13693	12305	10787	8762	8846	13922	12373	12234	snu13	I	2040860	2041514	-	505	protein_coding	U3 snoRNP-associated protein Snu13 [Source:PomBase;Acc:SPAC607.03c]	-
SPBC713.11c	11538	9240	10098	14461	10358	10892	6868	10235	7327	20058	12760	11849	12682	7398	8377	14695	10095	11069	pmp3	II	887573	888695	-	753	protein_coding	plasma membrane proteolipid Pmp3 [Source:PomBase;Acc:SPBC713.11c]	-
SPAC3H1.07	11551	11642	9852	12841	7506	13177	7844	8408	10527	11879	10327	14117	11989	8132	12801	12182	8668	14602	aru1	I	1944127	1945368	+	1242	protein_coding	arginase Aru1 [Source:PomBase;Acc:SPAC3H1.07]	-
SPCC338.14	8988	11424	12361	10579	9384	12704	9876	10511	13018	9983	9861	13409	10214	9464	14399	9761	8728	13374	ado1	III	1349637	1351188	-	1552	protein_coding	adenosine kinase (predicted) [Source:PomBase;Acc:SPCC338.14]	PfkB
SPBC1A4.02c	10458	15423	14454	11525	10614	13562	11735	12694	16046	7888	8167	10668	7611	8268	9586	7572	7960	9583	leu1	II	1974390	1975724	-	1335	protein_coding	3-isopropylmalate dehydrogenase Leu1 [Source:PomBase;Acc:SPBC1A4.02c]	-
SPBC1773.10c	10211	14067	13725	9108	7604	10131	12119	13313	14353	9150	9960	12286	7627	8331	9629	10224	9454	12004	nrs1	II	301754	303734	-	1981	protein_coding	cytoplasmic asparagine-tRNA ligase Nrs1 (predicted) [Source:PomBase;Acc:SPBC1773.10c]	tRNA-synt_2
SPAC5D6.01	10767	8865	7678	10878	9551	9122	10018	9982	9312	15958	12242	10606	11636	10175	9144	12545	11426	12909	rps2202	I	1511592	1512406	-	668	protein_coding	40S ribosomal protein S15a (predicted) [Source:PomBase;Acc:SPAC5D6.01]	-
SPAC1B2.03c	12237	6608	9529	10107	9293	8586	13432	10907	9934	7320	10474	7598	11819	13815	8478	13669	17361	9992	SPAC1B2.03c	I	2810265	2812517	-	2210	protein_coding	GNS1/SUR4 family protein (predicted) [Source:PomBase;Acc:SPAC1B2.03c]	ELO
SPAC32A11.04c	9905	11980	11020	10347	9581	11599	9806	10268	11651	10852	10342	13046	9035	8769	10249	10364	9343	12847	tif212	I	2443890	2445040	-	1071	protein_coding	translation initiation factor eIF2 beta subunit (predicted) [Source:PomBase;Acc:SPAC32A11.04c]	-
SPBC4F6.04	11204	10759	10430	7922	7305	7957	9543	9661	9761	14046	12783	14176	10249	9940	9397	12084	10807	11806	rpl2502	II	2690601	2691722	+	854	protein_coding	60S ribosomal protein L25 (predicted) [Source:PomBase;Acc:SPBC4F6.04]	-
SPAC4G8.02c	24866	4410	4260	7015	10296	3066	15683	16372	2922	17052	10885	5686	16594	12067	3149	15931	15979	3518	sss1	I	756479	757153	-	400	protein_coding	translocon gamma subunit Sss1 (predicted) [Source:PomBase;Acc:SPAC4G8.02c]	-
SPCPB16A4.03c	9544	12623	10559	8027	8484	8862	12933	11658	14340	8914	9996	9064	8738	10950	9415	11601	11092	12298	ade10	III	947597	949685	-	2089	protein_coding	bifunctional IMP cyclohydrolase/phosphoribosylaminoimidazolecarboxamideformyltransferase [Source:PomBase;Acc:SPCPB16A4.03c]	-
SPCC191.07	9160	11420	11337	10583	9031	10421	11635	11068	12736	7719	9946	9139	9549	9473	9986	11965	11318	11891	cyc1	III	1714660	1715798	+	1139	protein_coding	cytochrome c [Source:PomBase;Acc:SPCC191.07]	-
SPBC14C8.04	11486	13201	12515	10348	8950	11029	12297	13742	14213	8409	8126	10202	8222	7983	9517	8815	8527	10411	ilv6	II	2210047	2211918	+	1281	protein_coding	acetolactate synthase regulatory unit Ilv6 (predicted) [Source:PomBase;Acc:SPBC14C8.04]	ACT
SPBC25H2.07	10048	9067	9689	8271	6820	7652	9444	8785	7173	17092	13877	13574	11335	9981	8481	12754	12572	10720	tif11	II	3271874	3272718	-	845	protein_coding	translation initiation factor eIF1A [Source:PomBase;Acc:SPBC25H2.07]	-
SPAC2F7.05c	11000	12146	7773	10248	8247	6684	10110	9039	9997	12263	11541	9354	9531	9765	6814	12491	16033	13491	tif5	I	539919	541640	-	1722	protein_coding	translation initiation factor eIF5, Tif5(predicted) [Source:PomBase;Acc:SPAC2F7.05c]	-
SPBC36.03c	7734	10114	6265	4299	10892	6052	23381	17575	16947	2634	8587	1912	2842	12568	2742	10126	31318	10211	mfs3	II	843017	845684	-	2668	protein_coding	MFS family transmembrane transporter Mfs3 [Source:PomBase;Acc:SPBC36.03c]	MFS_1
SPBC646.09c	10468	10923	10202	8516	6865	9625	9042	9504	10248	11334	10857	12440	10064	9393	11664	11672	10096	13245	int6	II	938621	940366	-	1690	protein_coding	eIF3e subunit Int6 [Source:PomBase;Acc:SPBC646.09c]	-
SPCC1223.14	10818	13871	12243	8681	7079	10683	11511	11802	13827	8914	8726	11128	7555	8016	9588	9762	9266	12275	SPCC1223.14	III	1876113	1877661	+	1549	protein_coding	chorismate synthase (predicted) [Source:PomBase;Acc:SPCC1223.14]	-
SPAC19A8.15	10245	14122	13363	10375	9392	11216	11880	13383	14732	7256	8543	10198	6961	7559	9361	8143	8016	9938	trp2	I	2457495	2459817	-	2323	protein_coding	tryptophan synthase (predicted) [Source:PomBase;Acc:SPAC19A8.15]	PALP
SPBC16G5.05c	8796	11691	12057	8163	8296	9184	10471	10303	11774	8562	9837	12451	8578	9639	11030	10477	11134	12143	scs2	II	4220587	4222612	-	1621	protein_coding	VAP family protein Scs2 [Source:PomBase;Acc:SPBC16G5.05c]	Motile_Sperm
SPCC584.04	7043	10873	9785	9832	8488	11653	8864	8394	11557	8291	9337	10952	9931	10577	12741	10357	9634	14384	sup35	III	1535396	1538011	+	2533	protein_coding	translation release factor class II eRF3 [Source:PomBase;Acc:SPCC584.04]	GTP_EFTU
SPBC1703.13c	10455	11885	13404	8338	7716	9871	6492	6641	7783	11481	11355	13611	8745	6682	9953	13029	9181	15849	SPBC1703.13c	II	2939886	2941272	-	1387	protein_coding	mitochondrial inorganic phosphate transmembrane transporter (predicted) [Source:PomBase;Acc:SPBC1703.13c]	Mito_carr
SPAC25G10.05c	8718	11290	11874	7327	6471	8684	8693	9132	10885	10476	10702	13631	9142	9124	11207	11030	10284	13705	his1	I	4304356	4305811	-	1297	protein_coding	ATP phosphoribosyltransferase [Source:PomBase;Acc:SPAC25G10.05c]	-
SPAC8F11.10c	12642	10960	10646	9340	8262	7668	8129	9547	8577	8346	9563	11533	12851	10840	11184	9425	11230	11475	pvg1	I	2869644	2871785	-	2060	protein_coding	pyruvyltransferase Pvg1 [Source:PomBase;Acc:SPAC8F11.10c]	-
SPCC1281.01	8053	9109	9578	9306	8689	11219	11454	12901	12300	5837	7050	11059	8074	10276	11510	10247	12413	12966	ags1	III	1373096	1381763	+	8668	protein_coding	alpha glucan synthase Ags1 [Source:PomBase;Acc:SPCC1281.01]	Glycos_transf_1
SPAC3C7.08c	7247	12638	11586	7009	6346	10800	8303	7629	10406	9374	10084	13867	7288	8780	11318	11073	10969	15723	elf1	I	2079070	2082533	-	3464	protein_coding	AAA family ATPase Elf1 [Source:PomBase;Acc:SPAC3C7.08c]	ABC_tran
SPBC1709.02c	7897	11821	10290	9231	8025	10699	8929	9127	11957	7756	8997	10732	9078	10137	12077	9943	9751	13412	vrs1	II	1098188	1101503	-	3086	protein_coding	cytoplasmic valine-tRNA ligase Vrs1/Vas1 [Source:PomBase;Acc:SPBC1709.02c]	-
SPBC2G2.04c	13451	13455	15090	11938	12244	12352	16142	19250	18594	5002	4958	6024	5601	5039	5528	4920	5229	4897	mmf1	II	3442121	3442784	-	664	protein_coding	mitochondrial matrix protein, YjgF family protein Mmf1 [Source:PomBase;Acc:SPBC2G2.04c]	Ribonuc_L-PSP
SPAC3F10.03	7997	12429	11668	9028	7614	11365	10368	10070	13274	7779	8142	11864	7753	9091	10898	8674	9042	12358	grs1	I	2821301	2823619	+	2319	protein_coding	mitochondrial and cytoplasmic glycine-tRNA ligase Grs1 [Source:PomBase;Acc:SPAC3F10.03]	HGTP_anticodon
SPBC8E4.01c	7677	9462	4289	17851	20105	11051	15962	11897	13516	2746	4421	2659	7660	19596	6474	4525	11173	6569	pho84	II	4444125	4446200	+	2076	protein_coding	inorganic phosphate transmembrane transporter (predicted) [Source:PomBase;Acc:SPBC8E4.01c]	Sugar_tr
SPBC3E7.16c	8677	13431	10231	12791	11182	12540	13347	14154	16805	5013	6035	7286	7024	7645	8745	6357	7308	8661	leu3	II	2688416	2690687	-	2272	protein_coding	2-isopropylmalate synthase Leu3 [Source:PomBase;Acc:SPBC3E7.16c]	HMGL-like
SPRRNA.47	9493	11905	6606	7760	22105	8508	21424	23899	6037	5726	6916	3732	5061	6873	2924	11517	6425	10224	SPRRNA.47	III	6057	9541	-	3485	rRNA	28S ribosomal RNA [Source:PomBase;Acc:SPRRNA.47]	-
SPAC17A2.13c	9700	10621	12138	7873	8416	8691	10694	11599	11990	9142	10384	11821	6842	7254	9014	9962	9170	11428	rad25	I	3583128	3584899	-	1055	protein_coding	14-3-3 protein Rad25 [Source:PomBase;Acc:SPAC17A2.13c]	-
SPAC343.05	9121	11609	11849	8644	8294	10146	10379	11091	12051	8529	8823	11794	7908	8659	10175	8562	8483	10505	vma1	I	1647199	1649410	+	2115	protein_coding	V-type ATPase V1 domain, subunit A [Source:PomBase;Acc:SPAC343.05]	ATP-synt_ab
SPAC3A12.18	10121	14639	15705	7355	6437	9328	12175	14823	16635	6779	8246	12852	5385	4829	8516	6890	6315	9273	zwf1	I	1454782	1456870	+	1973	protein_coding	glucose-6-phosphate 1-dehydrogenase (predicted) [Source:PomBase;Acc:SPAC3A12.18]	G6PD_C
SPBC776.03	9039	10458	9941	9215	8625	10487	9000	8549	11059	8660	9547	11249	9842	9127	10825	10277	8711	11464	SPBC776.03	II	3176669	3177967	+	1230	protein_coding	homoserine dehydrogenase (predicted) [Source:PomBase;Acc:SPBC776.03]	-
SPAC1F12.07	9943	12369	10563	12928	11551	13299	13872	16005	16961	5611	6053	7101	6022	6402	7763	6209	5886	7524	ser1	I	3815681	3817165	+	1485	protein_coding	phosphoserine aminotransferase (predicted) [Source:PomBase;Acc:SPAC1F12.07]	Aminotran_5
SPCC1827.03c	10413	14508	11824	9111	8122	10044	9955	10510	11129	7268	9126	10764	6093	7052	8747	10132	8735	11575	SPCC1827.03c	III	2378252	2380530	-	2200	protein_coding	acetyl-CoA ligase (predicted) [Source:PomBase;Acc:SPCC1827.03c]	AMP-binding
SPAC30D11.12	16881	6398	7534	7141	5877	6344	6887	7185	5567	27812	15525	9927	13883	7511	5069	11018	8277	5357	rpl3802	I	1096764	1097387	-	488	protein_coding	60S ribosomal protein L38 (predicted) [Source:PomBase;Acc:SPAC30D11.12]	-
SPAC6F12.10c	7742	12458	11689	9241	7367	11540	9439	10169	12082	6848	7450	11215	7229	7889	11386	8681	8494	13048	ade3	I	1329091	1333409	-	4319	protein_coding	phosphoribosylformylglycinamidine synthase Ade3 (predicted) [Source:PomBase;Acc:SPAC6F12.10c]	-
SPAC26F1.13c	8872	11593	10714	8675	8110	10679	8819	9943	11676	7509	8519	10874	7810	9164	10418	9895	8829	11637	lrs1	I	5148780	5152492	+	3713	protein_coding	cytoplasmic leucine-tRNA ligase Lrs1 (predicted) [Source:PomBase;Acc:SPAC26F1.13c]	-
SPAC24H6.04	7924	12193	12990	7204	7536	9234	10677	10659	13671	7799	8616	11954	6521	7645	8806	8642	9395	11466	hxk1	I	482607	485408	-	2802	protein_coding	hexokinase 1 [Source:PomBase;Acc:SPAC24H6.04]	-
SPBC18H10.02	6963	11498	11962	7710	6723	10971	8917	8920	11891	8068	9162	14340	7436	7623	11453	9615	7864	11533	lcf1	II	1769946	1772629	+	2558	protein_coding	long-chain-fatty-acid-CoA ligase Lcf1 [Source:PomBase;Acc:SPBC18H10.02]	AMP-binding
SPAC1635.01	8870	11348	12436	12008	12173	12821	9000	8865	10871	7450	8805	10102	8869	9271	10875	6130	5603	6779	SPAC1635.01	I	4648900	4650466	+	1491	protein_coding	mitochondrial outer membrane voltage-dependent anion-selective channel (predicted) [Source:PomBase;Acc:SPAC1635.01]	-
SPBC646.10c	8451	9960	8597	8594	7031	9313	8101	7785	9321	10165	10235	10254	9633	9348	10403	11659	9747	12348	nop56	II	940703	942434	-	1732	protein_coding	U3 snoRNP protein Nop56 (predicted) [Source:PomBase;Acc:SPBC646.10c]	-
SPBC649.02	8350	9171	8721	7031	6157	8592	8251	7992	8349	10585	10682	12387	10196	9490	11214	10529	9527	12995	rps1902	II	535304	536041	+	565	protein_coding	40S ribosomal protein S19 (predicted) [Source:PomBase;Acc:SPBC649.02]	-
SPCC550.14	7113	11390	10775	9158	8113	10840	9618	10474	12565	7018	7469	10944	7916	8174	11011	8049	7719	10438	vgl1	III	1216836	1221449	+	4614	protein_coding	vigilin (predicted) [Source:PomBase;Acc:SPCC550.14]	KH_1
SPCC1393.08	9443	8307	10756	8269	7082	8000	8587	8183	8511	6785	7591	7568	8177	9767	6379	15819	16093	13163	SPCC1393.08	III	811693	814708	+	3016	protein_coding	transcription factor, zf-GATA type (predicted) [Source:PomBase;Acc:SPCC1393.08]	GATA
SPAC8E11.10	8108	10285	7924	12154	12436	11225	16108	14294	16606	6131	5655	6896	5550	6112	7031	6285	6517	8300	SPAC8E11.10	I	3372749	3375005	-	2257	protein_coding	sorbose reductase (predicted) [Source:PomBase;Acc:SPAC8E11.10]	-
SPAC19G12.16c	10603	13975	10054	2069	1813	3223	2495	4346	4369	8112	10025	11466	11123	11724	12249	12878	17064	19542	adg2	I	4078389	4081129	-	2741	protein_coding	conserved fungal protein Adg2 [Source:PomBase;Acc:SPAC19G12.16c]	-
SPAC144.03	11071	12834	12019	8518	7542	8574	10777	11418	12515	9336	8383	10334	5700	5794	6750	7846	7513	9071	ade2	I	4654662	4656456	+	1373	protein_coding	adenylosuccinate synthetase Ade2 [Source:PomBase;Acc:SPAC144.03]	-
SPCC4B3.03c	8399	10570	11346	7970	6960	10420	10994	13460	14493	5606	6416	10465	6382	7317	9336	8146	8149	9566	SPCC4B3.03c	III	1173236	1175650	+	2415	protein_coding	mitochondrial morphology protein (predicted) [Source:PomBase;Acc:SPCC4B3.03c]	-
SPAC589.06c	9890	10028	11311	8391	7713	9354	8172	9548	10017	8170	8672	12169	9220	8898	9622	7649	8415	8590	SPAC589.06c	I	3102768	3103904	-	995	protein_coding	pho88 family protein (predicted) [Source:PomBase;Acc:SPAC589.06c]	-
SPAC9E9.11	8834	11031	13053	17334	18426	16559	5798	7099	7762	6586	6664	10429	7851	6832	12441	2431	2325	4214	plr1	I	4461697	4462901	+	1205	protein_coding	pyridoxal reductase Plr1 [Source:PomBase;Acc:SPAC9E9.11]	Aldo_ket_red
SPAC26A3.01	8886	9788	8765	7729	8717	9240	11909	10966	11537	5598	7447	9022	8255	9590	9290	8446	10499	9758	sxa1	I	3332541	3334714	+	2174	protein_coding	aspartic protease Sxa1 [Source:PomBase;Acc:SPAC26A3.01]	Asp
SPBC26H8.03	7267	8346	6919	7735	11854	7207	19747	11824	13861	4812	5940	5670	6289	12665	6698	6400	15118	6926	cho2	II	3945742	3948940	+	3199	protein_coding	phosphatidylethanolamine N-methyltransferase Cho2 [Source:PomBase;Acc:SPBC26H8.03]	-
SPAC27D7.11c	8459	9631	11431	17465	11882	13671	5604	8241	8991	5009	7823	6423	15354	8507	12213	5050	4959	4525	SPAC27D7.11c	I	4529389	4531031	-	1643	protein_coding	But2 family protein [Source:PomBase;Acc:SPAC27D7.11c]	-
SPAC10F6.03c	7199	9027	6731	9596	6937	10270	8216	8193	9652	7968	8126	8569	8493	9224	10948	10820	10488	14218	cts1	I	1211195	1213553	-	2139	protein_coding	CTP synthase Cts1 (predicted) [Source:PomBase;Acc:SPAC10F6.03c]	CTP_synth_N
SPAC26F1.07	8123	7122	10165	17605	12293	12826	4771	8120	6788	8954	7279	8766	12881	6873	10016	8914	5412	7567	SPAC26F1.07	I	5170789	5172112	-	1324	protein_coding	glucose 1-dehydrogenase (NADP+) (predicted) [Source:PomBase;Acc:SPAC26F1.07]	Aldo_ket_red
SPAC17G6.14c	8213	10930	10582	6844	6233	7503	7810	8133	9354	9828	9649	11683	8594	8360	10078	9963	9177	11384	uap56	I	3617071	3618932	-	1862	protein_coding	TREX complex subunit, ATP-dependent RNA helicase Uap56 [Source:PomBase;Acc:SPAC17G6.14c]	DEAD
SPBC4C3.07	7987	10529	9389	7231	6064	7947	8624	8637	10602	8733	9287	11012	7737	8164	9322	10771	9683	12189	eif6	II	3122650	3123969	-	1320	protein_coding	translation initiation factor eIF3f [Source:PomBase;Acc:SPBC4C3.07]	Mov34
SPAC19G12.08	6729	7858	8164	6623	7827	8332	9913	9554	10282	6385	7439	11080	6620	8321	7932	12088	14147	13944	scs7	I	4056794	4058815	+	1734	protein_coding	sphingosine hydroxylase Scs7 [Source:PomBase;Acc:SPAC19G12.08]	-
SPAC1751.03	7554	9488	8829	7427	6333	8728	8253	8334	9987	9107	9203	11360	8015	8191	10360	10273	9266	12395	tif313	I	386266	387856	+	1357	protein_coding	translation initiation factor eIF3m [Source:PomBase;Acc:SPAC1751.03]	-
SPCC16A11.10c	9521	6876	7462	10622	10275	8409	11331	10985	9227	12281	9133	6981	9630	8340	7122	8054	8944	7199	oca8	III	886995	888438	-	852	protein_coding	cytochrome b5 (predicted) [Source:PomBase;Acc:SPCC16A11.10c]	-
SPBC428.05c	12379	14757	13412	11199	9688	12098	11665	16805	16358	3903	4207	5467	4708	4902	6327	4687	4441	4943	arg12	II	449440	451091	-	1652	protein_coding	argininosuccinate synthase Arg12 [Source:PomBase;Acc:SPBC428.05c]	-
SPBC25B2.09c	6826	10815	9832	7790	6756	9891	8677	8538	10064	8096	8473	10520	6944	8043	9596	9355	9376	12128	mrs1	II	2612912	2615280	-	2369	protein_coding	mitochondrial and cytoplasmic arginine-tRNA ligase Rrs1/Mrs1 (predicted) [Source:PomBase;Acc:SPBC25B2.09c]	-
SPAC26A3.05	6835	9049	10064	8552	7831	9249	7974	8392	9330	6866	8073	10706	8169	8744	11349	9075	8966	11121	chc1	I	3339116	3344445	+	5234	protein_coding	clathrin heavy chain Chc1 (predicted) [Source:PomBase;Acc:SPAC26A3.05]	-
SPAC821.09	10035	13513	8334	1316	1333	2204	2937	4230	4623	8191	10650	11488	8183	10132	10046	12274	20751	19232	eng1	I	998686	1002361	+	3676	protein_coding	endo-1,3-beta-glucanase Eng1 [Source:PomBase;Acc:SPAC821.09]	-
SPBC2G5.06c	6700	11361	10583	7661	5330	9394	9318	10801	12015	5741	6844	9471	7574	7596	9627	9120	8262	11791	hmt2	II	2589004	2590955	-	1952	protein_coding	sulfide-quinone oxidoreductase [Source:PomBase;Acc:SPBC2G5.06c]	-
SPBC23G7.05	8662	6903	6874	8185	6777	7617	8732	8700	8653	18332	10430	10093	8663	6936	7613	9142	7741	8902	sui1	II	2105527	2106309	+	568	protein_coding	translation initiation factor eIF1 [Source:PomBase;Acc:SPBC23G7.05]	SUI1
SPAC6G10.04c	11859	5523	6140	9209	10782	5459	10298	10177	5615	15211	9727	6542	12370	9495	5817	10626	8465	5347	pre5	I	3220849	3222193	-	1078	protein_coding	20S proteasome complex subunit alpha 6 subunit Pre5 (predicted) [Source:PomBase;Acc:SPAC6G10.04c]	Proteasome
SPBC16A3.15c	7211	10063	10103	7327	7101	9561	8674	8782	10717	7912	8059	11776	7066	7879	9836	7887	8000	10457	nda2	II	4268920	4270761	+	1752	protein_coding	tubulin alpha 1 [Source:PomBase;Acc:SPBC16A3.15c]	Tubulin
SPAC2G11.07c	7758	9709	8948	7212	6841	7696	8573	8906	10145	8308	8910	11637	8045	8015	10252	8986	8332	10087	ptc3	I	819768	821920	-	1856	protein_coding	protein phosphatase 2c homolog 3 [Source:PomBase;Acc:SPAC2G11.07c]	PP2C
SPBC8D2.06	7786	11143	9353	9340	7711	10423	10094	10888	13779	6580	6613	7931	6784	7275	8731	7356	7232	8758	irs1	II	1369014	1372569	+	3556	protein_coding	cytoplasmic isoleucine-tRNA ligase Irs1 (predicted) [Source:PomBase;Acc:SPBC8D2.06]	-
SPAC23H4.06	8393	7955	10008	4664	5495	7108	9507	10042	10983	6876	7042	8829	4228	7253	5650	15234	16222	12082	gln1	I	1596073	1598149	-	2077	protein_coding	glutamate-ammonia ligase Gln1 [Source:PomBase;Acc:SPAC23H4.06]	-
SPBC30D10.13c	7736	12157	11564	6760	6898	8285	10523	10210	12442	6529	7515	11572	5475	6743	7720	7254	8269	9836	pdb1	II	3070316	3072018	+	1703	protein_coding	pyruvate dehydrogenase e1 component beta subunit Pdb1 [Source:PomBase;Acc:SPBC30D10.13c]	-
SPBC405.07	10517	6833	9197	7594	6559	7995	8348	8865	7752	11078	10663	10388	9131	8640	8016	8955	8676	8237	rpl3602	II	3153441	3154041	+	526	protein_coding	60S ribosomal protein L36 [Source:PomBase;Acc:SPBC405.07]	-
SPBC651.01c	6615	8710	5882	8305	7201	9093	6948	4916	6890	7951	8590	8522	9357	10352	11585	11843	9986	14420	nog1	II	1236671	1239251	-	2217	protein_coding	GTP binding protein Nog1 (predicted) [Source:PomBase;Acc:SPBC651.01c]	-
SPBC1A4.08c	7120	9706	9270	7854	6700	9257	8677	8898	10802	7535	8112	10009	7540	7923	9883	8792	8054	10876	cct3	II	1990416	1992652	-	2129	protein_coding	chaperonin-containing T-complex gamma subunit Cct3 [Source:PomBase;Acc:SPBC1A4.08c]	-
SPAC3F10.18c	16920	3494	2609	6581	9727	3000	11530	11730	1842	19247	10556	4322	18728	9365	2454	11182	11016	2250	rpl4102	I	2853647	2853947	-	249	protein_coding	60S ribosomal protein L41 (predicted) [Source:PomBase;Acc:SPAC3F10.18c]	-
SPBC354.10	6411	9629	8304	7596	7420	10221	7882	7921	10859	6253	7394	8489	7257	8780	10950	9909	8626	12226	def1	II	570905	574320	+	3416	protein_coding	RNAPII degradation factor Def1 (predicted) [Source:PomBase;Acc:SPBC354.10]	CUE
SPAC3A12.10	8348	7516	8494	7238	6166	7882	6824	7029	8620	10503	9478	11147	9372	8132	10047	9035	8007	10778	rpl2001	I	1438294	1439013	+	720	protein_coding	60S ribosomal protein L20a (predicted) [Source:PomBase;Acc:SPAC3A12.10]	-
SPBC1105.05	8342	9907	8423	2097	3216	3200	15007	15414	14882	6317	7922	8337	6038	5684	5797	8466	12713	12521	exg1	II	3514552	3516567	+	2016	protein_coding	glucan 1,6-beta-glucosidase Exg1 [Source:PomBase;Acc:SPBC1105.05]	-
SPBC28F2.12	5895	9872	9750	6920	6736	8481	8172	8413	10270	5431	6649	10897	7170	8815	10672	8478	8785	12215	rpb1	II	1591120	1596744	+	5327	protein_coding	RNA polymerase II large subunit Rpb1 [Source:PomBase;Acc:SPBC28F2.12]	-
SPBC14F5.06	6238	9485	9444	8784	6356	10512	8302	7542	10454	6102	7210	9148	7466	8257	9297	8522	8652	11146	rli1	II	4164564	4167261	+	2261	protein_coding	iron-sulfur ATPase involved in ribosome biogenesis and translation Rli1 (predicted) [Source:PomBase;Acc:SPBC14F5.06]	ABC_tran
SPAC27F1.02c	7441	8798	8716	9317	9185	9122	8234	8066	9304	8471	7870	8847	9880	8685	9710	6697	6577	7184	cdc8	I	4319247	4320285	-	980	protein_coding	tropomyosin [Source:PomBase;Acc:SPAC27F1.02c]	-
SPBC16D10.06	3536	3159	3979	4123	22745	6414	29557	21303	20745	3748	2638	6167	2269	3413	5221	2640	6056	4307	zrt1	II	3607199	3609330	+	2132	protein_coding	ZIP zinc transmembrane transporter Zrt1 [Source:PomBase;Acc:SPBC16D10.06]	-
SPBC3D6.15	8761	7177	8340	6321	5961	8042	6705	6345	7138	11881	11395	12246	9528	8421	8522	8565	8071	8436	rps2501	II	1274229	1274719	+	337	protein_coding	40S ribosomal protein S25 (predicted) [Source:PomBase;Acc:SPBC3D6.15]	-
SPBC1921.01c	8444	8958	9020	6511	6388	7125	9118	9177	8141	9299	9372	10248	7761	7572	7375	8865	8417	9016	rpl35b	II	2405319	2406061	-	612	protein_coding	60S ribosomal protein L35a (predicted) [Source:PomBase;Acc:SPBC1921.01c]	-
SPBC26H8.08c	5674	8543	6670	6868	5640	10077	7057	5411	8156	8671	8860	11100	7123	7109	9378	10452	9134	14599	grn1	II	3966583	3968193	-	1568	protein_coding	GTPase Grn1 [Source:PomBase;Acc:SPBC26H8.08c]	-
SPAC4D7.05	8201	7792	7885	6974	5942	7293	7741	7569	8084	10735	8699	9387	8506	7596	8174	10175	9393	10149	sum1	I	5358881	5360504	+	1213	protein_coding	translation initiation factor eIF3i [Source:PomBase;Acc:SPAC4D7.05]	WD40
SPAC19B12.04	9836	5844	6799	7339	6331	7522	8928	8311	7086	16334	11105	9067	8645	6679	6212	8806	8304	6959	rps3001	I	4890186	4890829	+	592	protein_coding	40S ribosomal protein S30 (predicted) [Source:PomBase;Acc:SPAC19B12.04]	-
SPAC30C2.04	6176	9645	9409	7142	6026	9189	7124	6393	8895	8425	8213	11184	7088	7385	10176	7654	7902	11969	asc1	I	4638117	4639647	+	1531	protein_coding	cofactor for cytoplasmic methionyl-and glutamyl-tRNA synthetases Asc1 (predicted) [Source:PomBase;Acc:SPAC30C2.04]	-
SPAC2E1P3.05c	7796	9462	6813	7563	10691	8493	9303	10765	8791	6755	8405	6615	3696	5875	4998	10607	12838	9754	SPAC2E1P3.05c	I	2935116	2937079	-	1964	protein_coding	fungal cellulose binding domain protein [Source:PomBase;Acc:SPAC2E1P3.05c]	-
SPBC405.01	6390	9933	7903	6161	5595	8250	8425	8241	11748	6749	7479	9637	6011	7476	9104	8575	8630	12136	ade1	II	3140566	3143304	+	2679	protein_coding	phosphoribosylamine-glycine ligase/phosphoribosylformylglycinamidine cyclo-ligase [Source:PomBase;Acc:SPBC405.01]	-
SPAC11E3.07	10322	6333	6070	9470	9609	5433	9002	9386	5559	15675	9031	6152	10664	8010	5906	8233	7641	5070	vma4	I	5294961	5296384	+	1424	protein_coding	V-type ATPase V1 subunit E (predicted) [Source:PomBase;Acc:SPAC11E3.07]	-
SPBC1773.07c	8693	6458	6754	10132	9428	8563	6835	6537	5703	10410	7792	6743	13173	10429	8821	7563	7362	6082	sbp1	II	296047	297199	-	883	protein_coding	Ran GTPase binding protein Sbp1 [Source:PomBase;Acc:SPBC1773.07c]	-
SPAC694.02	5601	8290	8648	7834	6987	9151	6871	6682	9134	6789	7399	10404	7377	8515	10616	8478	7856	10734	SPAC694.02	I	4200148	4205612	+	5465	protein_coding	DEAD/DEAH box helicase [Source:PomBase;Acc:SPAC694.02]	DEAD
SPAC821.05	6517	8183	8035	6575	5748	7854	7118	7237	9005	8799	8704	10511	7392	7625	8726	9450	8721	10668	tif38	I	988076	989866	+	1573	protein_coding	translation initiation factor eIF3h (p40) [Source:PomBase;Acc:SPAC821.05]	Mov34
SPCC364.06	7625	8374	6624	8093	6500	7928	7310	7546	9452	9358	7853	9342	8674	7539	9685	8276	7329	8319	nap1	III	473598	475760	-	2163	protein_coding	nucleosome assembly protein Nap1 [Source:PomBase;Acc:SPCC364.06]	-
SPBC1778.06c	7583	10015	10099	6662	6371	7142	7674	7970	9037	7094	7936	9738	7347	7489	8773	7798	8082	8766	fim1	II	3106242	3108847	-	2476	protein_coding	fimbrin [Source:PomBase;Acc:SPBC1778.06c]	CH
SPBC17D1.06	6119	9146	7438	5385	4821	7627	7847	6498	9173	8434	8586	10969	5902	7141	8352	9836	8749	13274	dbp3	II	3338604	3340901	+	2298	protein_coding	ATP-dependent RNA helicase Dbp3 (predicted) [Source:PomBase;Acc:SPBC17D1.06]	DEAD
SPBC17D1.01	3743	4920	6888	8432	12484	14376	5530	7806	7563	4571	4698	7734	8256	12934	15212	6248	5911	7467	SPBC17D1.01	II	3326658	3329592	+	2768	protein_coding	transcriptional regulatory protein Spp41 (predicted) [Source:PomBase;Acc:SPBC17D1.01]	-
SPBP35G2.07	7450	10746	9564	7763	7004	8607	9143	8483	10403	5576	5846	7862	6410	7408	8782	6809	7211	9004	ilv1	II	976926	979390	+	2465	protein_coding	acetolactate synthase catalytic subunit [Source:PomBase;Acc:SPBP35G2.07]	TPP_enzyme_N
SPAC24H6.10c	8326	9987	9470	6435	5091	7416	6639	7262	8888	7794	7769	9715	7422	6929	8778	8535	7525	10089	SPAC24H6.10c	I	468664	469890	+	1227	protein_coding	phospho-2-dehydro-3-deoxyheptonate aldolase (predicted) [Source:PomBase;Acc:SPAC24H6.10c]	-
SPAC6B12.12	6549	9649	9947	7816	6652	8797	7469	7311	9301	7112	7550	9611	6779	8021	9248	6365	7164	8666	tom70	I	2433332	2435623	+	2292	protein_coding	mitochondrial TOM complex subunit Tom70 (predicted) [Source:PomBase;Acc:SPAC6B12.12]	-
SPBC29A3.18	7050	10528	11080	5963	6062	7638	6823	6485	8319	6805	8164	10211	6364	6980	8351	8427	8019	10580	cyt1	II	2073253	2074742	+	1406	protein_coding	cytochrome c1 Cyt1 (predicted) [Source:PomBase;Acc:SPBC29A3.18]	-
SPBC17G9.09	6605	8384	6899	6292	5560	7385	6750	6470	8986	7655	8533	9505	8036	8269	8688	10344	8225	11109	tif213	II	2187455	2189134	+	1680	protein_coding	translation initiation factor eIF2 gamma subunit [Source:PomBase;Acc:SPBC17G9.09]	GTP_EFTU
SPBC839.16	7097	9981	9325	7633	8958	8188	13044	9517	12401	4395	4851	7381	5135	7669	6885	5458	8530	6628	thf1	II	627934	631710	+	3449	protein_coding	C1-5,6,7,8-tetrahydrofolate (THF) synthase, trifunctional enzyme Thf1 [Source:PomBase;Acc:SPBC839.16]	-
SPAC6C3.04	6625	9936	9743	11942	9342	10564	12858	15775	15451	3365	4272	4586	4308	4625	4914	4702	4865	4773	cit1	I	2327767	2330289	+	1739	protein_coding	citrate synthase Cit1 [Source:PomBase;Acc:SPAC6C3.04]	Citrate_synt
SPAC57A10.10c	7321	6107	4831	8068	5661	6033	6518	5974	4935	16789	9711	7691	8907	7160	7287	10769	9008	9487	sla1	I	1382408	1383592	-	1110	protein_coding	La protein homolog [Source:PomBase;Acc:SPAC57A10.10c]	RRM_1
SPBC32F12.10	6687	9486	10990	5093	4115	5964	8463	10766	12029	7466	8265	10367	5672	4914	6163	7559	7440	10196	SPBC32F12.10	II	2802295	2804487	+	2193	protein_coding	phosphoglucomutase (predicted) [Source:PomBase;Acc:SPBC32F12.10]	PGM_PMM_III
SPAC29A4.16	6740	9520	9052	5074	5150	7394	6239	5832	8426	7396	7973	10953	6132	7583	9635	8653	8486	10942	hal4	I	5113913	5116750	-	2838	protein_coding	serine/threonine protein kinase Hal4 [Source:PomBase;Acc:SPAC29A4.16]	Pkinase
SPBPJ4664.04	6136	8428	8785	7226	6910	8849	6805	7380	8583	6359	6898	9258	7130	7872	9849	7862	7175	9254	cop1	II	701799	705817	+	4019	protein_coding	coatomer alpha subunit Cop1 (predicted) [Source:PomBase;Acc:SPBPJ4664.04]	Coatomer_WDAD
SPBC776.09	5706	8527	8383	5913	5272	7161	7433	7009	8403	6962	7453	10974	6623	7437	8310	9211	8990	10365	ste13	II	3191319	3193807	+	2392	protein_coding	ATP-dependent RNA helicase Ste13 [Source:PomBase;Acc:SPBC776.09]	DEAD
SPCC1840.03	5488	8729	7675	6298	5748	8806	6754	5985	8762	6530	7535	9766	6970	7993	10373	8118	7227	11074	sal3	III	2259995	2263761	+	3767	protein_coding	karyopherin Sal3 [Source:PomBase;Acc:SPCC1840.03]	-
SPBC1685.13	9073	9544	10268	8531	4937	6226	13355	13331	12625	3685	5607	5463	5118	3473	3557	6980	9974	7853	fhn1	II	525509	528544	+	3036	protein_coding	plasma membrane organization protein Fhn1 [Source:PomBase;Acc:SPBC1685.13]	-
SPBC146.14c	6070	9393	8783	6513	6113	8444	7190	7576	8823	6485	6976	9351	6655	7670	9429	7127	7282	9212	sec26	II	1028878	1032159	-	3282	protein_coding	coatomer beta subunit (predicted) [Source:PomBase;Acc:SPBC146.14c]	-
SPBP8B7.05c	7753	8361	7490	12166	6624	13169	5534	7167	6904	6535	6540	7482	9628	4915	14651	5357	3718	5015	nce103	II	3640904	3643081	-	2178	protein_coding	carbonic anhydrase (predicted) [Source:PomBase;Acc:SPBP8B7.05c]	-
SPBC19F5.04	9701	12444	11129	8143	7020	8109	9977	10714	11384	5430	5418	6456	4901	4839	6062	5601	5516	6084	SPBC19F5.04	II	3709184	3711433	+	1879	protein_coding	aspartate kinase (predicted) [Source:PomBase;Acc:SPBC19F5.04]	AA_kinase
SPAC17H9.14c	8325	7745	7992	7065	7756	6781	9131	9168	9115	5481	6766	7781	8439	8677	7823	6259	7721	6873	pdi2	I	2029143	2030361	-	1219	protein_coding	protein disulfide isomerase [Source:PomBase;Acc:SPAC17H9.14c]	-
SPAC20G8.03	6981	7763	8339	10406	14041	11282	7731	7385	8190	4643	5237	5603	6015	7501	7231	5271	7665	5920	itr2	I	1393608	1395820	+	2213	protein_coding	MFS myo-inositol transmembrane transporter [Source:PomBase;Acc:SPAC20G8.03]	Sugar_tr
SPAC19E9.03	8902	12304	11087	13302	8839	9798	11733	15617	13976	2037	2445	3746	2917	2994	3638	3959	4951	4439	pas1	I	1361066	1364174	+	3109	protein_coding	cyclin Pas1 [Source:PomBase;Acc:SPAC19E9.03]	-
SPAC1B3.14	6980	7045	6449	7173	8393	6357	9588	7908	7600	7989	6905	7814	7914	7690	7241	7164	9262	6957	vma3	I	4954542	4955675	+	810	protein_coding	V-type ATPase V0 subunit c (proteolipid subunit) [Source:PomBase;Acc:SPAC1B3.14]	-
SPBC582.03	5598	8781	8216	5832	5430	7564	8685	8906	10828	5654	6358	8104	5356	6298	8296	7662	7908	10629	cdc13	II	420076	423276	+	2848	protein_coding	G2/M B-type cyclin Cdc13 [Source:PomBase;Acc:SPBC582.03]	Cyclin_C
SPAC29E6.08	7791	6540	5816	8454	5749	3676	7535	8099	6263	14150	8816	7411	8181	4980	4242	10122	9480	8611	tbp1	I	4415474	4417151	+	1301	protein_coding	TATA-binding protein (TBP) [Source:PomBase;Acc:SPAC29E6.08]	-
SPAC4G9.09c	6917	10289	9713	6963	6651	8854	7328	7990	10090	5660	6175	8518	5509	6661	7747	6390	6253	7846	arg11	I	2269908	2272911	-	3004	protein_coding	N-acetyl-gamma-glutamyl-phosphate reductase/acetylglutamate kinase [Source:PomBase;Acc:SPAC4G9.09c]	AA_kinase
SPBC460.02c	9410	8896	8881	7132	6452	6383	12993	13450	11408	6957	5180	6383	4741	4134	4603	6302	6268	5674	SPBC460.02c	AB325691	8856	9803	-	663	protein_coding	eukaryotic translation elongation factor, glutathione S-transferase (predicted) [Source:PomBase;Acc:SPBC460.02c]	GST_C
SPAC23D3.12	4565	4406	4137	12986	12741	9844	6060	6148	8920	4458	4950	4836	12424	11105	11750	4894	5866	5082	SPAC23D3.12	I	4362493	4365125	+	2633	protein_coding	inorganic phosphate transmembrane transporter (predicted) [Source:PomBase;Acc:SPAC23D3.12]	Sugar_tr
SPAC56F8.03	5118	8685	7717	6477	5677	9377	6046	5715	8612	6801	6814	9764	6855	7345	10474	6635	6257	10642	SPAC56F8.03	I	1129519	1133089	+	3571	protein_coding	translation initiation factor IF2 (predicted) [Source:PomBase;Acc:SPAC56F8.03]	GTP_EFTU
SPCC1919.09	7463	7223	7691	6106	5154	7018	6921	6748	7141	9751	8604	9748	6774	6485	6670	8839	7728	8500	tif6	III	2223086	2224470	+	1016	protein_coding	translation initiation factor-like ribosome biogenesis protein [Source:PomBase;Acc:SPCC1919.09]	-
SPCC1672.05c	7427	6939	6031	5499	5615	5268	7130	7017	7874	9745	8448	6951	8846	7824	7036	9384	8315	8381	yrs1	III	569877	571477	-	1601	protein_coding	cytoplasmic tyrosine-tRNA ligase Yrs1 (predicted) [Source:PomBase;Acc:SPCC1672.05c]	-
SPAC458.02c	6593	7812	7471	7165	6522	7785	6321	6305	6875	8289	7512	8676	7652	7391	8593	7511	6834	8239	SPAC458.02c	I	4732068	4733951	-	1667	protein_coding	mRNP complex (predicted) [Source:PomBase;Acc:SPAC458.02c]	-
SPAP8A3.04c	5034	4435	13810	9587	8196	12951	2085	7661	5037	5653	6865	8533	11817	6086	12091	5726	2147	4677	hsp9	I	5319957	5320676	-	720	protein_coding	heat shock protein Hsp9 [Source:PomBase;Acc:SPAP8A3.04c]	-
SPBC17D11.07c	5442	8019	8414	6571	6161	8060	7255	7537	9545	6244	6721	8420	6455	6687	8251	7230	6872	8473	rpn2	II	3319633	3322966	-	3273	protein_coding	19S proteasome regulatory subunit Rpn2 (predicted) [Source:PomBase;Acc:SPBC17D11.07c]	-
SPBC337.05c	6126	7704	7501	6754	5437	7097	6350	6489	7498	9302	7826	9420	6855	6639	8093	7320	6745	8802	cct8	II	1038462	1040613	-	1761	protein_coding	chaperonin-containing T-complex theta subunit Cct8 [Source:PomBase;Acc:SPBC337.05c]	-
SPACUNK4.07c	6238	6945	6673	7280	7450	9093	7092	7434	7871	4564	5504	7265	8087	9649	9603	6249	7828	6988	cta4	I	2897980	2901970	+	3991	protein_coding	P-type ATPase, calcium transporting Cta4 [Source:PomBase;Acc:SPACUNK4.07c]	E1-E2_ATPase
SPCC1223.07c	6064	9429	8139	8774	7352	10168	8368	9175	12131	3859	4796	6771	6408	6509	8651	4218	4340	6069	drs1	III	1852631	1854572	-	1884	protein_coding	cytoplasmic aspartate-tRNA ligase Drs1 (predicted) [Source:PomBase;Acc:SPCC1223.07c]	tRNA-synt_2
SPBC56F2.09c	8125	10806	9619	9330	7886	9534	9741	10849	12620	3694	3693	4708	4417	4741	5487	4301	4484	5098	arg5	II	4094158	4096292	+	2135	protein_coding	arginine specific carbamoyl-phosphate synthase subunit Arg5 (predicted) [Source:PomBase;Acc:SPBC56F2.09c]	GATase
SPCC1235.02	6833	10231	9250	7368	7622	10632	9597	9435	10850	4747	4814	6469	4456	4770	7448	4591	4770	5053	bio2	III	176681	178818	+	2138	protein_coding	biotin synthase [Source:PomBase;Acc:SPCC1235.02]	Radical_SAM
SPBC25H2.05	6729	6549	6558	5757	5044	5524	6660	6875	7228	7853	8127	8252	7545	7212	7598	8147	7425	9408	egd2	II	3274928	3275541	-	614	protein_coding	nascent polypeptide-associated complex alpha subunit Egd2 [Source:PomBase;Acc:SPBC25H2.05]	-
SPBC725.01	7350	9676	9007	6352	5731	6382	9159	9959	11745	5613	5331	7225	4893	5239	6019	5596	5935	7053	SPBC725.01	II	1200564	1203137	+	2574	protein_coding	aspartate aminotransferase (predicted) [Source:PomBase;Acc:SPBC725.01]	Aminotran_1_2
SPBC17A3.07	5288	7176	8264	6384	6105	8404	8609	8515	11089	5688	6050	8140	5272	5381	6793	5711	5973	8329	pgr1	II	1414254	1416156	+	1848	protein_coding	mitochondrial glutathione reductase Pgr1 [Source:PomBase;Acc:SPBC17A3.07]	Pyr_redox_2
SPAC637.05c	4981	7287	8073	7180	7306	8557	7070	6845	8083	5271	5976	8107	6408	7166	8638	6122	6171	7726	vma2	I	4546813	4548985	-	1936	protein_coding	V-type ATPase V1 subunit B [Source:PomBase;Acc:SPAC637.05c]	ATP-synt_ab
SPCC550.11	6359	8167	5987	7458	5831	7583	8202	9130	8604	5301	5486	5866	5968	6506	6757	7557	7058	8517	SPCC550.11	III	1207623	1211442	+	3483	protein_coding	karyopherin (predicted) [Source:PomBase;Acc:SPCC550.11]	-
SPBC1604.21c	5302	7475	7429	7770	6761	8154	6455	7125	8043	5670	6118	7766	6297	6525	7946	6708	6348	7834	ptr3	II	3888644	3892036	+	3227	protein_coding	ubiquitin activating enzyme E1 [Source:PomBase;Acc:SPBC1604.21c]	-
SPBC11G11.03	6083	6470	5701	5182	4210	6127	5799	4845	5378	9061	8398	9146	6625	6708	7273	9607	8378	10717	mrt4	II	1760715	1762094	+	1045	protein_coding	mRNA turnover and ribosome assembly protein Mrt4 (predicted) [Source:PomBase;Acc:SPBC11G11.03]	-
SPBC119.02	7017	5714	7466	8267	7812	7868	5667	5792	5493	9979	6852	8247	8188	6823	7429	5908	5217	5460	ubc4	II	715227	716311	+	635	protein_coding	ubiquitin conjugating enzyme E2 Ubc4/UbcP1 [Source:PomBase;Acc:SPBC119.02]	UQ_con
SPCC594.02c	6334	7607	6973	5580	4392	6458	7801	8277	8246	4717	6101	7775	5292	6422	6734	8212	8344	9256	SPCC594.02c	III	357953	361151	-	3199	protein_coding	conserved fungal protein [Source:PomBase;Acc:SPCC594.02c]	-
SPBC14C8.06	6945	7605	7714	7428	6811	7952	6909	7247	7833	5753	5973	6329	7353	7077	8085	5735	5350	6320	arc1	II	2214396	2215817	+	1375	protein_coding	ARP2/3 actin-organizing complex subunit Sop2 [Source:PomBase;Acc:SPBC14C8.06]	-
SPBC146.13c	6085	8140	7752	6014	5239	6651	6324	6533	8288	5514	6609	7876	6410	6292	7755	7097	6779	8260	myo1	II	1023963	1028192	-	4186	protein_coding	myosin type I [Source:PomBase;Acc:SPBC146.13c]	Myosin_head
SPCC191.02c	5823	7943	7837	5259	5037	7232	7180	7222	9099	5636	6387	7806	5977	6361	8056	6892	6211	7523	acs1	III	1708234	1710511	-	2278	protein_coding	acetyl-CoA ligase (predicted) [Source:PomBase;Acc:SPCC191.02c]	AMP-binding
SPAC2F3.09	5684	8450	8088	5978	6471	6735	9141	8769	10029	5083	5780	8052	3680	4872	6101	6127	6381	7718	hem1	I	3939598	3942086	+	2489	protein_coding	5-aminolevulinate synthase Hem1 [Source:PomBase;Acc:SPAC2F3.09]	Aminotran_1_2
SPBC27B12.13	5373	6909	7282	5127	5438	6496	7047	6195	7235	8467	7040	8049	6718	6874	7148	6411	7261	7983	tom40	II	1356208	1357927	+	1720	protein_coding	mitochondrial TOM complex subunit Tom40 (predicted) [Source:PomBase;Acc:SPBC27B12.13]	-
SPAC6G9.11	7792	5682	5563	6582	5766	4270	7387	7405	5616	14569	8512	6075	7336	5676	4998	7352	6468	5283	syb1	I	3267461	3269670	+	2146	protein_coding	SNAP receptor, synaptobrevin family [Source:PomBase;Acc:SPAC6G9.11]	-
SPBC1703.07	5500	9563	9605	5797	4905	7654	6780	7095	9720	5047	5743	8091	4963	5377	7283	5459	5627	7988	SPBC1703.07	II	2927960	2931207	+	2937	protein_coding	ATP citrate synthase subunit 1 (predicted) [Source:PomBase;Acc:SPBC1703.07]	CoA_binding
SPCC31H12.04c	5918	6820	6733	4815	4034	6507	5582	5132	6917	7294	7104	10394	6485	5651	7827	7797	6997	9974	rpl1202	III	627062	628007	-	851	protein_coding	60S ribosomal protein L12.1/L12A [Source:PomBase;Acc:SPCC31H12.04c]	-
SPAC23A1.03	6104	5925	5738	4384	4149	4570	6881	6153	6157	10051	8418	9024	6273	6065	5147	9044	8903	8880	apt1	I	4083624	4084596	+	795	protein_coding	adenine phosphoribosyltransferase (APRT) (predicted) [Source:PomBase;Acc:SPAC23A1.03]	Pribosyltran
SPAC29A4.15	5164	7092	6577	7066	6187	8747	5593	5436	6894	5664	6025	7526	7201	7266	9204	6147	5900	8115	srs1	I	5117470	5119153	-	1684	protein_coding	cytoplasmic serine-tRNA ligase Srs1 (predicted) [Source:PomBase;Acc:SPAC29A4.15]	tRNA-synt_2b
SPAC26H5.09c	14413	17273	16479	2981	2711	3078	4975	6970	6055	7063	7564	10092	2966	1870	4153	4658	2760	5644	SPAC26H5.09c	I	4137266	4139080	-	1554	protein_coding	oxidoreductase involved in NADPH regeneration (predicted) [Source:PomBase;Acc:SPAC26H5.09c]	GFO_IDH_MocA_C
SPCC576.07	7842	4161	4277	7543	7011	3571	7813	8243	4085	16835	8442	5180	8379	5671	3801	7505	6246	3924	ret3	III	2092995	2094869	+	1875	protein_coding	coatomer zeta subunit (predicted) [Source:PomBase;Acc:SPCC576.07]	-
SPAC1002.09c	6948	10107	10300	6091	6047	6937	8691	9268	10928	4345	4908	6912	4096	4868	5171	4476	4806	5506	dld1	I	1811408	1813805	-	2398	protein_coding	dihydrolipoamide dehydrogenase Dld1 [Source:PomBase;Acc:SPAC1002.09c]	Pyr_redox_2
SPBC15D4.15	7669	8970	8972	7605	6929	7585	9229	9481	10093	5537	5168	5915	3959	3873	4499	4611	4744	5242	pho2	II	3036104	3037146	+	957	protein_coding	4-nitrophenylphosphatase [Source:PomBase;Acc:SPBC15D4.15]	-
SPAC23C11.14	7302	7250	7317	6398	5522	6320	7615	8412	7237	5050	5264	6684	5931	5931	6849	6264	7066	7613	zhf1	I	2158659	2160086	+	1428	protein_coding	zinc ion transmembrane transporter Zhf1 [Source:PomBase;Acc:SPAC23C11.14]	-
SPBC776.02c	5499	7925	7275	5390	5048	5864	6819	6778	7803	6368	6182	7743	5341	5841	7288	7158	6829	8279	dis2	II	3173165	3175376	-	1816	protein_coding	serine/threonine protein phosphatase PP1 subfamily, Dis2 [Source:PomBase;Acc:SPBC776.02c]	Metallophos
SPBC18H10.03	5629	6790	6663	5227	4368	6180	6408	6410	7280	8107	7038	8532	5310	5284	6472	7797	6930	8752	tif35	II	1772999	1774547	+	1508	protein_coding	translation initiation factor eIF3g [Source:PomBase;Acc:SPBC18H10.03]	RRM_1
SPCP1E11.11	5112	6561	4819	6724	5461	7187	5703	5231	5176	8020	7040	6918	6249	6870	7658	7622	6867	9608	puf6	III	2409922	2411871	+	1950	protein_coding	pumilio family RNA-binding protein Puf6 (predicted) [Source:PomBase;Acc:SPCP1E11.11]	-
SPAC4A8.13c	8178	4446	5536	8576	6866	4253	6801	7585	5074	13756	9264	5842	7277	4761	3995	6446	5433	4341	pts1	I	2574746	2575956	-	1211	protein_coding	20S proteasome complex subunit beta 5 [Source:PomBase;Acc:SPAC4A8.13c]	Proteasome
SPBC1711.08	4660	5362	5698	16130	10045	14101	1928	2203	2637	5855	5383	6557	11726	7618	12578	2090	1734	2021	aha1	II	2148983	2150801	+	1444	protein_coding	chaperone activator Aha1 (predicted) [Source:PomBase;Acc:SPBC1711.08]	-
SPAC10F6.13c	5930	7169	7119	8459	7947	8521	10219	11848	12457	3899	3983	4908	4178	4424	5290	3941	3750	4202	SPAC10F6.13c	I	1230640	1232155	-	1516	protein_coding	aspartate aminotransferase (predicted) [Source:PomBase;Acc:SPAC10F6.13c]	Aminotran_1_2
SPBC1198.08	5022	7372	7220	6397	5378	7392	5416	5943	6980	6075	6463	8174	6017	6391	8332	5986	5688	7883	SPBC1198.08	II	187366	189153	+	1663	protein_coding	dipeptidase Dug1 (predicted) [Source:PomBase;Acc:SPBC1198.08]	Peptidase_M20
SPBC1677.03c	6161	9538	8446	5828	5484	6715	8210	7854	9290	4560	4941	6598	4458	5575	5901	5528	5964	6728	tda1	II	3935430	3937872	-	2443	protein_coding	threonine ammonia-lyase Tda1 [Source:PomBase;Acc:SPBC1677.03c]	PALP
SPBP23A10.07	4275	6691	5233	6939	5390	6928	5276	4507	6194	5359	5879	6556	6735	7424	9431	7600	6967	10179	rpa2	II	2008119	2011955	+	3837	protein_coding	DNA-directed RNA polymerase I complex subunit Rpa2 [Source:PomBase;Acc:SPBP23A10.07]	RNA_pol_Rpb2_6
SPCC162.07	5733	7107	6895	6105	5559	6834	6119	6409	8142	4359	5224	7173	6276	6573	7821	6142	5802	7164	ent1	III	1571465	1574440	-	2452	protein_coding	epsin [Source:PomBase;Acc:SPCC162.07]	-
SPBC25H2.12c	4857	7499	6557	5513	4965	6470	5580	5607	8026	5960	6036	7418	5776	6397	7781	6157	5903	8483	cct7	II	3260872	3263087	+	2007	protein_coding	chaperonin-containing T-complex eta subunit Cct7 [Source:PomBase;Acc:SPBC25H2.12c]	-
SPAC19B12.03	5516	6901	6587	5148	5362	6301	6261	5770	6314	4473	4987	6643	5208	6983	7243	7273	9197	8599	bgs3	I	4882814	4889915	+	7102	protein_coding	1,3-beta-glucan synthase subunit Bgs3 [Source:PomBase;Acc:SPAC19B12.03]	-
SPBC29A10.01	5556	6295	5566	6222	5838	5425	6852	7846	7470	5397	5767	6980	5535	6399	5995	6683	7342	7451	ccr1	II	2533001	2535594	+	2594	protein_coding	NADPH-cytochrome p450 reductase [Source:PomBase;Acc:SPBC29A10.01]	NAD_binding_1
SPAC23D3.04c	7113	8790	7964	9025	6784	8724	6711	7472	8046	4514	4194	5599	4818	4714	5830	4601	4270	5440	gpd2	I	4342230	4344039	-	1810	protein_coding	glycerol-3-phosphate dehydrogenase Gpd2 [Source:PomBase;Acc:SPAC23D3.04c]	NAD_Gly3P_dh_N
SPCC23B6.04c	6399	6690	5524	6593	5372	5822	7799	8211	7896	4329	5055	5820	6603	6694	5716	6088	7040	6645	SPCC23B6.04c	III	1277590	1280899	-	3310	protein_coding	sec14 cytosolic factor family, glycerophospholipid-transfer protein (predicted) [Source:PomBase;Acc:SPCC23B6.04c]	CRAL_TRIO_N
SPBC725.09c	6478	6639	6468	5739	5802	5720	7165	6734	6593	7417	6356	6918	6447	5669	6183	6529	5497	5835	hob3	II	1221744	1223295	-	1510	protein_coding	BAR adaptor protein Hob3 [Source:PomBase;Acc:SPBC725.09c]	-
SPCC1739.09c	10865	3002	3869	7147	7503	3136	5417	5883	2458	12965	8726	4960	10680	6062	3525	8122	6407	3415	cox13	III	2046412	2047407	-	714	protein_coding	cytochrome c oxidase subunit VIa (predicted) [Source:PomBase;Acc:SPCC1739.09c]	-
SPBC19F5.05c	5088	6226	4555	5985	4694	6588	4745	3941	5195	7111	6449	7020	6767	7104	8243	7993	6683	9455	ppp1	II	3711419	3713713	-	2103	protein_coding	pescadillo-family BRCT domain protein Ppp1 (predicted) [Source:PomBase;Acc:SPBC19F5.05c]	-
SPAC17A2.02c	6422	7067	7360	4735	4904	6041	6950	7548	7217	6512	6262	8741	5224	5646	7422	5269	5106	5323	SPAC17A2.02c	I	3552290	3554138	-	1849	protein_coding	DUF887 family protein [Source:PomBase;Acc:SPAC17A2.02c]	LAG1
SPBC27B12.12c	4888	7016	6878	5870	5083	5963	6796	6167	7455	5190	5256	7251	5635	5975	6776	6566	6859	8117	SPBC27B12.12c	II	1350859	1354300	-	3442	protein_coding	CorA family magnesium ion transmembrane transporter (predicted) [Source:PomBase;Acc:SPBC27B12.12c]	-
SPBC1711.13	7693	9107	8502	5035	4248	5777	7935	8612	8824	5550	5243	5888	4389	4401	5149	5570	5592	5846	his2	II	2159853	2161291	+	1439	protein_coding	histidinol dehydrogenase His2 (predicted) [Source:PomBase;Acc:SPBC1711.13]	-
SPAC22F8.08	4796	7213	6459	5896	5455	6900	5393	5453	6543	5372	5766	7663	5938	6401	7993	6324	6182	7569	sec24	I	4799541	4802652	+	3112	protein_coding	COPII cargo receptor Sec24/Sfb2 subunit [Source:PomBase;Acc:SPAC22F8.08]	-
SPAC16E8.15	5908	5143	5086	6983	5787	6145	5921	6164	5532	10198	6753	6599	6161	5531	5450	6880	6295	6423	tif45	I	3527949	3529446	+	1296	protein_coding	translation initiation factor eIF4E, 4F complex subunit [Source:PomBase;Acc:SPAC16E8.15]	-
SPBC17A3.04c	4836	6354	5790	6505	6076	7390	6865	6998	8664	5169	5451	6015	5764	6003	6544	5961	5474	7024	rar1	II	1406917	1410028	-	2985	protein_coding	cytoplasmic methionine-tRNA ligase Mrs1 (predicted) [Source:PomBase;Acc:SPBC17A3.04c]	-
SPBC887.15c	4104	4421	4248	7233	9093	6088	6733	6164	6147	3973	4583	5901	5208	6814	6103	7025	9886	8402	sur2	II	3570849	3572677	-	1829	protein_coding	sphingosine hydroxylase Sur2 [Source:PomBase;Acc:SPBC887.15c]	-
SPBC1271.12	5310	6394	6282	5303	5286	5821	5840	5448	6393	6751	6269	7543	6391	6346	7014	6339	6231	6904	kes1	II	341909	344384	-	1749	protein_coding	oxysterol binding protein (predicted) [Source:PomBase;Acc:SPBC1271.12]	-
SPBC409.08	3746	6439	7934	3951	3306	4470	8475	8226	10075	5429	6701	10327	2607	3723	3693	7057	5983	9651	SPBC409.08	II	1151272	1154300	+	2987	protein_coding	spermine family transmembrane transporter (predicted) [Source:PomBase;Acc:SPBC409.08]	MFS_1
SPBC56F2.11	4909	6554	6284	6154	4375	6315	5820	7668	7877	5800	5269	6302	5636	5289	6435	7402	5953	7486	met6	II	4088686	4091252	-	2525	protein_coding	homoserine O-acetyltransferase Met6 [Source:PomBase;Acc:SPBC56F2.11]	Abhydrolase_1
SPAC328.03	4896	6994	8472	10309	7362	11369	3798	5904	5691	4826	5264	7338	5906	4560	8042	3563	3105	4094	tps1	I	3479098	3481305	+	2208	protein_coding	alpha,alpha-trehalose-phosphate synthase [UDP-forming] [Source:PomBase;Acc:SPAC328.03]	-
SPBC13G1.02	4946	6225	7196	6973	6930	8533	5514	5774	6740	5872	5822	7018	5272	5308	6832	5095	4930	6308	mpg2	II	3729706	3731389	+	1521	protein_coding	mannose-1-phosphate guanyltransferase (predicted) [Source:PomBase;Acc:SPBC13G1.02]	Hexapep
SPBP19A11.03c	4795	7236	7238	5407	4991	6946	6063	6599	7516	5340	5714	7066	5077	5547	7037	6044	5488	7117	mts4	II	2851121	2854100	-	2933	protein_coding	19S proteasome regulatory subunit Mts4 [Source:PomBase;Acc:SPBP19A11.03c]	-
SPAC13G6.06c	4017	6714	6650	4154	5557	5994	8895	5213	9034	3884	4381	5875	4160	8326	6362	5614	9346	6835	gcv2	I	182337	186358	-	4022	protein_coding	glycine cleavage complex subunit P (predicted) [Source:PomBase;Acc:SPAC13G6.06c]	-
SPCC757.09c	5126	6695	7375	4439	4273	5976	4882	4537	5656	5031	5653	7693	5130	6061	6555	8967	7726	8982	rnc1	III	64099	66972	-	2874	protein_coding	RNA-binding protein that suppresses calcineurin deletion Rnc1 [Source:PomBase;Acc:SPCC757.09c]	KH_1
SPAC11H11.06	5112	6323	6666	5884	5747	6044	6529	6530	7288	6483	6130	6387	6239	5633	6557	5627	5621	5827	arp2	I	4783007	4784765	+	1709	protein_coding	ARP2/3 actin-organizing complex subunit Arp2 [Source:PomBase;Acc:SPAC11H11.06]	Actin
SPAC23C11.09	5527	7113	7585	6123	5261	6615	5473	5907	6143	5420	5760	6884	5392	5498	6747	6124	5747	7292	ala1	I	2147100	2150190	+	3091	protein_coding	mitochondrial and cytoplasmic alanine-tRNA ligase Ala1 (predicted) [Source:PomBase;Acc:SPAC23C11.09]	-
SPAC22E12.10c	5862	6619	6849	5956	6687	7313	7817	6921	7890	4557	4501	5920	4287	5822	6056	4998	5562	5712	etp1	I	5036954	5039150	-	2152	protein_coding	mitochondrial type I (2Fe-2S) ferredoxin Etp1/ cytochrome oxidase cofactor Cox15, fusion protein [Source:PomBase;Acc:SPAC22E12.10c]	Fer2
SPBC28F2.11	5533	6634	6922	4633	4449	5309	5180	5405	6252	5790	6057	7763	5313	5780	6703	6544	7046	7888	hmo1	II	1589259	1590907	+	1457	protein_coding	HMG box protein Hmo1 [Source:PomBase;Acc:SPBC28F2.11]	-
SPBC1539.09c	5779	8253	6915	7526	6580	7875	6806	7036	7809	4146	4334	5106	4788	5197	6463	4346	4645	5252	trp1	II	4377221	4379500	-	2280	protein_coding	anthranilate synthase component II, multifunctional enzyme Trp1 [Source:PomBase;Acc:SPBC1539.09c]	GATase
SPCC162.09c	5725	5849	5616	5480	5011	6073	6804	7651	7133	4037	4948	6551	5506	6306	6637	5891	7174	6421	hmg1	III	1561184	1565491	+	4308	protein_coding	3-hydroxy-3-methylglutaryl-CoA reductase Hmg1 [Source:PomBase;Acc:SPCC162.09c]	-
SPBC106.15	6714	4301	4525	7252	5172	3680	5130	5050	3520	16730	7649	5357	7936	4803	4375	6487	5476	4217	idi1	II	406839	407908	+	950	protein_coding	isopentenyl-diphosphate delta-isomerase Idi1 [Source:PomBase;Acc:SPBC106.15]	NUDIX
SPAC30.04c	5980	6470	5884	5890	5266	6312	6713	8674	8422	3727	4513	5111	5229	6174	5961	5364	6449	6231	abc4	I	4395798	4400493	-	4696	protein_coding	glutathione S-conjugate-exporting ATPase Abc4 [Source:PomBase;Acc:SPAC30.04c]	ABC_tran
SPAC227.13c	6116	7436	6767	5982	4052	5219	6627	5303	7244	5173	5478	6022	4648	3167	5213	6818	6389	10640	isu1	I	517416	519017	-	1602	protein_coding	mitochondrial iron-sulfur cluster assembly scaffold protein Isu1 [Source:PomBase;Acc:SPAC227.13c]	-
SPBC16C6.13c	4726	6840	7010	5366	5180	6825	5231	5331	6335	5883	5783	7535	5160	5788	7214	5759	5509	6789	sec27	II	4354162	4357187	-	2964	protein_coding	coatomer beta' subunit (predicted) [Source:PomBase;Acc:SPBC16C6.13c]	Coatomer_WDAD
SPAC1A6.03c	6105	6307	5479	5362	6244	5422	9788	7491	7646	3103	4197	4595	4503	5697	5100	4865	10158	5820	SPAC1A6.03c	I	1069923	1072343	-	2421	protein_coding	phospholipase (predicted) [Source:PomBase;Acc:SPAC1A6.03c]	-
SPCC31H12.07	4620	6493	6792	6124	5209	6563	4965	5018	6278	4589	5264	6662	6248	6749	8026	5851	5242	7004	sec231	III	634259	636996	+	2565	protein_coding	COPII cargo receptor subunit Sec23a (predicted) [Source:PomBase;Acc:SPCC31H12.07]	-
SPAC14C4.11	4762	6776	5633	5065	5425	6234	5524	4510	5966	5532	5757	6601	5202	6541	6873	6417	6416	8322	vtc2	I	5247703	5250638	+	2729	protein_coding	polyphosphate synthetase, VTC complex subunit Vtc2/3 (predicted) [Source:PomBase;Acc:SPAC14C4.11]	DUF202
SPAC664.06	5663	4691	2918	6160	5964	5122	5027	4019	3788	8634	6740	5058	7532	7380	6852	7180	7556	7097	rlp7	I	1712784	1713921	+	921	protein_coding	ribosomal protein L7-like Rlp7 involved in ribosome biogenesis (predicted) [Source:PomBase;Acc:SPAC664.06]	-
SPAC1639.01c	6610	6903	5218	4800	4607	4375	7446	7398	6512	5934	5689	5856	5120	5510	5111	6547	7018	6346	SPAC1639.01c	I	251173	254600	-	2537	protein_coding	GNS1/SUR4 family protein (predicted) [Source:PomBase;Acc:SPAC1639.01c]	ELO
SPAC1834.02	5523	8095	7438	6752	6282	6647	6315	6870	7244	3990	4437	5964	4722	5459	6744	4404	4280	5287	aro1	I	4693681	4698606	+	4926	protein_coding	pentafunctional aromatic polypeptide Aro1 (predicted) [Source:PomBase;Acc:SPAC1834.02]	EPSP_synthase
SPCC645.08c	3908	6308	6178	5877	5136	7286	5162	4959	6144	4895	5497	7055	5717	5982	8399	5746	5155	7046	snd1	III	1249494	1252275	-	2782	protein_coding	RNA-binding protein, involved in chromatin silencing by small RNA, Snd1 [Source:PomBase;Acc:SPCC645.08c]	-
SPCC663.01c	5214	7015	6855	4318	4555	5386	5973	5711	7275	5262	5100	6589	5420	6125	6843	5987	5840	6533	ekc1	III	1625987	1629437	-	3394	protein_coding	protein phosphatase regulatory subunit Ekc1 (predicted) [Source:PomBase;Acc:SPCC663.01c]	-
SPAC24C9.08	5339	5902	5638	6867	8720	6471	11307	12359	11453	1968	2459	3554	3688	4462	3955	3188	5052	3581	SPAC24C9.08	I	3061210	3063526	+	2258	protein_coding	vacuolar carboxypeptidase (predicted) [Source:PomBase;Acc:SPAC24C9.08]	Peptidase_M20
SPAC3G9.06	4899	6477	5923	5685	5178	6419	5339	5181	5504	5176	5376	6929	6286	6311	7909	5253	5283	6700	frs2	I	3171544	3173424	-	1619	protein_coding	cytoplasmic phenylalanine-tRNA ligase alpha subunit Frs2 (predicted) [Source:PomBase;Acc:SPAC3G9.06]	tRNA-synt_2d
SPBC19G7.17	6056	5148	4750	5470	5028	4539	5797	5766	5503	6815	5813	5943	6489	6624	5338	6816	7501	5939	SPBC19G7.17	II	2382300	2384668	+	1984	protein_coding	translocon subunit Sec61 homolog (predicted) [Source:PomBase;Acc:SPBC19G7.17]	-
SPBC25D12.04	4499	5280	5432	9638	7822	8365	5165	5735	5823	4690	4686	5233	5915	5748	6796	4493	4645	5331	suc22	II	3721621	3723072	+	1452	protein_coding	ribonucleotide reductase small subunit Suc22 [Source:PomBase;Acc:SPBC25D12.04]	-
SPBC14F5.03c	4279	5555	4369	6212	5161	6876	4920	4000	5334	5543	5217	6283	5830	6765	7908	6615	6063	8297	kap123	II	4153236	4157111	-	3876	protein_coding	karyopherin Kap123 [Source:PomBase;Acc:SPBC14F5.03c]	-
SPCC1393.10	2189	4625	2705	9859	11538	11451	8836	6396	5821	2960	4299	2384	2788	5592	4087	3108	11292	5207	ctr4	III	818302	819361	+	1060	protein_coding	copper transporter complex subunit Ctr4 [Source:PomBase;Acc:SPCC1393.10]	-
SPAC144.12	5463	7222	5675	6222	4684	6206	5582	5647	6595	5406	4822	6173	5313	5423	6545	5624	5384	7099	rki1	I	4675116	4678174	+	3059	protein_coding	ribose 5-phosphate isomerase Rki1 (predicted) [Source:PomBase;Acc:SPAC144.12]	Rib_5-P_isom_A
SPBC1703.10	5515	5680	5741	5404	4467	5193	5886	5380	6640	9894	6432	6915	5592	4549	5033	5688	5137	5711	ypt1	II	2932912	2934291	+	939	protein_coding	GTPase Ypt1 [Source:PomBase;Acc:SPBC1703.10]	Ras
SPAC27F1.07	5509	5631	5873	4905	4825	5421	6361	6883	6416	4191	5037	6028	6263	6709	6431	5797	6429	6110	ost1	I	4328945	4330716	+	1772	protein_coding	dolichyl-diphospho-oligosaccharide-protein glycosyltransferase Ost1 (predicted) [Source:PomBase;Acc:SPAC27F1.07]	-
SPCC1259.02c	4174	4817	3853	4805	5587	4905	11487	8928	9554	2961	4275	3964	4185	6360	4305	5260	9446	5674	erm1	III	1034065	1037848	-	3510	protein_coding	Endoplasmic Reticulum metallopeptidase Erm1 (predicted) [Source:PomBase;Acc:SPCC1259.02c]	-
SPAC57A7.10c	4845	6327	5589	5515	5447	6202	5800	5897	7097	4547	5232	5970	5700	5926	6366	6023	5508	6501	sec21	I	1521619	1524855	+	3134	protein_coding	coatomer gamma subunit Sec21 (predicted) [Source:PomBase;Acc:SPAC57A7.10c]	-
SPAC1F7.02c	4573	6145	4056	5269	4213	5858	4844	3772	4452	6957	6134	6958	5519	5940	6990	7576	6237	8943	has1	I	4217218	4219400	-	2183	protein_coding	ATP-dependent RNA helicase Has1 (predicted) [Source:PomBase;Acc:SPAC1F7.02c]	DEAD
SPBC1271.02	5202	5562	5326	6351	6342	6684	6216	6244	6609	3425	4748	5753	6366	7375	6443	4829	5604	5352	stt3	II	368439	370940	-	2443	protein_coding	oligosaccharyltransferase subunit Stt3 [Source:PomBase;Acc:SPBC1271.02]	-
SPBC3H7.15	4778	6591	6144	5372	4697	6022	5841	6019	6331	5338	5320	6020	5310	5638	6716	5470	6162	6657	hhp1	II	1854673	1856882	-	2088	protein_coding	serine/threonine protein kinase Hhp1 [Source:PomBase;Acc:SPBC3H7.15]	Pkinase
SPCC18.01c	6481	9208	7171	2389	2267	3228	1806	1993	2477	5154	6152	7273	6528	7016	7449	6786	11169	9740	adg3	III	1947837	1952619	-	4783	protein_coding	beta-glucosidase Adg3 (predicted) [Source:PomBase;Acc:SPCC18.01c]	-
SPCC1183.07	4095	6163	5246	5078	3953	6727	4665	4182	5519	5500	5218	6157	4858	5806	7577	7318	6750	9329	rrp5	III	606262	611786	+	5525	protein_coding	U3 snoRNP-associated protein Rrp5 (predicted) [Source:PomBase;Acc:SPCC1183.07]	S1
SPBC8D2.03c	6035	5594	5951	2890	3214	3272	2678	2608	3022	7818	7641	8420	5682	5531	6056	8413	10625	8671	hhf2	II	1364189	1365043	-	855	protein_coding	histone H4 h4.2 [Source:PomBase;Acc:SPBC8D2.03c]	-
SPCC18.18c	4833	7211	6724	5679	5049	6155	6922	7321	7163	3939	5195	6173	3509	4029	4460	6109	5770	7794	fum1	III	1988324	1991055	-	2203	protein_coding	fumarate hydratase (predicted) [Source:PomBase;Acc:SPCC18.18c]	-
SPAC21E11.08	6127	6279	5634	4906	5083	4517	6718	6565	6529	4039	5120	5425	5582	6581	5639	5970	7205	6104	lcb2	I	4261533	4263964	+	2432	protein_coding	serine palmitoyltransferase Lcb2 (predicted) [Source:PomBase;Acc:SPAC21E11.08]	Aminotran_1_2
SPAC323.02c	6734	3881	4439	6381	5652	3372	5804	6410	4200	15367	7476	5261	6579	4650	3774	5860	4356	3704	pup2	I	3909254	3910426	-	934	protein_coding	20S proteasome complex subunit alpha 5, Pup2 (predicted) [Source:PomBase;Acc:SPAC323.02c]	Proteasome
SPBC646.13	5193	6943	7446	4277	4309	5868	6058	6989	7215	4696	5175	7186	4063	4742	6031	5751	5205	6338	sds23	II	950715	952292	+	1522	protein_coding	PP2A-type phosphatase inhibitor Sds23/Moc1 [Source:PomBase;Acc:SPBC646.13]	-
SPAC16E8.07c	5255	6247	6018	5452	4918	5240	5771	6310	6276	4444	5103	6632	6126	6495	6270	4973	5674	5697	vph1	I	3510331	3513032	-	2597	protein_coding	V-type ATPase V0 subunit a (predicted) [Source:PomBase;Acc:SPAC16E8.07c]	-
SPBC4F6.09	2947	2738	3158	965	998	981	953	781	540	10856	9065	18449	7001	1267	10563	7984	2468	20514	str1	II	2704645	2707648	+	3004	protein_coding	siderophore-iron transmembrane transporter Str1 [Source:PomBase;Acc:SPBC4F6.09]	-
SPCC1223.05c	5695	4875	5212	4615	4675	5328	4403	4922	5142	6683	6800	6782	7213	6453	5808	6147	5631	5806	rpl3702	III	1847423	1847943	-	461	protein_coding	60S ribosomal protein L37 (predicted) [Source:PomBase;Acc:SPCC1223.05c]	-
SPAC140.01	4494	6406	6504	6157	6758	6419	8751	8291	8819	2969	3719	3808	3892	5481	4064	5313	5878	4459	sdh2	I	1895436	1896752	+	1317	protein_coding	succinate dehydrogenase (ubiquinone) iron-sulfur protein subunit (predicted) [Source:PomBase;Acc:SPAC140.01]	-
SPAC6G10.08	6235	7706	6858	5898	5521	6934	5020	6079	7535	4843	4480	5362	4916	4600	6109	4447	3829	5389	idp1	I	3231335	3232976	+	1642	protein_coding	isocitrate dehydrogenase Idp1 (predicted) [Source:PomBase;Acc:SPAC6G10.08]	-
SPAPB1E7.04c	5475	8668	6631	1029	1013	1713	3350	5235	6520	3742	5378	6047	5391	5759	6527	6450	10316	12486	SPAPB1E7.04c	I	3288629	3292753	-	4125	protein_coding	chitinase (predicted) [Source:PomBase;Acc:SPAPB1E7.04c]	-
SPBC4B4.08	3130	3425	4171	6974	6976	9006	5063	5550	5276	2935	3508	4932	5212	6772	6746	5460	8152	8107	ght2	II	3427180	3429424	+	2245	protein_coding	hexose transmembrane transporter Ght2 [Source:PomBase;Acc:SPBC4B4.08]	Sugar_tr
SPBC409.20c	6265	4425	4959	5439	5234	4987	7358	7857	6351	6856	6064	5310	4623	4697	4049	5933	5787	5103	psh3	II	1174480	1175972	-	1104	protein_coding	ER chaperone SHR3 homologue Psh3 [Source:PomBase;Acc:SPBC409.20c]	-
SPBC4F6.13c	3766	6157	5375	4711	3989	6851	4304	3776	5260	5438	5327	7745	4959	5654	7032	6520	5656	8707	erb1	II	2714249	2716786	-	2538	protein_coding	WD repeat/BOP1NT protein Erb1 (predicted) [Source:PomBase;Acc:SPBC4F6.13c]	WD40
SPAP14E8.02	3934	6282	4692	1449	1526	1732	7125	6897	8519	5902	6136	5692	4379	4442	4728	7231	9879	10459	tos4	I	1922552	1924915	+	2257	protein_coding	FHA domain protein Tos4 (predicted) [Source:PomBase;Acc:SPAP14E8.02]	FHA
SPAC3A12.14	5719	6098	6203	4507	3859	4547	6436	6777	6718	6580	5789	5311	4699	4799	5017	5937	5988	5787	cam1	I	1444658	1446333	+	1550	protein_coding	calmodulin Cam1 [Source:PomBase;Acc:SPAC3A12.14]	-
SPBC56F2.08c	4190	6379	5119	5199	4229	6978	3959	3873	4406	5058	5461	6442	5349	6269	7826	6244	6020	7692	puf1	II	4096919	4100074	+	3156	protein_coding	pumilio family RNA-binding protein Puf1 (predicted) [Source:PomBase;Acc:SPBC56F2.08c]	RRM_1
SPAC22F3.10c	4748	5901	5734	5315	4914	6366	6167	6707	6717	5476	5284	5672	4361	4791	5691	5355	5105	6306	gcs1	I	683990	686347	+	2107	protein_coding	glutamate-cysteine ligase Gcs1 [Source:PomBase;Acc:SPAC22F3.10c]	GCS
SPBP8B7.20c	4652	5440	3752	5310	4344	5377	4236	3289	3679	7592	6362	4976	6590	6260	6966	7317	6200	8183	nop2	II	3671160	3676674	-	5515	protein_coding	RNA methyltransferase Nop2 (predicted) [Source:PomBase;Acc:SPBP8B7.20c]	Peptidase_M24
SPBC83.16c	5303	5744	4836	4660	5089	4669	10495	10005	8778	4335	5069	4463	3292	3464	3538	5211	6829	4724	SPBC83.16c	II	1538636	1541448	-	2813	protein_coding	conserved eukaryotic protein [Source:PomBase;Acc:SPBC83.16c]	-
SPAC23A1.12c	4369	5712	5109	5937	5524	6757	5179	4716	5353	4067	4913	4769	6619	7000	7898	5285	5010	6125	frs1	I	4098246	4100284	-	1988	protein_coding	cytoplasmic phenylalanine-tRNA ligase beta subunit Frs1 (predicted) [Source:PomBase;Acc:SPAC23A1.12c]	-
SPAC3H8.10	4833	5837	5763	5522	4378	6011	4926	5208	5339	6739	6272	7361	5384	4619	6070	5382	4763	5696	spo20	I	608893	610703	+	1504	protein_coding	sec14 cytosolic factor family, glycerophospholipid-transfer protein Spo20/Sec14 [Source:PomBase;Acc:SPAC3H8.10]	CRAL_TRIO_N
SPBC21D10.12	4932	6187	6355	5683	5631	6238	5724	5736	6344	4326	5007	5503	5409	5384	6244	4875	4608	5503	hob1	II	2420263	2422468	-	2138	protein_coding	BAR adaptor protein Hob1 [Source:PomBase;Acc:SPBC21D10.12]	SH3_1
SPBC800.05c	3990	5534	5484	5690	5770	6991	6249	5699	7172	4442	4703	5283	5206	5637	6593	4542	4846	5744	atb2	II	260309	262185	-	1877	protein_coding	tubulin alpha 2 [Source:PomBase;Acc:SPBC800.05c]	Tubulin
SPBC1734.04	5866	5548	5419	4682	5199	4936	5577	5674	5279	4611	4790	5510	5501	6723	5810	5709	6995	5710	anp1	II	1066787	1069768	+	2982	protein_coding	mannosyltransferase complex subunit, Anp family (predicted) [Source:PomBase;Acc:SPBC1734.04]	-
SPBC12D12.03	4356	5595	5099	5327	5243	6187	4742	4497	5902	5105	5465	5794	5850	6110	6658	5649	5215	6576	cct1	II	2307309	2309574	+	1936	protein_coding	chaperonin-containing T-complex alpha subunit Cct1 [Source:PomBase;Acc:SPBC12D12.03]	-
SPCC1259.08	4445	5628	5454	4365	4572	6058	5290	5590	5946	4718	4877	5998	4404	5345	7240	5952	5748	7679	SPCC1259.08	III	1047664	1050064	+	2401	protein_coding	conserved fungal protein, DUF2457 family [Source:PomBase;Acc:SPCC1259.08]	-
SPAC5H10.06c	4753	6859	6673	3895	13025	5610	11755	9296	9610	2616	2641	4539	1645	2502	2465	3341	3677	4316	adh4	I	156430	158307	-	1878	protein_coding	alcohol dehydrogenase Adh4 [Source:PomBase;Acc:SPAC5H10.06c]	-
SPAC20G8.09c	3707	5497	4305	5748	4529	7429	4780	3934	5699	4980	4828	5805	5182	5491	7740	6033	4877	8267	nat10	I	1415452	1418825	-	3267	protein_coding	ribosome biogenesis ATPase [Source:PomBase;Acc:SPAC20G8.09c]	-
SPCC63.02c	5107	5772	5466	4692	4949	5259	5850	5896	6365	4234	4552	5382	4915	6152	6037	5198	6497	6267	aah3	III	833581	836015	-	2435	protein_coding	alpha-amylase homolog Aah3 [Source:PomBase;Acc:SPCC63.02c]	-
SPAC1805.05	5132	6180	5112	4956	4727	4926	5978	5475	5964	5730	5433	5840	5066	5460	5754	5490	5112	6164	cki3	I	2781154	2783133	+	1781	protein_coding	serine/threonine protein kinase Cki3 [Source:PomBase;Acc:SPAC1805.05]	Pkinase
SPAC17H9.04c	3808	5866	4785	4327	4267	5475	4419	4046	5353	5191	5281	6374	5181	6231	6965	6340	6156	8210	nrp1	I	2009345	2011903	-	2559	protein_coding	RNA-binding protein [Source:PomBase;Acc:SPAC17H9.04c]	zf-RanBP
SPAC25G10.03	5325	6971	7231	5514	4417	5271	5175	5715	6269	4597	4754	5879	5307	5064	5855	5049	4272	5344	zip1	I	4299757	4301402	+	1583	protein_coding	transcription factor Zip1 [Source:PomBase;Acc:SPAC25G10.03]	bZIP_2
SPAC110.03	4897	5386	5837	5548	4563	5288	4742	4814	4347	6361	5382	6742	5843	5293	5624	5888	5466	5871	cdc42	I	1916054	1917656	+	1010	protein_coding	Rho family GTPase Cdc42 [Source:PomBase;Acc:SPAC110.03]	Ras
SPCC4B3.07	4590	5532	5360	4594	4086	5642	4938	4741	5788	5606	5536	7439	5257	4823	6076	5938	5087	6845	nro1	III	1162472	1164171	-	1700	protein_coding	negative regulator of Ofd1, Nro1 [Source:PomBase;Acc:SPCC4B3.07]	-
SPAC22E12.17c	4101	5488	5617	5769	5295	6333	5028	4815	5712	4934	4628	5607	5529	5675	6795	5181	5053	5949	glo3	I	5052522	5054738	-	2102	protein_coding	ARF GTPase activating protein (predicted) [Source:PomBase;Acc:SPAC22E12.17c]	-
SPBC577.10	6210	4725	4446	5710	6537	4956	6124	6492	4677	7663	5488	4737	6156	5069	4359	5374	4680	3877	pre4	II	769641	770937	+	1297	protein_coding	20S proteasome complex subunit beta 7, Pre4 (predicted) [Source:PomBase;Acc:SPBC577.10]	Proteasome
SPBC4.07c	5574	6161	6364	4860	4388	5458	4950	5382	5873	4977	5281	6326	5405	4881	6342	4992	4631	5248	rpt2	II	1197778	1199431	-	1519	protein_coding	19S proteasome regulatory subunit Rpt2 [Source:PomBase;Acc:SPBC4.07c]	AAA
SPAC6G10.09	4801	5066	5302	5335	5586	5624	6671	6157	6611	2912	4096	5170	5417	6561	5558	4304	6312	5376	SPAC6G10.09	I	3233580	3237281	+	3652	protein_coding	alpha glucosidase I Gls1 (predicted) [Source:PomBase;Acc:SPAC6G10.09]	-
SPAC144.04c	4597	5857	5803	6861	5554	6784	4494	4882	5432	4114	4392	4719	5928	5487	7122	4689	4240	5645	spe1	I	4656535	4658322	-	1788	protein_coding	ornithine decarboxylase Spe1 (predicted) [Source:PomBase;Acc:SPAC144.04c]	-
SPAC8C9.15c	4509	5076	5044	5847	5178	5793	4821	4795	5165	5774	5217	5612	6105	5559	6314	5240	4622	5449	tif225	I	3669130	3671512	-	2227	protein_coding	translation initiation factor eIF2B epsilon subunit (predicted) [Source:PomBase;Acc:SPAC8C9.15c]	Hexapep
SPAC31G5.11	4202	5692	5006	6937	6176	6412	5753	5936	6274	3703	4076	4653	3941	4861	4906	5079	5712	6713	pac2	I	3006138	3006845	+	708	protein_coding	cAMP-independent regulatory protein Pac2 [Source:PomBase;Acc:SPAC31G5.11]	-
SPAC8C9.14	6130	5859	5621	4105	3857	4446	5422	5890	5816	5582	5140	6365	4079	4553	4735	6578	5250	6208	prr1	I	3665912	3669087	+	2127	protein_coding	transcription factor Prr1 [Source:PomBase;Acc:SPAC8C9.14]	HSF_DNA-bind
SPAC6F12.13c	4740	5405	5115	5540	4770	5022	5227	5363	5628	7371	5389	5960	5084	4890	5373	4687	4679	5025	fps1	I	1338365	1339942	-	1205	protein_coding	geranyltranstransferase Fps1 [Source:PomBase;Acc:SPAC6F12.13c]	-
SPBC18E5.02c	5780	5268	4948	4998	5163	4741	7075	7504	6597	4162	4361	4564	4966	5686	4510	4704	5579	4553	SPBC18E5.02c	II	2076986	2079050	-	1898	protein_coding	serine palmitoyltransferase complex subunit (predicted) [Source:PomBase;Acc:SPBC18E5.02c]	Aminotran_1_2
SPCC613.10	4876	6229	6815	3913	4049	4937	4121	4045	4956	4675	5421	7234	4759	4844	5482	6647	5328	6649	qcr2	III	96625	98210	+	1586	protein_coding	ubiquinol-cytochrome-c reductase complex core protein Qcr2 (predicted) [Source:PomBase;Acc:SPCC613.10]	-
SPAC1851.02	6005	4016	3601	6390	5639	3853	6742	6993	4442	9210	5864	4086	5978	4607	4293	4782	4720	3590	slc1	I	4500526	4501673	+	1085	protein_coding	1-acylglycerol-3-phosphate O-acyltransferase Slc1 (predicted) [Source:PomBase;Acc:SPAC1851.02]	Acyltransferase
SPBC30D10.05c	5266	4377	3836	8135	8692	6824	6534	6667	5628	4815	3746	3477	5464	4930	4748	4019	3778	3520	SPBC30D10.05c	II	3089997	3090914	+	918	protein_coding	sepiapterin reductase (predicted) [Source:PomBase;Acc:SPBC30D10.05c]	adh_short
SPAC1B3.02c	7892	2686	2603	3517	4002	1502	5851	6943	2612	15225	8594	4538	6304	4084	2256	7022	5672	3055	SPAC1B3.02c	I	4928172	4929655	-	1252	protein_coding	transcription elongation factor, Elf1 family (predicted) [Source:PomBase;Acc:SPAC1B3.02c]	-
SPBC646.07c	5468	5503	5052	5116	4676	5356	5652	6208	5110	4901	5367	5905	5689	5420	6189	4459	4214	4015	tsc13	II	934372	935686	-	1315	protein_coding	enoyl reductase (predicted) [Source:PomBase;Acc:SPBC646.07c]	-
SPAC3G9.09c	4616	5217	4170	4548	3732	4747	4645	4652	4718	6595	6081	5752	5381	5418	5220	6470	5721	6536	tif211	I	3166394	3167699	+	1138	protein_coding	translation initiation factor eIF2 alpha subunit [Source:PomBase;Acc:SPAC3G9.09c]	S1
SPBP8B7.11	4113	6138	6181	3977	3743	5277	4930	4560	5567	5300	5437	7059	4348	4734	5846	5399	4801	6438	nxt3	II	3652214	3654253	+	1856	protein_coding	ubiquitin protease cofactor Glp1 (predicted) [Source:PomBase;Acc:SPBP8B7.11]	RRM_1
SPBC1539.06	5637	4021	5184	4995	4062	4726	7218	6875	7035	7606	5715	5972	4031	3653	3746	4904	4134	4041	acb1	II	4372710	4373432	+	666	protein_coding	fatty-acyl-CoA binding binding protein Acb1 (predicted) [Source:PomBase;Acc:SPBC1539.06]	-
SPCC338.10c	4808	5726	6830	4027	3970	5082	4691	4872	6278	4835	5287	6369	4353	4240	5122	5672	4861	6508	cox5	III	1357740	1358712	+	973	protein_coding	cytochrome c oxidase subunit V (predicted) [Source:PomBase;Acc:SPCC338.10c]	COX4
SPAC25G10.09c	3900	5478	6063	4745	4833	6890	5040	5023	6347	2470	3584	4597	4765	5904	6839	5299	5296	6403	pan1	I	4313118	4318708	-	5591	protein_coding	actin cortical patch component, with EF hand and WH2 motif Panl (predicted) [Source:PomBase;Acc:SPAC25G10.09c]	-
SPAC23C11.11	3884	5553	5086	5034	4544	5427	5177	5342	5460	4754	4521	6489	4976	5125	5978	5132	4793	6088	cka1	I	2152042	2154223	+	1810	protein_coding	serine/threonine protein kinase Cka1 [Source:PomBase;Acc:SPAC23C11.11]	Pkinase
SPBC1539.04	5033	4544	4667	6614	6263	5379	5197	5820	4354	3735	4635	5740	6236	5560	5936	4702	4502	4440	tts1	II	4368286	4369816	+	1345	protein_coding	tetra spanning protein 1, Tts1 [Source:PomBase;Acc:SPBC1539.04]	-
SPBC839.17c	5308	4844	5746	5176	5222	4990	5182	4964	5061	5876	5493	6481	5347	5028	4992	4474	4292	4738	fkh1	II	631697	632706	-	548	protein_coding	FKBP12 peptidyl-prolyl cis-trans isomerase Fkh1 [Source:PomBase;Acc:SPBC839.17c]	FKBP_C
SPBC4C3.05c	3471	5165	3653	5804	4111	5544	3908	3505	4283	4355	4719	4914	6211	6484	8050	5900	5561	7430	nuc1	II	3127776	3133199	+	5424	protein_coding	DNA-directed RNA polymerase I complex large subunit Nuc1 [Source:PomBase;Acc:SPBC4C3.05c]	-
SPBC3H7.03c	3692	5969	6135	4891	4523	6459	5140	5466	6612	3398	4046	5162	4351	5602	6039	4481	4978	5943	SPBC3H7.03c	II	1879006	1884199	+	5194	protein_coding	2-oxoglutarate dehydrogenase (lipoamide) (e1 component of oxoglutarate dehydrogenase complex) (predicted) [Source:PomBase;Acc:SPBC3H7.03c]	-
SPAC11G7.02	4484	6447	5876	4011	3827	5237	4190	4488	5272	4291	4959	6498	4281	4790	5990	5477	5671	7013	pub1	I	3963058	3966172	+	2871	protein_coding	HECT-type ubiquitin-protein ligase E3 Pub1 [Source:PomBase;Acc:SPAC11G7.02]	HECT
SPCC553.06	5540	4878	4816	4739	4869	4466	5771	5869	4828	4290	4477	5151	5778	6172	5499	5135	5294	5168	swp1	III	295229	296631	-	1213	protein_coding	oligosaccharyltransferase delta subunit Swp1 (predicted) [Source:PomBase;Acc:SPCC553.06]	-
SPBC1604.07	4706	5178	6652	4376	4141	4793	4173	4528	5577	5590	5422	7019	5231	4277	5393	5255	4629	5754	atp4	II	3918404	3920078	-	1631	protein_coding	F0-ATPase subunit (predicted) [Source:PomBase;Acc:SPBC1604.07]	-
SPBC9B6.04c	3444	4974	5311	5751	5607	6566	4848	4628	6110	3587	4254	5785	5396	6026	6578	4129	4388	5270	tuf1	II	1819756	1821476	-	1670	protein_coding	mitochondrial translation elongation factor EF-Tu Tuf1 [Source:PomBase;Acc:SPBC9B6.04c]	GTP_EFTU
SPAC15A10.04c	3694	4698	3886	7180	5118	8067	3715	3334	4227	5655	5088	5335	4901	5098	6433	4974	4570	6424	zpr1	I	3683597	3685385	-	1789	protein_coding	EF-1 alpha binding zinc finger protein Zpr1 (predicted) [Source:PomBase;Acc:SPAC15A10.04c]	-
SPBC646.05c	4337	5624	5671	4555	4376	4821	4661	4505	4670	6483	5450	5794	5256	4986	5719	5265	4859	5217	erg9	II	931002	932484	-	1483	protein_coding	farnesyldiphosphate:farnesyldiphosphatefarnesyltransferase (squalene synthase) Erg9 [Source:PomBase;Acc:SPBC646.05c]	-
SPBC1683.10c	4094	4827	4562	7604	6729	6706	8580	8184	8403	2863	3200	2257	3426	4866	3148	3941	5544	3242	pcl1	II	163534	165317	-	1784	protein_coding	ferrous iron/manganese transmembrane transporter Pcl1 [Source:PomBase;Acc:SPBC1683.10c]	DUF125
SPBC3D6.13c	5415	5051	4693	5231	5719	5564	5316	5368	5490	3609	4249	4493	6000	6118	5783	4615	4856	4570	pdi3	II	1293360	1296034	-	2675	protein_coding	ER associated protein disulfide isomerase Pdi3 [Source:PomBase;Acc:SPBC3D6.13c]	-
SPCC63.14	4750	6321	6044	2344	1699	2733	5546	7617	8378	3848	4940	6106	3935	3351	4226	6415	6068	7652	eis1	III	862399	866807	+	4409	protein_coding	eisosome assembly protein eis1 [Source:PomBase;Acc:SPCC63.14]	-
SPAC1687.11	3941	5596	4026	4369	3895	6274	3726	3206	4344	4884	5048	5583	4651	5537	6927	5728	5545	8415	spb1	I	922271	925133	+	2625	protein_coding	rRNA methyltransferase Spb1 (predicted) [Source:PomBase;Acc:SPAC1687.11]	-
SPBC887.17	3782	3703	3213	4756	4178	4784	4851	4863	4945	4344	4709	4899	5670	6156	5855	5657	7745	7502	SPBC887.17	II	3575420	3578114	+	2695	protein_coding	transmembrane transporter (predicted) [Source:PomBase;Acc:SPBC887.17]	-
SPBC83.17	6175	4104	5110	9070	4857	6538	2383	2652	2227	8207	6515	5309	10130	4992	5309	3336	2480	2072	SPBC83.17	II	1542503	1543222	+	720	protein_coding	transcriptional coactivator, multiprotein bridging factor Mbf1 (predicted) [Source:PomBase;Acc:SPBC83.17]	HTH_3
SPAC4F10.10c	5127	5379	4659	4277	4294	4681	5487	6317	5225	5093	4671	5045	4366	4737	4668	5241	6062	5704	mnn9	I	4849746	4851840	-	2095	protein_coding	mannosyltransferase complex subunit, Anp family Mnn9 (predicted) [Source:PomBase;Acc:SPAC4F10.10c]	-
SPAC22A12.11	3800	5717	8817	4605	4212	5966	4810	6346	6816	3679	4080	6755	3594	3767	4920	4070	3733	5209	dak1	I	1176703	1178897	+	2195	protein_coding	dihydroxyacetone kinase Dak1 [Source:PomBase;Acc:SPAC22A12.11]	-
SPBC1921.05	3817	5732	6077	5685	4666	5704	5481	6104	7335	3704	4049	5002	4482	4125	5349	4295	3967	4950	ape2	II	2411677	2416541	+	4865	protein_coding	aminopeptidase Ape2 (predicted) [Source:PomBase;Acc:SPBC1921.05]	-
SPAC22A12.07c	4313	4523	4481	6256	6468	5826	5519	5217	4771	2791	3478	4109	5893	7159	6285	3738	5173	4439	ogm1	I	1166562	1169743	-	3182	protein_coding	protein O-mannosyltransferase Ogm1 [Source:PomBase;Acc:SPAC22A12.07c]	-
SPAPJ760.03c	5640	6556	6109	874	832	1560	499	800	724	6527	6836	8974	5415	5394	6164	7590	9895	9996	adg1	I	5265435	5266589	-	1155	protein_coding	Schizosaccharomyces specific protein Adg1 [Source:PomBase;Acc:SPAPJ760.03c]	-
SPBC29A10.07	4340	4749	4807	5856	5622	6004	5187	5236	4791	2853	3862	4612	5539	6181	5941	4716	4766	5120	pom152	II	2548681	2552601	+	3921	protein_coding	nucleoporin Pom152 [Source:PomBase;Acc:SPBC29A10.07]	-
SPAC22E12.13c	4190	4797	3967	4132	3739	4485	4202	3827	4754	5331	5269	6318	4701	4879	5705	6662	5657	7341	rlp24	I	5043386	5044768	-	1086	protein_coding	ribosomal L24-like protein involved in ribosome biogenesis Rlp24 (predicted) [Source:PomBase;Acc:SPAC22E12.13c]	-
SPBC2D10.12	4340	4872	4602	5102	4184	5499	4380	4304	4110	5012	5157	5140	5119	5089	5396	6241	4978	6338	rhp23	II	2986871	2988489	+	1439	protein_coding	Rad23 homolog Rhp23 [Source:PomBase;Acc:SPBC2D10.12]	ubiquitin
SPBC354.02c	4805	5048	5084	4253	4383	4699	5346	5229	5021	3451	4276	4972	5303	6292	5699	4593	5514	4983	sec61	II	544751	547039	-	1833	protein_coding	translocon alpha subunit Sec61 [Source:PomBase;Acc:SPBC354.02c]	-
SPAC1B1.03c	3823	5683	4812	4391	4244	5304	4388	4497	5709	4476	4722	5858	4371	5295	6317	4603	4609	5782	kap95	I	3541416	3544320	-	2905	protein_coding	karyopherin Kap95 [Source:PomBase;Acc:SPAC1B1.03c]	-
SPAC869.02c	5356	4811	4462	2865	3844	2946	8993	8579	9384	5558	4470	4907	1781	1958	2008	5308	5854	5748	SPAC869.02c	I	5517865	5519950	+	2086	protein_coding	nitric oxide dioxygenase (predicted) [Source:PomBase;Acc:SPAC869.02c]	FAD_binding_6
SPBC1289.07c	3906	4499	4280	4891	3908	6271	4241	4149	5120	5809	4918	6117	4836	4393	5290	5696	4309	6191	rpc40	II	4395913	4397207	-	1295	protein_coding	DNA-directed RNA polymerase I and III subunit Rpc40 [Source:PomBase;Acc:SPBC1289.07c]	RNA_pol_A_bac
SPAC13A11.05	4103	6231	6668	5354	4753	6281	5003	5525	6435	3214	3657	5279	4053	4371	5374	3723	3950	4835	ysp2	I	582273	584402	+	2130	protein_coding	peptidase family M17 cytoplasmic leucyl aminopeptidase yspII (LAP yspII) [Source:PomBase;Acc:SPAC13A11.05]	-
SPCC825.01	3466	5099	4284	5447	4681	5965	4081	3574	4400	5424	4754	5483	5078	5208	6356	4859	4181	6345	SPCC825.01	III	1022479	1025391	+	2913	protein_coding	ATPase, involved in cytoplasmic translational initiation (predicted) [Source:PomBase;Acc:SPCC825.01]	ABC_tran
SPBC21B10.08c	4794	5154	5686	8529	8384	8453	3778	3881	4319	4392	4165	5232	5618	4441	4906	2466	2123	2346	SPBC21B10.08c	II	1655565	1656928	+	1129	protein_coding	antibiotic biosynthesis monooxygenase-like domain (predicted) [Source:PomBase;Acc:SPBC21B10.08c]	-
SPCC1753.04	4359	5050	4697	5461	4616	5224	4538	4606	5035	4815	4536	5457	4998	5114	5597	4686	4460	5317	tol1	III	1549929	1551397	+	1469	protein_coding	3'(2'),5'-bisphosphate nucleotidase/inositol-1,4- bisphosphate 1-phosphatase [Source:PomBase;Acc:SPCC1753.04]	-
SPBC12C2.04	4195	5222	6119	5953	4178	6254	5084	6111	6310	3767	3782	5892	4351	3123	5027	4522	3417	5129	SPBC12C2.04	II	2468858	2470506	-	1649	protein_coding	NAD binding dehydrogenase family protein [Source:PomBase;Acc:SPBC12C2.04]	GFO_IDH_MocA
SPRRNA.49	4117	3997	6650	3512	7123	4845	8174	7155	5105	3805	3350	4625	3025	4128	3753	4706	3928	6391	SPRRNA.49	III	2443713	2447197	+	3485	rRNA	28S ribosomal RNA [Source:PomBase;Acc:SPRRNA.49]	-
SPBC405.04c	5131	2813	3097	7430	6208	3066	4463	5212	2918	13505	6085	3644	6617	4156	3359	4345	3625	2541	ypt7	II	3147096	3148452	-	1222	protein_coding	GTPase Ypt7 [Source:PomBase;Acc:SPBC405.04c]	Ras
SPAC2F7.13c	4473	5554	5515	3937	3592	4139	4541	4644	5243	4986	4679	5823	4270	4553	5433	5222	5076	6418	wrs1	I	558909	560549	-	1641	protein_coding	cytoplasmic tryptophan-tRNA ligase Wrs1 (predicted) [Source:PomBase;Acc:SPAC2F7.13c]	-
SPBC21C3.15c	3698	5004	4834	5059	4576	5451	4440	4806	5442	4425	4309	5902	4640	4750	5894	4782	4203	5519	SPBC21C3.15c	II	3822494	3824136	-	1643	protein_coding	aldehyde dehydrogenase (predicted) [Source:PomBase;Acc:SPBC21C3.15c]	Aldedh
SPCC330.12c	4406	5621	5763	4627	4581	4646	5795	5574	5981	3903	4631	4819	4163	4593	4131	4889	5003	4512	sdh3	III	135724	136696	-	973	protein_coding	succinate dehydrogenase (ubiquinone) cytochrome b subunit (predicted) [Source:PomBase;Acc:SPCC330.12c]	-
SPAC17H9.16	7375	2762	3146	4772	5473	2915	4457	4806	2349	9390	6407	3495	7301	5433	3154	6160	5040	2913	tom22	I	2031074	2032221	+	1087	protein_coding	mitochondrial TOM complex subunit Tom22 (predicted) [Source:PomBase;Acc:SPAC17H9.16]	-
SPAC18G6.05c	3500	4745	5025	4826	4260	6226	4764	5131	5289	3992	4086	5831	4041	4493	6276	4710	4335	5656	gcn1	I	2219135	2227378	-	8171	protein_coding	translation elongation regulator Gcn1 (predicted) [Source:PomBase;Acc:SPAC18G6.05c]	-
SPCC663.03	3423	3809	4526	3984	5397	6413	6881	6784	7794	2435	3137	3973	3026	4752	4454	4330	6222	5736	pmd1	III	1634987	1640571	+	5073	protein_coding	leptomycin transmembrane transporter Pmd1 [Source:PomBase;Acc:SPCC663.03]	ABC_membrane
SPBC8D2.20c	4001	5745	5876	3564	3683	4774	4352	4986	6389	3509	4266	5915	3570	4355	5235	5349	4615	6664	sec31	II	1393345	1399676	-	6332	protein_coding	COPII-coated vesicle component Sec31 (predicted) [Source:PomBase;Acc:SPBC8D2.20c]	-
SPAC19G12.15c	3299	5242	5223	5589	5800	7120	5678	5958	7145	2849	3536	4549	3854	4178	5401	3561	3515	4325	tpp1	I	4074998	4077914	-	2917	protein_coding	trehalose-6-phosphate phosphatase Tpp1 [Source:PomBase;Acc:SPAC19G12.15c]	-
SPBC16E9.13	4944	6461	5686	4775	3813	5167	4563	5516	5767	4066	4475	5325	3839	3751	4794	4204	4355	5286	ksp1	II	1942535	1944908	+	2374	protein_coding	serine/threonine protein kinase Ksp1 (predicted) [Source:PomBase;Acc:SPBC16E9.13]	Pkinase
SPCC70.03c	3668	5672	6271	4173	4905	5165	5856	5562	7433	2909	3566	4291	3403	4559	4569	3885	5227	5312	SPCC70.03c	III	2350268	2352631	-	2364	protein_coding	proline dehydrogenase (predicted) [Source:PomBase;Acc:SPCC70.03c]	-
SPBC21B10.03c	3827	5316	5348	4765	4352	5055	3883	4259	4819	3867	4222	5539	5222	5121	6316	4577	4248	5332	ath1	II	1666721	1669755	+	3035	protein_coding	ataxin-2 homolog [Source:PomBase;Acc:SPBC21B10.03c]	-
SPAC589.12	4560	4482	4162	4615	5088	4630	5610	5412	4649	3184	4261	4718	4726	5841	4836	4526	5895	4809	cwh43	I	3110201	3113396	+	3012	protein_coding	glycosylceramide biosynthesis protein Cwh43 (predicted) [Source:PomBase;Acc:SPAC589.12]	-
SPBC839.08c	4256	4695	3763	4704	5531	4428	8415	8011	7612	3256	3025	2747	3751	4625	4287	3764	4916	4183	its8	II	613331	616647	-	3165	protein_coding	pig-N (predicted) [Source:PomBase;Acc:SPBC839.08c]	-
SPAC17G8.08c	5879	3669	3361	5535	5113	3572	5259	5858	3773	7212	4853	3120	5727	5346	3212	5526	5444	3507	SPAC17G8.08c	I	2355278	2356601	-	1053	protein_coding	human TMEM165 homolog, implicated in calcium tranport [Source:PomBase;Acc:SPAC17G8.08c]	-
SPAC22F3.06c	3421	5546	5267	4271	4394	4821	5330	4787	5981	3753	4022	4709	4256	5689	5819	4041	4613	5155	lon1	I	693514	697130	+	3617	protein_coding	Lon protease homolog Lon1 (predicted) [Source:PomBase;Acc:SPAC22F3.06c]	AAA
SPAPB1E7.09	4415	4356	4339	5157	4967	4780	5450	5257	5787	3046	3894	3951	5371	6169	5238	4114	5128	4416	ogm2	I	3313324	3315900	+	2577	protein_coding	protein O-mannosyltransferase Ogm2 [Source:PomBase;Acc:SPAPB1E7.09]	-
SPCC338.15	5318	5052	4797	4024	4391	3930	6432	6681	6399	3245	4134	4018	4473	5206	4477	4576	4685	3885	wbp1	III	1347604	1349468	-	1602	protein_coding	dolichyl-di-phosphooligosaccharide-protein glycotransferase subunit Wbp1 (predicted) [Source:PomBase;Acc:SPCC338.15]	-
SPBC3B9.19	4659	5739	5332	5009	3905	5288	5874	6180	6726	3945	3807	4582	3609	3671	4382	4072	4044	4800	mge1	II	4022474	4023772	+	1299	protein_coding	mitochondrial GrpE domain chaperone protein (predicted) [Source:PomBase;Acc:SPBC3B9.19]	-
SPBC119.09c	4828	5826	5901	4653	4001	5312	4909	5721	5157	3543	3950	5784	3501	3851	4922	4307	4414	5032	SPBC119.09c	II	732953	734825	-	1873	protein_coding	ORMDL family protein (predicted) [Source:PomBase;Acc:SPBC119.09c]	-
SPCC1223.08c	3651	3784	3335	4834	4401	4879	4109	3829	3973	3702	4774	4464	5734	6573	6156	5663	6143	5371	dfr1	III	1855307	1857115	+	1607	protein_coding	dihydrofolate reductase/ serine hydrolase family fusion protein Dfr1 [Source:PomBase;Acc:SPCC1223.08c]	-
SPBC21D10.11c	3644	5371	4718	4570	4674	5450	5216	4637	5931	4219	4017	5031	4284	4808	5442	3858	4149	5207	nfs1	II	2422568	2424529	+	1962	protein_coding	mitochondrial cysteine desulfurase Nfs1 (predicted) [Source:PomBase;Acc:SPBC21D10.11c]	Aminotran_5
SPAC1D4.08	5162	4482	4769	3881	4024	3613	5408	5540	4622	4612	4542	4920	4719	4813	4222	5399	5464	4686	pis1	I	650465	652224	+	1113	protein_coding	CDP-diacylglycerol--inositol 3-phosphatidyltransferase Pis1 (predicted) [Source:PomBase;Acc:SPAC1D4.08]	CDP-OH_P_transf
SPAPYUK71.03c	5383	5068	4424	4529	4221	4695	4989	6174	5066	3287	3657	3636	4621	5045	4878	4918	5152	4921	syn1	I	2901946	2907275	-	5330	protein_coding	synaptotagmin family C2 domain protein, Syn1 [Source:PomBase;Acc:SPAPYUK71.03c]	C2
SPAC20G8.07c	5214	3811	4120	4580	4369	3900	4742	4928	4795	7533	5226	5031	4792	4181	3903	4731	4512	4213	erg2	I	1410106	1411256	-	1151	protein_coding	C-8 sterol isomerase Erg2 [Source:PomBase;Acc:SPAC20G8.07c]	-
SPCC1739.01	4603	6348	4916	3614	3733	4089	6561	7398	7680	3134	3172	3865	2860	3562	4350	4571	4632	5398	SPCC1739.01	III	2024482	2029066	+	4477	protein_coding	zf-CCCH type zinc finger protein [Source:PomBase;Acc:SPCC1739.01]	-
SPAC4A8.15c	4656	4573	5142	4476	4371	4778	5248	5230	5270	4871	5126	5431	4212	3930	4362	4358	4090	4299	cdc3	I	2578956	2579514	-	454	protein_coding	profilin [Source:PomBase;Acc:SPAC4A8.15c]	-
SPAC12B10.07	6268	2833	2311	6455	5371	2100	5177	5250	2683	12213	5999	2968	6881	4155	2545	4863	4060	2217	acp1	I	4584465	4586536	+	1962	protein_coding	F-actin capping protein alpha subunit [Source:PomBase;Acc:SPAC12B10.07]	-
SPCC23B6.01c	4009	5314	4787	5068	3952	4920	4692	5320	5427	3995	4156	5247	4688	3799	4908	4584	4190	5067	SPCC23B6.01c	III	1264347	1266936	-	1932	protein_coding	oxysterol binding protein (predicted) [Source:PomBase;Acc:SPCC23B6.01c]	-
SPCP1E11.08	4803	3688	3873	3741	3475	3493	4246	3868	3299	8034	6044	5853	4633	4221	3413	6497	5499	5324	nsa2	III	2406230	2407614	+	1194	protein_coding	ribosome biogenesis protein Nsa2 (predicted) [Source:PomBase;Acc:SPCP1E11.08]	-
SPBC8D2.10c	3895	3966	3748	5199	4139	4715	3789	3605	3778	7605	5149	4730	5613	4703	5065	4863	4228	5078	rmt3	II	1375889	1379351	-	3070	protein_coding	type I ribosomal protein arginine N-methyltransferase Rmt3 [Source:PomBase;Acc:SPBC8D2.10c]	-
SPCC1682.16	4061	4758	4998	4887	4301	4988	4014	4299	4582	5092	4818	5669	4804	4506	5398	4383	3815	4396	rpt4	III	405538	407595	+	1585	protein_coding	19S proteasome regulatory subunit Rpt4 (predicted) [Source:PomBase;Acc:SPCC1682.16]	AAA
SPBC4B4.04	3432	5310	5374	3956	3985	5062	4076	4005	5472	4013	4405	5195	3867	4609	5872	4788	4348	5945	eif21	II	3418840	3421189	+	2312	protein_coding	translation initiation factor eIF2A (predicted) [Source:PomBase;Acc:SPBC4B4.04]	-
SPCC306.11	5561	6468	6854	994	1076	1335	2753	4944	3991	4176	4671	6140	4362	4082	4024	6068	7919	8100	SPCC306.11	III	430385	432270	+	1886	protein_coding	Schizosaccharomyces specific protein [Source:PomBase;Acc:SPCC306.11]	-
SPAC6G9.02c	3573	4418	3872	3949	3373	4924	3638	3156	3160	6131	5414	5870	4639	4816	5770	5733	4639	6419	nop9	I	3243108	3245369	-	2262	protein_coding	pumilio family RNA-binding protein Nop9 (predicted) [Source:PomBase;Acc:SPAC6G9.02c]	-
SPAPB8E5.07c	3857	5506	3436	4826	4128	5171	3965	3742	4630	3929	4052	4223	4281	5017	6145	5072	4768	6450	rrp12	I	4919715	4923369	-	3655	protein_coding	rRNA processing protein Rrp12 (predicted) [Source:PomBase;Acc:SPAPB8E5.07c]	NUC173
SPCC306.08c	4110	5261	7207	4168	3817	5516	4832	5934	6930	3321	3763	5371	3394	3015	4374	3822	3445	4585	mdh1	III	421646	423488	-	1420	protein_coding	malate dehydrogenase Mdh1 (predicted) [Source:PomBase;Acc:SPCC306.08c]	-
SPAC23D3.07	5172	3656	4098	5072	4388	3215	4286	4835	3756	9092	5539	4164	5757	3852	3760	4836	3980	3351	pup1	I	4350803	4352369	+	1454	protein_coding	20S proteasome complex subunit beta 2 (predicted) [Source:PomBase;Acc:SPAC23D3.07]	Proteasome
SPAC4F10.09c	3082	5245	4831	3217	3063	4750	3386	2796	4327	4699	4797	6950	3608	4319	5541	5541	5046	7419	noc1	I	4846619	4849543	-	2925	protein_coding	ribosome biogenesis protein Noc1 (predicted) [Source:PomBase;Acc:SPAC4F10.09c]	CBF
SPBC354.07c	3609	4590	4756	3803	4019	4651	4200	4265	4899	4416	4264	5350	4292	4913	5539	4828	4638	5411	SPBC354.07c	II	557827	560416	-	1826	protein_coding	oxysterol binding protein (predicted) [Source:PomBase;Acc:SPBC354.07c]	-
SPBC19G7.05c	3968	4550	4394	3883	4255	5309	4149	4099	4239	3294	3602	4881	3721	4770	5268	5014	6617	6400	bgs1	II	2350922	2357405	-	6484	protein_coding	1,3-beta-glucan synthase catalytic subunit Bgs1 [Source:PomBase;Acc:SPBC19G7.05c]	-
SPAC607.05	4339	3557	4030	5626	4099	3413	3635	4255	3622	11818	5784	4670	4593	3457	3595	4599	3570	3687	rpn9	I	2043745	2045159	+	1361	protein_coding	19S proteasome regulatory subunit Rpn9 [Source:PomBase;Acc:SPAC607.05]	-
SPBC1604.08c	3650	5037	4468	5061	4373	5073	3707	3840	4188	4112	4350	5333	4556	4824	5496	4634	4231	5288	imp1	II	3916583	3918514	+	1932	protein_coding	importin alpha [Source:PomBase;Acc:SPBC1604.08c]	Arm
SPAC3F10.11c	3967	4792	4773	4142	4116	5146	5127	5263	5633	2622	3362	4188	3943	5094	5229	3854	5409	5128	abc2	I	2837121	2841820	-	4700	protein_coding	glutathione S-conjugate-exporting ATPase Abc2 [Source:PomBase;Acc:SPAC3F10.11c]	ABC_membrane
SPAC2C4.05	4237	4134	3772	5577	4771	4470	4603	4429	4408	4726	3743	4794	5607	4972	4828	4364	4285	4056	cor1	I	4267059	4268079	+	934	protein_coding	cornichon family protein (predicted) [Source:PomBase;Acc:SPAC2C4.05]	-
SPAC140.02	2971	4272	2973	3286	2689	3963	4607	4052	4924	4636	4847	5203	3216	3332	4056	7132	6390	9190	gar2	I	1897448	1899491	+	2044	protein_coding	nucleolar protein required for rRNA processing [Source:PomBase;Acc:SPAC140.02]	RRM_1
SPBC2G2.08	2982	5022	3481	3739	3493	5591	4010	3408	4519	3725	3755	5392	4131	5248	6273	4791	4989	7146	ade9	II	3448865	3452766	+	3635	protein_coding	C-1-tetrahydrofolatesynthase/methylenetetrahydrof olatedehydrogenase/methylenetetrahydrofolatecyclohydrolase/ formyltetrahydrofolatesynthetase (predicted) [Source:PomBase;Acc:SPBC2G2.08]	-
SPCC970.03	4237	4443	4231	5942	5829	5363	4551	5172	4932	2965	3169	4507	4864	5265	4909	3361	3930	3957	cbr1	III	509925	511627	-	1703	protein_coding	cytochrome b5 reductase Cbr1 (predicted) [Source:PomBase;Acc:SPCC970.03]	FAD_binding_6
SPAC1782.07	6424	3734	4192	4698	4215	3438	3544	3907	2667	7345	5427	4839	6228	3714	3435	5870	4224	3703	qcr8	I	4767042	4767986	+	608	protein_coding	ubiquinol-cytochrome-c reductase complex subunit 7 [Source:PomBase;Acc:SPAC1782.07]	-
SPAC29B12.08	2231	3027	3890	6083	6756	7266	4172	4185	4805	2133	2647	4749	4196	5342	7324	3537	4355	4807	clr5	I	5427297	5431523	+	3631	protein_coding	Clr5 protein [Source:PomBase;Acc:SPAC29B12.08]	-
SPCC569.05c	3828	3725	3364	3612	2879	3245	8053	8406	7859	2529	2264	3593	2361	1690	2371	6735	6187	8781	SPCC569.05c	III	2423807	2427995	+	4189	protein_coding	spermidine family transmembrane transporter (predicted) [Source:PomBase;Acc:SPCC569.05c]	MFS_1
SPAC25A8.01c	3499	4668	5013	3343	3437	4476	3963	4424	5127	4455	4261	5718	3299	3933	5399	4896	4976	6231	fft3	I	2098195	2101876	-	3682	protein_coding	SMARCAD1 family ATP-dependent DNA helicase Fft3 [Source:PomBase;Acc:SPAC25A8.01c]	SNF2_N
SPAC1B3.13	3646	4448	3834	3824	3787	5239	3387	3009	3542	5425	4670	5208	4175	4786	5514	5593	4713	6259	nan1	I	4951337	4954199	+	2692	protein_coding	U3 snoRNP-associated protein Nan1 (predicted) [Source:PomBase;Acc:SPAC1B3.13]	-
SPBC13E7.04	6213	3559	3676	5062	4173	3346	2878	3743	2728	10124	6018	4158	6728	3447	3900	4616	3223	3299	atp16	II	3046543	3047666	+	1124	protein_coding	F1-ATPase delta subunit (predicted) [Source:PomBase;Acc:SPBC13E7.04]	-
SPBC23E6.04c	3117	4729	3985	4025	3153	5089	3134	2836	3457	4180	4320	6152	4441	4804	6663	5394	4572	6794	utp10	II	3844087	3849519	-	5433	protein_coding	U3 snoRNP-associated protein Utp10 (predicted) [Source:PomBase;Acc:SPBC23E6.04c]	-
SPAP27G11.13c	8767	2203	2100	2988	2497	1682	3221	3338	1859	12013	6523	3232	7162	3966	2031	8255	6157	2746	nop10	I	1635111	1635536	-	374	protein_coding	snoRNP pseudouridylase box H/ACA snoRNP complex protein (predicted) [Source:PomBase;Acc:SPAP27G11.13c]	-
SPBP16F5.08c	3366	5009	4245	5523	5316	5859	6232	6997	8293	2243	2791	3117	2646	3162	3691	3409	4460	4307	SPBP16F5.08c	II	1911887	1914584	-	2698	protein_coding	flavin dependent monooxygenase (predicted) [Source:PomBase;Acc:SPBP16F5.08c]	FMO-like
SPAC1420.01c	4035	4024	3848	7236	5705	5394	3561	3594	3337	3942	3749	3969	6162	5421	5068	4142	3714	3755	SPAC1420.01c	I	1260290	1262985	-	2651	protein_coding	DUF1752 family protein, involved in regulation of transcription (predicted) [Source:PomBase;Acc:SPAC1420.01c]	-
SPAC31G5.05c	4022	4701	4867	4419	4605	4705	4414	4727	5357	4147	4166	5191	3919	3991	4584	4102	3959	4711	SPAC31G5.05c	I	2994792	2995933	-	1097	protein_coding	ribulose phosphate 3-epimerase (predicted) [Source:PomBase;Acc:SPAC31G5.05c]	-
SPBC19G7.10c	3645	5003	4983	4414	4184	5031	4260	4052	4800	3536	3860	5026	4280	4966	5598	4161	4043	4692	pdc2	II	2368835	2371661	-	2572	protein_coding	topoisomerase II-associated deadenylation-dependent mRNA-decapping factor Pdc2 (predicted) [Source:PomBase;Acc:SPBC19G7.10c]	-
SPBC800.09	3730	4581	4417	3922	3852	4695	3978	4137	5651	3930	4297	5112	4594	4897	5424	4309	4051	4829	sum2	II	267459	269408	+	1766	protein_coding	translation initiation inhibitor (predicted) [Source:PomBase;Acc:SPBC800.09]	-
SPAC1142.06	4352	4874	4982	4260	3563	4881	4499	4967	5101	4217	4240	4855	4232	4023	5014	4373	3532	4432	get3	I	3636685	3638390	+	1706	protein_coding	GET complex ATPase subunit Get3 (predicted) [Source:PomBase;Acc:SPAC1142.06]	-
SPAC222.11	2704	3814	3724	3193	3564	3930	3544	4069	4193	4889	4512	7216	3280	4231	4491	5646	6040	7294	hem13	I	966164	967591	+	1428	protein_coding	coproporphyrinogen III oxidase Hem13 (predicted) [Source:PomBase;Acc:SPAC222.11]	-
SPBC1604.10	9775	1519	1806	4699	5947	1746	6109	6410	1242	6403	4379	1903	7599	4991	1538	6689	5947	1575	srb7	II	3912870	3913652	-	637	protein_coding	mediator complex subunit Med21 [Source:PomBase;Acc:SPBC1604.10]	-
SPAC20G8.04c	3921	5541	5297	7327	5621	6228	6340	6090	6518	2415	3064	2783	3001	3476	3354	2998	2997	3271	cir2	I	1395770	1398272	-	2503	protein_coding	mitochondrial electron transfer flavoprotein-ubiquinone oxidoreductase Cir2 (predicted) [Source:PomBase;Acc:SPAC20G8.04c]	-
SPAC13C5.01c	3971	3890	4137	5260	4068	3493	3935	4213	3699	8904	4856	5270	4789	3258	4204	4655	3677	3915	pre9	I	423926	425256	-	1331	protein_coding	20S proteasome complex subunit alpha 3 Pre9 (predicted) [Source:PomBase;Acc:SPAC13C5.01c]	Proteasome
SPBC16C6.08c	4724	5182	5672	3955	3424	4381	3933	4217	5055	4206	4529	5676	4277	3852	4175	4210	4101	4622	qcr6	II	4344357	4345608	-	968	protein_coding	ubiquinol-cytochrome-c reductase complex subunit 8, hinge protein (predicted) [Source:PomBase;Acc:SPBC16C6.08c]	-
SPAC23A1.17	3100	5062	5410	3433	3355	5518	4391	4899	6736	2871	3367	5359	2970	4005	5729	4355	3842	5499	bbc1	I	4106702	4112044	+	5343	protein_coding	WIP family cytoskeletal protein Bbc1 (predicted) [Source:PomBase;Acc:SPAC23A1.17]	SH3_1
SPBC3B8.09	3199	4220	3700	4348	4017	5492	3866	3365	4505	5114	4412	4836	3902	4415	5142	4949	4351	6049	utp3	II	3375459	3377375	-	1917	protein_coding	U3 snoRNP-associated protein Utp3 (predicted) [Source:PomBase;Acc:SPBC3B8.09]	-
SPBC31E1.06	3092	4807	3248	4697	3779	5137	3488	2785	3655	3876	4107	3955	4658	5584	6068	5281	4812	6815	bms1	II	249041	252682	+	3595	protein_coding	GTP binding protein Bms1 (predicted) [Source:PomBase;Acc:SPBC31E1.06]	-
SPBC21C3.14c	3879	3838	4214	5314	5411	5142	4744	4723	4876	3024	3541	3901	4692	5828	4760	3521	4446	3868	SPBC21C3.14c	II	3819038	3822074	-	3037	protein_coding	Schizosaccharomyces specific protein [Source:PomBase;Acc:SPBC21C3.14c]	-
SPAC25B8.12c	4956	3917	4192	3968	2391	3167	4915	7056	5222	3873	3360	4271	3571	2758	3774	6260	5067	6951	SPAC25B8.12c	I	4176460	4178343	-	1884	protein_coding	unknown HAD superfamily hydrolase [Source:PomBase;Acc:SPAC25B8.12c]	Hydrolase_3
SPBC16D10.09	4555	3951	3791	4620	4173	4563	4283	4589	4704	5529	4440	4837	4214	3875	4249	4912	4042	4299	pcn1	II	3616412	3617845	+	1323	protein_coding	PCNA [Source:PomBase;Acc:SPBC16D10.09]	PCNA_N
SPBC17D1.05	3287	5500	4566	4137	3229	4702	3573	3331	4559	3484	3944	5398	4082	4445	5769	4407	4655	6383	SPBC17D1.05	II	3335019	3337149	+	2131	protein_coding	Schizosaccharomyces specific protein [Source:PomBase;Acc:SPBC17D1.05]	-
SPBC12C2.06	3769	4332	3836	4409	4210	4443	4039	4234	3680	5421	4724	4777	4441	4352	5020	4782	3990	4885	dbp5	II	2464269	2466047	-	1779	protein_coding	cytoplasmic ATP-dependent RNA helicase Dbp5 (predicted) [Source:PomBase;Acc:SPBC12C2.06]	DEAD
SPAC23G3.01	3214	4721	4588	4058	3821	4678	3580	3594	4256	3493	3991	5246	4836	5037	5803	4634	4381	5382	rpb2	I	850591	854385	+	3757	protein_coding	RNA polymerase II complex subunit Rpb2 [Source:PomBase;Acc:SPAC23G3.01]	RNA_pol_Rpb2_6
SPAC1142.04	3317	5064	3532	3486	3256	5209	3519	2727	4102	4982	4560	4689	3808	4430	5679	5201	4691	7045	SPAC1142.04	I	3631499	3633874	+	2376	protein_coding	Noc complex subunit Noc2 family (predicted) [Source:PomBase;Acc:SPAC1142.04]	-
SPBC646.16	4376	4646	5096	3577	3671	3882	4689	5173	5350	4723	4367	4969	3839	3820	4239	4247	3949	4430	scl1	II	957614	958637	+	1024	protein_coding	20S proteasome complex subunit alpha 1 (predicted) [Source:PomBase;Acc:SPBC646.16]	Proteasome
SPBC1D7.04	4589	5082	5699	3817	3620	3851	2908	4216	4433	4545	4497	5149	5327	4852	5343	3993	3376	3559	mlo3	II	1743968	1744798	-	831	protein_coding	RNA binding protein Mlo3 [Source:PomBase;Acc:SPBC1D7.04]	RRM_1
SPCC737.02c	4293	4976	5458	3132	3237	4128	3782	3830	4212	5389	4838	5842	3729	3213	4236	5225	4127	5158	qcr7	III	1886995	1888168	-	1174	protein_coding	ubiquinol-cytochrome-c reductase complex subunit 6 (predicted) [Source:PomBase;Acc:SPCC737.02c]	-
SPBC83.13	4822	5463	5131	2961	3120	4196	4041	4511	5813	4165	4375	5347	2727	3349	3909	4949	4663	5062	SPBC83.13	II	1533249	1534551	+	1303	protein_coding	mitochondrial tricarboxylic acid transmembrane transporter (predicted) [Source:PomBase;Acc:SPBC83.13]	Mito_carr
SPBC3F6.03	3777	4529	5067	3983	3890	5377	4085	4139	5779	4011	3717	5747	3526	3502	5115	3589	3389	5167	trr1	II	4189144	4191448	+	2006	protein_coding	thioredoxin reductase Trr1 [Source:PomBase;Acc:SPBC3F6.03]	Pyr_redox_2
SPBC9B6.08	4239	5136	4801	3849	3683	3855	4622	4753	4729	3951	4371	4828	3751	3883	4497	4312	4150	4801	clc1	II	1827128	1828198	+	1071	protein_coding	clathrin light chain [Source:PomBase;Acc:SPBC9B6.08]	-
SPAC8F11.04	4056	4342	3452	3361	3027	3571	3501	2834	2972	6202	5067	4923	4544	4444	4501	6232	5108	5968	SPAC8F11.04	I	2859388	2861935	+	2380	protein_coding	U3 snoRNP-associated protein Cic1/Utp30 family (predicted) [Source:PomBase;Acc:SPAC8F11.04]	-
SPBC12C2.11	3339	4524	4336	3945	4162	4698	4488	4818	5174	3964	4219	5238	3385	4050	4499	4296	4083	4816	SPBC12C2.11	II	2448092	2450963	-	2599	protein_coding	glutamine-fructose-6-phosphate transaminase (predicted) [Source:PomBase;Acc:SPBC12C2.11]	SIS
SPAC3H1.05	3880	4150	3725	4732	3956	4690	4094	4120	4017	5452	4365	4669	4563	4570	4242	4312	4300	4140	SPAC3H1.05	I	1938279	1940537	+	2189	protein_coding	CAAX prenyl protease (predicted) [Source:PomBase;Acc:SPAC3H1.05]	Peptidase_M48
SPAC12G12.06c	3875	4651	3729	3726	3144	4170	4576	4764	4825	5046	4234	4750	3800	3818	4401	4458	4422	5449	rcl1	I	336308	338157	+	1850	protein_coding	rRNA processing protein Rcl1 (predicted) [Source:PomBase;Acc:SPAC12G12.06c]	-
SPBC83.08	3433	4428	4682	3747	3185	4266	3843	3629	4374	4707	4606	5711	4038	4573	5139	4226	4122	5128	rvb2	II	1523927	1525726	+	1699	protein_coding	AAA family ATPase Rvb2 [Source:PomBase;Acc:SPBC83.08]	-
SPBC119.17	3004	4796	4625	4379	4352	5712	4602	4370	5702	3624	3773	4572	3346	4390	4518	3332	4071	4633	SPBC119.17	II	750719	754123	+	3354	protein_coding	mitochondrial metalloendopeptidase (predicted) [Source:PomBase;Acc:SPBC119.17]	-
SPCPB16A4.05c	4197	3267	3315	4814	5814	4265	4655	5288	4447	5841	4796	3391	4185	4211	3677	3842	4388	3199	ure7	III	952436	954068	-	1633	protein_coding	urease accessory protein UreG [Source:PomBase;Acc:SPCPB16A4.05c]	-
SPBP19A11.01	3597	3897	3786	3455	3944	3627	6375	4094	5477	5140	3973	4743	3620	4416	3870	3976	5470	4129	gcv3	II	2848335	2849481	+	1147	protein_coding	glycine decarboxylase complex subunit H (predicted) [Source:PomBase;Acc:SPBP19A11.01]	-
SPAPYUG7.05	3897	5293	4522	3858	3439	4145	4065	4074	4705	4601	4514	5553	3487	3434	4125	4196	4302	5377	SPAPYUG7.05	I	4752684	4753912	+	1229	protein_coding	delta-1-pyrroline-5-carboxylate reductase (predicted) [Source:PomBase;Acc:SPAPYUG7.05]	F420_oxidored
SPBC2G5.01	4130	4380	4263	4069	3673	4518	4377	4723	4229	3082	3617	4699	4724	4851	5111	4137	4136	4511	SPBC2G5.01	II	2576500	2577868	+	1369	protein_coding	ER protein involved in ER-nucleus signaling (predicted) [Source:PomBase;Acc:SPBC2G5.01]	-
SPBC1709.03	4732	3916	3870	4023	4299	3784	4899	5110	4813	4629	3790	4096	4871	4574	3975	3983	4386	3477	SPBC1709.03	II	1102238	1103802	+	1482	protein_coding	conserved fungal protein [Source:PomBase;Acc:SPBC1709.03]	-
SPBC3D6.05	3614	4000	3492	4579	4113	4481	4361	4206	4126	4251	4083	4744	4869	4820	4616	4245	4414	4208	ptp4	II	1277905	1279799	+	1536	protein_coding	phosphatidate cytidylyltransferase Ptp4 (predicted) [Source:PomBase;Acc:SPBC3D6.05]	-
SPCC1442.06	3851	4613	4575	3886	3793	4103	4711	4816	5013	4259	4018	4585	4065	4088	4702	4007	3779	4344	pre8	III	1778069	1780442	+	2072	protein_coding	20S proteasome complex subunit alpha 2, Pre8 (predicted) [Source:PomBase;Acc:SPCC1442.06]	Proteasome
SPAC16C9.03	3287	4540	3267	3849	3207	5281	3323	2871	3845	4706	4251	5111	3819	4240	5305	5335	4443	6509	nmd3	I	794866	796821	+	1956	protein_coding	export adaptor Nmd3 (predicted) [Source:PomBase;Acc:SPAC16C9.03]	-
SPBC1711.07	3528	4137	3157	4427	3677	5191	3380	2453	3446	4750	4427	4510	4699	4897	5140	4647	4295	6300	rrb1	II	2145592	2147913	+	2322	protein_coding	WD repeat protein Rrb1 (predicted) [Source:PomBase;Acc:SPBC1711.07]	-
SPBC1861.01c	3945	4320	2339	10296	10075	5346	7197	6594	4210	2183	2953	1919	1508	2709	1409	2860	4947	2207	cnp3	II	4126318	4129456	-	2872	protein_coding	CENP-C ortholog Cnp3 [Source:PomBase;Acc:SPBC1861.01c]	-
SPAC23G3.12c	3073	4174	3808	4209	3793	5312	3221	3160	3658	4109	4150	4697	4816	4916	5768	4480	3992	5323	SPAC23G3.12c	I	889058	892211	-	3154	protein_coding	serine protease (predicted) [Source:PomBase;Acc:SPAC23G3.12c]	-
SPCC1795.04c	3847	4294	4539	3748	3529	4067	4497	4874	5135	4349	4278	4829	4078	3681	3819	4392	4179	4331	pre10	III	990627	992059	+	1279	protein_coding	20S proteasome complex subunit alpha 7, Pre10 (predicted) [Source:PomBase;Acc:SPCC1795.04c]	Proteasome
SPBC3E7.12c	4625	6294	5970	1325	1273	1998	1412	1887	2286	4759	5157	6049	4101	4076	4889	5509	7066	7731	cfh4	II	2682000	2683902	-	1903	protein_coding	chitin synthase regulatory factor Cfh4 (predicted) [Source:PomBase;Acc:SPBC3E7.12c]	-
SPBC11C11.08	3867	4722	4758	3418	2984	3570	3774	3862	4270	3921	4392	4830	4102	4120	4589	4977	4693	5507	srp1	II	3362789	3364515	+	1632	protein_coding	SR family protein, human SRFS2 ortholog Srp1 [Source:PomBase;Acc:SPBC11C11.08]	RRM_1
SPCC14G10.04	3898	4916	4673	3931	3840	4656	4328	4683	5480	2958	3582	4135	3536	3807	4647	4164	3826	4597	SPCC14G10.04	III	748677	751643	+	2508	protein_coding	Schizosaccharomyces specific protein [Source:PomBase;Acc:SPCC14G10.04]	-
SPBC30D10.17c	3361	4532	4591	3810	3621	4866	3983	4241	4883	3154	3716	4482	3663	4115	4547	4414	4275	5156	smi1	II	3061916	3063902	+	1987	protein_coding	cell wall biosynthesis/ cell cycle regulator (predicted) [Source:PomBase;Acc:SPBC30D10.17c]	-
SPAC521.03	4917	4559	4605	5645	5744	5003	2785	4337	4516	3569	4215	4665	3184	3508	3378	3374	4204	3035	SPAC521.03	I	844948	846142	+	1195	protein_coding	short chain dehydrogenase (predicted) [Source:PomBase;Acc:SPAC521.03]	adh_short
SPCC576.10c	3601	4623	4710	4671	3783	4327	3680	4052	4401	4367	4385	4876	4109	3704	4384	3924	3410	4081	rpt3	III	2097289	2098893	-	1605	protein_coding	19S proteasome regulatory subunit Rpt3 (predicted) [Source:PomBase;Acc:SPCC576.10c]	AAA
SPAC1486.01	3181	3360	4347	6760	7081	6962	3135	3145	4110	3699	3478	4006	4177	3385	4686	3116	2911	3431	SPAC1486.01	I	3185314	3186584	+	1148	protein_coding	manganese superoxide dismutase [Source:PomBase;Acc:SPAC1486.01]	-
SPBC21B10.04c	4615	5433	5351	3652	3426	4108	4043	3779	4457	3968	3773	4862	3407	3701	4173	3873	3869	4415	nrf1	II	1664541	1665121	+	581	protein_coding	GTPase regulator Nrf1 [Source:PomBase;Acc:SPBC21B10.04c]	DUF202
SPBC1683.03c	4455	4832	3416	5403	4613	4639	4648	5335	4849	2342	2626	2985	4250	4443	4739	3090	3962	4070	SPBC1683.03c	II	138298	140377	-	2080	protein_coding	transmembrane transporter (predicted) [Source:PomBase;Acc:SPBC1683.03c]	MFS_1
SPBC582.08	3873	5552	5200	3793	3625	4255	6041	6686	8100	2819	3014	4006	2478	2890	3341	2758	2995	3223	rhp1602	II	432523	434527	+	1761	protein_coding	alanine aminotransferase Rhp1602 (predicted) [Source:PomBase;Acc:SPBC582.08]	Aminotran_1_2
SPBC543.02c	3990	4725	3886	3239	3264	3773	3927	3834	4532	4606	4274	4528	3682	3829	4039	4757	4447	5107	SPBC543.02c	II	4300746	4302738	-	1993	protein_coding	DNAJ/TPR domain protein DNAJC7 family [Source:PomBase;Acc:SPBC543.02c]	DnaJ
SPACUNK4.10	4900	5504	7552	3287	3257	4398	2293	2946	3533	4688	3683	6856	3489	2528	5878	3081	2444	4091	SPACUNK4.10	I	2891049	2892803	-	1448	protein_coding	glyoxylate reductase (predicted) [Source:PomBase;Acc:SPACUNK4.10]	2-Hacid_dh_C
SPBP35G2.14	2983	5370	5651	2873	2901	4900	4152	3914	4906	2923	3698	5394	2791	3710	5256	3939	4082	4938	puf2	II	992679	996435	+	3757	protein_coding	pumilio family RNA-binding protein Puf2 [Source:PomBase;Acc:SPBP35G2.14]	RRM_1
SPBC25H2.16c	3407	4244	4231	4270	4104	4115	4355	4287	4466	3481	3854	4117	3960	4617	4516	4086	3810	4452	gga22	II	3246497	3248732	+	1797	protein_coding	Golgi localized Arf binding gamma-adaptin ortholog Gga22 [Source:PomBase;Acc:SPBC25H2.16c]	-
SPBC3D6.06c	3422	3929	4105	3824	3517	4202	3786	4180	4341	4141	3950	4647	3733	3973	4465	4869	4249	5012	prs5	II	1279752	1281465	-	1292	protein_coding	ribose-phosphate pyrophosphokinase Prs5 (predicted) [Source:PomBase;Acc:SPBC3D6.06c]	-
SPBC3F6.02c	3447	4394	4674	3801	3779	3699	3945	3998	4140	4319	4120	4984	4083	4045	4814	3846	3759	4498	SPBC3F6.02c	II	4187250	4188821	-	1572	protein_coding	3 beta-hydroxysteroid dehydrogenase/delta 5-->4-isomerase (predicted) [Source:PomBase;Acc:SPBC3F6.02c]	-
SPBC36B7.03	3565	3661	3701	4455	4103	4132	3756	3783	3551	3723	3576	4737	5214	5169	4636	4021	4379	4038	sec63	II	2387070	2389366	+	2187	protein_coding	ER protein translocation subcomplex subunit Sec63 (predicted) [Source:PomBase;Acc:SPBC36B7.03]	DnaJ
SPCC830.08c	4562	3599	3541	5115	4653	3552	3930	4803	3498	3476	4101	3550	5028	4985	3545	4374	4013	3378	yop1	III	2195793	2197245	-	1197	protein_coding	ER membrane protein DP1/Yop1 [Source:PomBase;Acc:SPCC830.08c]	TB2_DP1_HVA22
SPBC16E9.12c	6301	1984	1904	4223	4450	1560	5124	4872	1686	9959	5022	2585	6141	4205	1905	5279	4450	1874	pab2	II	1939371	1940829	-	1297	protein_coding	poly(A) binding protein Pab2 [Source:PomBase;Acc:SPBC16E9.12c]	RRM_1
SPBC713.02c	3135	4491	4821	4217	3528	5213	3716	4276	4833	3299	3578	5032	3664	3653	4882	3756	3169	4104	ubp15	II	866271	870314	-	3891	protein_coding	ubiquitin C-terminal hydrolase Ubp15 [Source:PomBase;Acc:SPBC713.02c]	UCH
SPCC584.11c	3906	4258	4409	3469	3048	3958	3519	3531	3857	4376	4093	4857	3742	3709	4203	4845	4263	5313	SPCC584.11c	III	1511044	1513341	-	1827	protein_coding	Svf1 family protein Svf1 [Source:PomBase;Acc:SPCC584.11c]	-
SPAC3G9.14	2919	4314	3774	3801	3766	5619	4067	4229	4450	2647	3117	4584	3249	4148	5159	4021	4102	5365	sak1	I	3146948	3150486	-	3539	protein_coding	transcriptional repressor Sak1 [Source:PomBase;Acc:SPAC3G9.14]	RFX_DNA_binding
SPCC1682.10	3574	4521	4597	3485	3225	4492	3817	4222	5086	3813	3958	4705	3601	3523	4421	4060	3595	4455	rpn8	III	390674	392092	+	1375	protein_coding	19S proteasome regulatory subunit Rpn8 (predicted) [Source:PomBase;Acc:SPCC1682.10]	Mov34
SPBC1711.05	3522	3264	2610	5256	4128	4040	3744	3178	3322	5951	4079	3540	5563	4520	4612	4084	3598	4104	SPBC1711.05	II	2141222	2142836	+	1615	protein_coding	nucleocytoplasmic transport chaperone Srp40 (predicted) [Source:PomBase;Acc:SPBC1711.05]	-
SPCC24B10.17	4114	3742	3587	3573	3595	3470	4670	5009	4360	4829	3849	4309	3996	4254	3699	3945	4283	3824	emp24	III	930468	931984	+	1321	protein_coding	COPII-coated vesicle component Emp24 (predicted) [Source:PomBase;Acc:SPCC24B10.17]	-
SPCC11E10.01	2871	3548	3099	7624	11758	6446	4417	4339	4311	2670	2677	2700	2605	2828	2741	2580	2839	2953	SPCC11E10.01	III	1451701	1454632	+	2932	protein_coding	cystathionine beta-lyase (predicted) [Source:PomBase;Acc:SPCC11E10.01]	Cys_Met_Meta_PP
SPBC365.14c	3603	4058	4551	3561	3897	3864	3255	3478	3033	3849	3960	4809	4399	4549	4756	4441	4518	4362	uge1	II	2521123	2523067	-	1710	protein_coding	UDP-glucose 4-epimerase Uge1 [Source:PomBase;Acc:SPBC365.14c]	-
SPAC1B3.12c	5521	3068	3224	3857	3415	2987	3391	3900	3624	7083	4877	3627	5105	3668	3251	4686	4071	3445	rpb10	I	4950341	4951480	-	761	protein_coding	DNA-directed RNA polymerase I, II, and III subunit Rpb10 [Source:PomBase;Acc:SPAC1B3.12c]	-
SPAC9E9.04	4488	3451	4279	4415	3521	4211	4151	5534	4975	3112	4037	4563	3587	3037	3196	4419	3883	3923	SPAC9E9.04	I	4442980	4444196	+	932	protein_coding	bcap family homolog (predicted) [Source:PomBase;Acc:SPAC9E9.04]	-
SPAC23C11.13c	3252	3580	3819	3349	3027	3860	3771	3937	4774	4648	4294	4521	3690	3617	3913	4850	4518	5277	hpt1	I	2155374	2156694	-	1047	protein_coding	xanthine phosphoribosyltransferase (predicted) [Source:PomBase;Acc:SPAC23C11.13c]	Pribosyltran
SPAC4F10.20	4698	2879	3308	9336	8296	6526	1727	2380	1847	6070	4106	3138	5907	4332	3836	1802	1235	1263	grx1	I	4874165	4875051	+	502	protein_coding	glutaredoxin Grx1 [Source:PomBase;Acc:SPAC4F10.20]	-
SPAPB8E5.09	3444	4388	4448	3958	3483	4234	3787	4030	4627	3666	3809	4671	3614	3834	4337	3780	3826	4717	rvb1	I	4924227	4926065	+	1786	protein_coding	AAA family ATPase Rvb1 [Source:PomBase;Acc:SPAPB8E5.09]	-
SPBC13A2.03	3792	3954	3853	3485	3431	3748	5744	4672	4933	3396	3675	4321	3371	4087	3791	3545	4606	4221	SPBC13A2.03	II	3403501	3405610	+	1882	protein_coding	phosphatidate cytidylyltransferase (predicted) [Source:PomBase;Acc:SPBC13A2.03]	-
SPAC29E6.06c	3022	4502	3846	4517	3749	5012	3037	2967	3505	3277	3777	4037	4614	5090	5592	3577	3703	4743	SPAC29E6.06c	I	4411564	4413996	-	2433	protein_coding	cytoplasmic cysteine-tRNA ligase Crs1 (predicted) [Source:PomBase;Acc:SPAC29E6.06c]	tRNA-synt_1e
SPAC22E12.05c	4006	3181	3175	4255	3385	3032	3950	4632	3610	8803	4415	3403	4211	3768	3312	4020	3822	3177	rer1	I	5026143	5027475	-	1280	protein_coding	Rer1 family protein (predicted) [Source:PomBase;Acc:SPAC22E12.05c]	-
SPBP4H10.05c	3389	4413	4000	4127	3355	4259	3668	4525	4105	3722	3412	3971	4155	4027	4520	3957	3663	4759	spe2	II	2876070	2877566	-	1497	protein_coding	S-adenosylmethionine decarboxylase proenzyme Spe2 [Source:PomBase;Acc:SPBP4H10.05c]	SAM_decarbox
SPAC22A12.06c	2272	3145	3655	3099	7102	7420	4387	4244	6135	3239	2605	4399	2349	2632	7620	2297	1959	3409	SPAC22A12.06c	I	1163745	1165581	-	1837	protein_coding	serine hydrolase-like [Source:PomBase;Acc:SPAC22A12.06c]	-
SPCC1235.14	1674	2396	9840	2111	2505	2639	7791	6355	5308	770	978	13990	1896	3719	2446	1739	3140	2620	ght5	III	212160	214376	+	2217	protein_coding	hexose transmembrane transporter Ght5 [Source:PomBase;Acc:SPCC1235.14]	Sugar_tr
SPBC582.09	4653	4121	4277	4147	4118	3613	4267	4126	3916	4630	3896	4138	3984	3478	3738	3839	3419	3498	pex11	II	434811	436173	+	979	protein_coding	peroxisomal biogenesis factor 11 (predicted) [Source:PomBase;Acc:SPBC582.09]	-
SPAC4G9.15	4082	3676	3909	3970	3810	3486	4256	4599	4394	3922	4090	3874	4161	4425	3592	3761	4116	3680	ifa38	I	2282196	2283537	+	1233	protein_coding	ketoreductase involved in fatty acid elongation (predicted) [Source:PomBase;Acc:SPAC4G9.15]	adh_short
SPAC4H3.01	3163	3465	2919	5949	5668	5504	3408	2979	3324	3599	3223	3366	5112	5001	5346	3175	3048	3369	SPAC4H3.01	I	3821682	3824461	+	2613	protein_coding	DNAJ domain protein Caj1/Djp1 type (predicted) [Source:PomBase;Acc:SPAC4H3.01]	DnaJ
SPBC4C3.10c	3749	3792	3735	4373	4265	3868	4586	4490	4170	4739	3810	3974	4030	3399	3582	3857	3621	3443	pre3	II	3117052	3118883	+	1554	protein_coding	20S proteasome complex subunit beta 1 Pre3 (predicted) [Source:PomBase;Acc:SPBC4C3.10c]	Proteasome
SPAP8A3.08	5283	3626	3362	3089	2799	2043	3683	4215	3115	7797	4999	3648	4782	3647	2927	4716	4425	3304	cdc4	I	5329177	5331057	+	1618	protein_coding	myosin II light chain [Source:PomBase;Acc:SPAP8A3.08]	-
SPBC18E5.07	3430	4971	4499	3073	2783	3706	4203	4747	5690	2944	3581	3958	3194	3608	4001	4334	3931	4706	SPBC18E5.07	II	2085491	2087521	+	2031	protein_coding	DUF3210 family protein [Source:PomBase;Acc:SPBC18E5.07]	-
SPBC215.15	3196	4061	4621	3280	3334	4060	3784	4022	5006	3855	4212	5098	3605	3500	4412	3732	3295	4278	sec13	II	4059950	4061230	+	1205	protein_coding	COPII-coated vesicle component Sec13 [Source:PomBase;Acc:SPBC215.15]	-
SPAC890.07c	3680	3511	2929	3570	3558	3161	4511	4377	4453	4029	4270	3118	3833	4139	4016	4807	4498	4806	rmt1	I	5015959	5018021	-	1276	protein_coding	type I protein arginine N-methyltransferase Rmt1 [Source:PomBase;Acc:SPAC890.07c]	-
SPAC11G7.01	3155	4001	3496	4200	4019	4871	2741	2348	2590	2692	3264	4074	4573	5553	6292	3934	4515	4930	SPAC11G7.01	I	3959727	3962914	+	3188	protein_coding	serine-rich Schizosaccharomyces specific protein [Source:PomBase;Acc:SPAC11G7.01]	-
SPAC31G5.13	3471	4624	4655	4215	3130	4742	3157	3321	3647	4210	3950	4979	3808	3441	4828	3577	3265	4148	rpn11	I	3010632	3012307	+	1676	protein_coding	19S proteasome regulatory subunit Rpn11 [Source:PomBase;Acc:SPAC31G5.13]	Mov34
SPBC14C8.03	3314	4513	4850	3128	2903	3561	3670	3702	4878	3688	3827	4751	3329	3409	4328	4278	3836	5114	fma2	II	2207697	2209436	+	1740	protein_coding	methionine aminopeptidase Fma2 (predicted) [Source:PomBase;Acc:SPBC14C8.03]	Peptidase_M24
SPNCRNA.1096	6081	1077	992	4490	6693	1529	5728	5626	1116	4994	2920	1379	8699	5444	1321	5947	5414	1429	SPCC1884.01-antisense-1	III	37658	39319	-	1662	ncRNA	antisense RNA (predicted) [Source:PomBase;Acc:SPNCRNA.1096]	-
SPAC56F8.10	2979	3701	3692	2746	3006	3904	4607	3422	5048	4046	3657	4286	3171	4314	4164	4533	4700	4712	met9	I	1143063	1145256	+	2194	protein_coding	methylenetetrahydrofolate reductase Met9 [Source:PomBase;Acc:SPAC56F8.10]	-
SPBC13A2.04c	4365	2519	3186	3565	1742	2469	2635	3688	2861	3964	3998	3518	5765	4764	3125	8200	5263	4900	ptr2	II	3405575	3408492	-	2918	protein_coding	PTR family peptide transmembrane transporter Ptr2 [Source:PomBase;Acc:SPBC13A2.04c]	-
SPAC2F3.06c	3091	3991	3449	3747	3639	4262	3347	3468	4048	3410	3410	3873	3997	4607	5528	4150	3648	4785	kap104	I	3930533	3934174	-	3520	protein_coding	karyopherin Kap104 [Source:PomBase;Acc:SPAC2F3.06c]	-
SPBC3D6.12	2789	3828	3069	3717	3364	4608	2793	2203	3280	3928	3930	3934	4164	4657	5938	4347	3785	6024	dip2	II	1290498	1293435	+	2938	protein_coding	U3 snoRNA associated protein Dip2 (predicted) [Source:PomBase;Acc:SPBC3D6.12]	-
SPBC725.15	3515	3858	3636	3388	2841	3750	3148	2971	3396	5392	4263	4729	4228	3950	4460	3966	4111	4749	ura5	II	1231041	1232358	+	1318	protein_coding	orotate phosphoribosyltransferase Ura5 [Source:PomBase;Acc:SPBC725.15]	Pribosyltran
SPCC1682.02c	2731	4214	3975	4127	3853	5628	3540	3598	5093	2921	3104	4271	2875	3598	4981	3624	3159	4841	mcm3	III	371443	375325	-	3883	protein_coding	MCM complex subunit Mcm3 [Source:PomBase;Acc:SPCC1682.02c]	MCM
SPAC1786.01c	4809	5027	4179	4185	3064	3735	3654	3993	3399	4571	4441	4358	4644	3813	4168	2915	2650	2380	ptl2	I	3028006	3030516	-	2313	protein_coding	triacylglycerol lipase ptl2 [Source:PomBase;Acc:SPAC1786.01c]	-
SPCC338.07c	3150	3902	3860	3860	3687	4123	3526	3580	3645	3728	3689	4278	4425	4310	4835	3695	3466	4090	naa15	III	1362162	1364953	+	2741	protein_coding	NatA N-acetyltransferase complex regulatory subunit Naa15 (predicted) [Source:PomBase;Acc:SPCC338.07c]	-
SPBC1734.14c	8835	2021	2047	3281	3209	1332	3239	3093	975	8925	5476	2752	6650	4352	1985	5526	4307	1756	suc1	II	1087538	1088852	-	1149	protein_coding	cyclin-dependent protein kinase regulatory subunit Suc1 [Source:PomBase;Acc:SPBC1734.14c]	-
SPAC1142.02c	3651	4272	4574	3238	3579	4302	3729	3694	4251	3699	3791	5048	3206	3438	3951	3813	3431	4021	SPAC1142.02c	I	3627675	3629022	-	1260	protein_coding	TPR repeat protein, SGT2 family (predicted) [Source:PomBase;Acc:SPAC1142.02c]	-
SPBC28F2.02	3185	3967	3649	4148	3411	4601	3295	3446	3645	3962	3892	4343	3810	3772	4591	3932	3419	4597	mep33	II	1574309	1575648	+	1340	protein_coding	translation machinery associated protein Mep33 [Source:PomBase;Acc:SPBC28F2.02]	-
SPCC736.04c	3490	3924	3288	3567	3880	4026	4831	4379	4533	3051	2966	3705	2927	3968	3774	4057	4771	4434	gma12	III	315827	318784	-	2958	protein_coding	alpha-1,2-galactosyltransferase Gma12 [Source:PomBase;Acc:SPCC736.04c]	-
SPCC1840.11	4594	2151	2148	4552	4469	2476	4065	3669	1895	7389	4421	2839	6072	4345	2915	4731	4147	2668	csl4	III	2279333	2280286	+	954	protein_coding	exosome subunit Csl4 [Source:PomBase;Acc:SPCC1840.11]	-
SPAC9E9.07c	3304	4581	4200	3580	3325	4100	3872	3990	3629	4378	3834	4457	3170	3472	4267	3548	3848	3893	ypt2	I	4447723	4449571	-	1849	protein_coding	GTPase Ypt2 [Source:PomBase;Acc:SPAC9E9.07c]	Ras
SPCC553.02	2962	3902	3648	4063	3934	4744	3600	3777	4278	3550	3476	4337	3956	3886	4433	3702	3462	3728	qns1	III	305618	308800	-	2792	protein_coding	glutamine-dependent NAD(+) synthetase Qns1 (predicted) [Source:PomBase;Acc:SPCC553.02]	CN_hydrolase
SPAC26A3.15c	2734	4173	3700	3540	3551	4049	3687	3416	4021	3220	3946	4316	3865	4275	4998	3663	3657	4623	nsp1	I	3367472	3370256	-	2719	protein_coding	nucleoporin Nsp1 [Source:PomBase;Acc:SPAC26A3.15c]	-
SPBC713.12	2767	4276	4024	5276	4172	5013	3088	3130	3690	2715	3041	4075	4048	3890	5170	3055	3871	4034	erg1	II	892162	894361	+	2200	protein_coding	squalene monooxygenase Erg1 (predicted) [Source:PomBase;Acc:SPBC713.12]	-
SPAC25H1.07	3524	3726	3342	4094	3911	4214	4052	3806	3998	2494	3097	3581	4448	5018	4961	3200	3939	3749	emc1	I	2533709	2536655	+	2947	protein_coding	ER membrane protein complex subunit Emc1 (predicted) [Source:PomBase;Acc:SPAC25H1.07]	-
SPAC1A6.09c	3451	4206	3581	3470	3409	3479	4630	3997	4218	3171	3278	3967	3305	4121	4144	3547	4726	4333	lag1	I	1087443	1089673	-	1969	protein_coding	sphingosine N-acyltransferase Lag1 [Source:PomBase;Acc:SPAC1A6.09c]	LAG1
SPCC18B5.07c	3024	4128	3708	3751	3378	4098	3257	3006	3551	3486	3716	4176	3825	4333	4777	4252	3744	4785	nup61	III	730871	733243	-	2273	protein_coding	nucleoporin Nup61 [Source:PomBase;Acc:SPCC18B5.07c]	-
SPBC646.08c	2876	4012	4434	3412	3614	4491	3966	4013	5211	3345	3323	4609	3231	3327	4294	3565	3244	3993	SPBC646.08c	II	936013	938201	-	2189	protein_coding	oxysterol binding protein (predicted) [Source:PomBase;Acc:SPBC646.08c]	-
SPAPB2C8.01	3352	3349	3325	5046	4648	4731	4202	4857	4433	1692	2578	2985	5067	4978	3964	3051	3417	3157	SPAPB2C8.01	I	2942326	2946190	+	3865	protein_coding	cell surface glycoprotein, adhesion molecule (predicted) [Source:PomBase;Acc:SPAPB2C8.01]	-
SPBC106.16	3662	4089	3961	3473	3493	3458	4123	4317	4976	3786	3820	3913	3664	3683	3656	3712	3406	3578	pre6	II	409158	410766	+	1431	protein_coding	20S proteasome complex subunit alpha 4 Pre6 [Source:PomBase;Acc:SPBC106.16]	Proteasome
SPBC3B9.01	3809	3041	3495	9674	5626	7900	1175	1432	1278	5585	3827	3572	6646	3199	5089	1300	1011	1089	fes1	II	3990414	3991685	+	1272	protein_coding	Hsp70 nucleotide exchange factor Fes1 (predicted) [Source:PomBase;Acc:SPBC3B9.01]	-
SPAC630.14c	3112	4387	4264	3515	3331	3698	3686	3868	4848	3160	3237	4536	3448	3635	4047	3748	3708	4435	tup12	I	374316	377908	-	2872	protein_coding	transcriptional corepressor Tup12 [Source:PomBase;Acc:SPAC630.14c]	WD40
SPBP8B7.21	3315	3836	3484	3376	3232	3616	3686	3567	3672	4085	3646	4049	3701	4001	4364	4368	3914	4550	ubp3	II	3676896	3679661	+	2728	protein_coding	ubiquitin C-terminal hydrolase Ubp3 [Source:PomBase;Acc:SPBP8B7.21]	UCH
SPCC417.16	2543	2960	4805	3515	2913	5532	4229	5659	5406	2884	2487	4736	2302	1852	2859	5204	3109	5246	SPCC417.16	III	1702785	1703501	-	717	protein_coding	cytochrome c oxidase subunit (predicted) [Source:PomBase;Acc:SPCC417.16]	-
SPCC306.09c	3002	4369	4128	4042	3983	4676	3913	3963	4836	2734	3009	3511	3477	3651	4187	3412	3537	3759	cap1	III	423752	426353	-	2528	protein_coding	adenylyl cyclase-associated protein Cap1 [Source:PomBase;Acc:SPCC306.09c]	-
SPBC530.08	3113	4690	3715	3071	2986	3433	3763	3458	3747	2974	3591	4355	3100	4008	4285	4043	4711	5139	SPBC530.08	II	806064	809444	+	3381	protein_coding	membrane-tethered transcription factor (predicted) [Source:PomBase;Acc:SPBC530.08]	Fungal_trans
SPAC18G6.07c	3168	4138	3638	3166	2637	3643	3066	3149	3818	4320	3960	4820	3223	3406	4308	4442	3841	5432	mra1	I	2229963	2231496	-	1534	protein_coding	rRNA (pseudouridine) methyltransferase Mra1 [Source:PomBase;Acc:SPAC18G6.07c]	-
SPAC926.08c	2847	3422	2519	3380	2746	3821	3216	2649	3064	5634	4248	4612	3918	3686	4118	4670	4084	5508	rpf2	I	3898266	3899709	-	1294	protein_coding	Brix domain ribosome biogenesis protein Rpf2 [Source:PomBase;Acc:SPAC926.08c]	-
SPBC2D10.11c	3256	4056	4609	3317	3263	3761	3743	3786	3718	4418	4010	4991	3316	3123	4018	3619	3298	3832	nap2	II	2984507	2985956	-	1450	protein_coding	nucleosome assembly protein Nap2 [Source:PomBase;Acc:SPBC2D10.11c]	-
SPCC594.01	2888	4404	4482	3481	3028	4044	3343	3662	3916	2978	3193	4947	3356	3596	4757	4022	3396	4588	SPCC594.01	III	352251	357773	+	5049	protein_coding	DUF1769 family protein [Source:PomBase;Acc:SPCC594.01]	-
SPAC15A10.11	2636	4209	3864	3676	3178	4650	3731	3997	5117	2672	2706	3411	3023	3614	4554	4016	3811	5177	ubr11	I	3702494	3709127	+	6634	protein_coding	UBR ubiquitin-protein ligase E3 Ubr11 [Source:PomBase;Acc:SPAC15A10.11]	zf-UBR1
SPBC19G7.19	8651	1418	1270	4200	4718	1504	2720	3729	911	7300	4413	2115	9051	5133	1625	4679	3529	1033	tom5	II	2379611	2380121	-	407	protein_coding	mitochondrial outer membrane translocase complex subunit Tom5 (predicted) [Source:PomBase;Acc:SPBC19G7.19]	-
SPCC285.13c	3386	4210	3574	3230	3667	4157	3367	3216	3959	2976	3450	3806	3575	4406	4737	4227	3548	4507	nup60	III	1818947	1821452	-	2506	protein_coding	nucleoporin Nup60 [Source:PomBase;Acc:SPCC285.13c]	-
SPAC1093.02	5083	3626	3710	6277	4984	4260	3317	3860	3270	5889	3196	2959	4535	3362	3128	2608	2047	1750	pdx3	I	4612099	4613297	+	1199	protein_coding	pyridoxamine 5'-phosphate oxidase Pdx3 (predicted) [Source:PomBase;Acc:SPAC1093.02]	Pyridox_oxidase
SPAC1565.01	2538	3257	3212	3684	4677	4137	3686	3368	4333	3334	3549	4273	3056	3662	3328	4235	4804	4692	rcf2	I	1290931	1293853	+	2923	protein_coding	cytochrome c oxidase assembly protein Rcf2 [Source:PomBase;Acc:SPAC1565.01]	-
SPBC119.01	3175	3951	4485	3439	3281	4112	3621	3642	4173	3605	3818	4593	3553	3540	4148	3639	3086	3778	rpn3	II	712424	714152	+	1639	protein_coding	19S proteasome regulatory subunit Rpn3 [Source:PomBase;Acc:SPBC119.01]	-
SPAC1783.07c	3593	4869	5076	4764	4374	5572	3379	3889	3683	2473	2645	4064	3373	2931	4429	2682	2439	3311	pap1	I	2200353	2203135	-	2783	protein_coding	transcription factor Pap1/Caf3 [Source:PomBase;Acc:SPAC1783.07c]	bZIP_1
SPBPJ4664.06	3340	3589	3382	3536	3937	3682	4704	5110	4638	2274	2762	3548	3377	4661	4075	3225	4259	3418	gpt1	II	707511	712426	+	4916	protein_coding	UDP-glucose-glycoprotein glucosyltransferase Gpt1 [Source:PomBase;Acc:SPBPJ4664.06]	-
SPBC1826.01c	2271	3821	3655	4254	3502	4787	4043	4979	4654	2371	2419	3336	2556	2734	3695	4428	3910	6102	mot1	II	2619586	2625951	-	6366	protein_coding	TATA-binding protein associated factor Mot1 (predicted) [Source:PomBase;Acc:SPBC1826.01c]	SNF2_N
SPCC1902.01	3022	3513	4224	3152	3149	3371	3651	3608	4113	2807	2927	3717	3320	4068	3851	4788	4814	5364	gaf1	III	1665533	1669788	-	4256	protein_coding	transcription factor Gaf1 [Source:PomBase;Acc:SPCC1902.01]	GATA
SPCC1795.03	2983	3016	3148	3808	4465	4820	4555	4374	4880	2647	2969	3585	3457	4071	3863	3444	3653	3653	gms1	III	992878	995031	-	1979	protein_coding	UDP-galactose transmembrane transporter Gms1 [Source:PomBase;Acc:SPCC1795.03]	-
SPAC1002.03c	2874	3156	3011	4832	4672	4300	3839	4092	3806	1940	2463	3284	4738	5237	5072	2994	3527	3360	gls2	I	1799915	1803141	-	3227	protein_coding	glucosidase II alpha subunit Gls2 [Source:PomBase;Acc:SPAC1002.03c]	Glyco_hydro_31
SPAC1F5.06	3496	3622	3613	3873	3859	3589	3770	4172	3640	2536	3387	3542	4736	4827	4471	3144	3667	3162	lsh1	I	276657	281347	-	4691	protein_coding	ER heat shock protein Lsh1 (predicted) [Source:PomBase;Acc:SPAC1F5.06]	HSP70
SPBC1683.01	4161	5220	4657	4690	4116	5475	4345	5060	4984	1961	2161	3318	1797	2148	2740	3119	3166	3960	SPBC1683.01	II	132353	136275	+	3923	protein_coding	inorganic phosphate transmembrane transporter (predicted) [Source:PomBase;Acc:SPBC1683.01]	Sugar_tr
SPAPB18E9.05c	4557	2333	2427	4869	3835	2816	3072	3764	1684	4253	4430	3961	5644	4462	3705	4542	3777	2941	SPAPB18E9.05c	I	3986648	3986920	-	273	protein_coding	Schizosaccharomyces pombe specific protein [Source:PomBase;Acc:SPAPB18E9.05c]	-
SPBC16H5.12c	2821	4171	4700	3161	3276	4059	4428	4334	4655	2923	3486	3947	3019	3583	3979	3351	3362	3670	SPBC16H5.12c	II	2273905	2276995	+	2670	protein_coding	conserved fungal protein [Source:PomBase;Acc:SPBC16H5.12c]	-
SPAC4A8.14	3215	2990	3355	4249	3767	3866	3522	3340	3373	5397	3891	3671	3956	3457	3780	3784	3418	3804	SPAC4A8.14	I	2576259	2577995	+	1695	protein_coding	ribose-phosphate pyrophosphokinase (predicted) [Source:PomBase;Acc:SPAC4A8.14]	-
SPBC428.11	5097	5548	4539	4168	2807	3522	4792	5737	5118	2304	2454	2364	3348	3206	3651	3005	2340	2767	met17	II	465475	467247	+	1773	protein_coding	homocysteine synthase Met17 [Source:PomBase;Acc:SPBC428.11]	Cys_Met_Meta_PP
SPACUNK4.16c	3988	5462	6310	5716	3152	6113	1742	2400	2718	3442	3887	5698	3822	2122	5341	1610	1407	1820	SPACUNK4.16c	I	2877422	2880590	+	3169	protein_coding	alpha,alpha-trehalose-phosphate synthase (predicted) [Source:PomBase;Acc:SPACUNK4.16c]	-
SPAC12G12.07c	2869	3398	3588	4669	3958	4498	3268	3508	3750	3339	3301	4006	4320	3892	4399	3361	3055	3523	SPAC12G12.07c	I	334615	336131	+	1470	protein_coding	conserved fungal protein [Source:PomBase;Acc:SPAC12G12.07c]	-
SPAC14C4.09	3977	5371	4548	1263	1319	1793	933	1188	1392	4061	4414	5428	3790	3929	4526	4814	7155	6725	agn1	I	5243953	5245966	+	2014	protein_coding	glucan endo-1,3-alpha-glucosidase Agn1 [Source:PomBase;Acc:SPAC14C4.09]	-
SPBC16A3.02c	3091	3574	4714	3367	2917	3629	5589	7308	7560	2476	2893	3502	2061	1704	2695	2818	2720	3898	SPBC16A3.02c	II	4296979	4298874	+	1896	protein_coding	mitochondrial conserved protein (predicted) [Source:PomBase;Acc:SPBC16A3.02c]	ADH_zinc_N
SPCC330.08	4673	3561	3406	3804	3839	3202	3755	3856	3110	3136	3319	3640	3979	4168	3491	3772	4009	3599	alg11	III	124222	127134	+	2913	protein_coding	alpha-1,2-mannosyltransferase Alg11 [Source:PomBase;Acc:SPCC330.08]	Glycos_transf_1
SPCC1020.08	3677	3834	2955	3115	3137	3653	3308	3370	3281	3241	3293	4089	3694	4277	4291	4091	4334	4678	tyw1	III	767789	770340	-	2552	protein_coding	wybutosine biosynthesis protein Tyw1 (predicted) [Source:PomBase;Acc:SPCC1020.08]	Radical_SAM
SPAC20G8.06	2463	4595	4138	3145	2791	4460	3196	3474	4700	2491	2776	4087	2841	3564	4971	3686	3843	5000	not1	I	1403154	1409763	+	6610	protein_coding	CCR4-Not complex subunit Not1 (predicted) [Source:PomBase;Acc:SPAC20G8.06]	Not1
SPAC222.09	2805	3018	3853	3332	3351	3831	3153	3518	4121	3200	3160	5191	2850	2857	4104	5301	3388	5154	seb1	I	959867	962227	+	2171	protein_coding	RNA-binding protein Seb1 [Source:PomBase;Acc:SPAC222.09]	-
SPCC1450.02	3258	4256	4093	3422	2827	3479	3122	2893	3383	3101	3597	4296	3623	3457	3592	4551	4341	4879	bdf1	III	1728388	1731295	+	2908	protein_coding	Swr1 complex bromodomain subunit Bdf1 [Source:PomBase;Acc:SPCC1450.02]	Bromodomain
SPBC19F5.03	3206	4117	4044	2956	3481	4393	4034	3939	4279	2899	3412	4081	2894	3458	4219	3452	3404	3739	sac11	II	3706643	3708933	+	2291	protein_coding	inositol polyphosphate phosphatase (predicted) [Source:PomBase;Acc:SPBC19F5.03]	-
SPCC1259.09c	5074	4367	4699	3884	3566	3086	4999	5417	4248	4424	2952	2835	3030	2860	2744	2883	2599	2306	pdx1	III	1049947	1051870	-	1668	protein_coding	pyruvate dehydrogenase protein x component, Pdx1 (predicted) [Source:PomBase;Acc:SPCC1259.09c]	Biotin_lipoyl
SPCC550.15c	3038	3857	3404	3073	2681	4163	2619	2435	3188	3861	3592	4703	3581	3900	5007	4373	3360	5056	SPCC550.15c	III	1221239	1223176	-	1938	protein_coding	ribosome biogenesis protein (predicted) [Source:PomBase;Acc:SPCC550.15c]	-
SPAC24B11.12c	2686	3700	3600	2767	3198	4142	4548	4868	4626	2090	2808	3448	2570	3758	3911	3361	5686	4112	SPAC24B11.12c	I	224080	229307	-	5149	protein_coding	P-type ATPase (predicted) [Source:PomBase;Acc:SPAC24B11.12c]	-
SPCC1322.15	3199	3470	3055	3102	2447	3165	3303	3078	3274	4597	4214	4342	3884	3569	3554	4713	3972	4939	rpl3402	III	1321392	1322217	+	826	protein_coding	60S ribosomal protein L34 [Source:PomBase;Acc:SPCC1322.15]	-
SPAC4F8.15	2908	4293	3766	3592	3914	3970	5662	4105	5653	2500	3119	3497	2368	2800	2803	3012	3794	4062	itr1	I	2639593	2642347	-	2755	protein_coding	myo-inositol transmembrane transporter Itr1 [Source:PomBase;Acc:SPAC4F8.15]	Sugar_tr
SPBC713.04c	2750	3625	2772	3478	3017	4236	2678	2500	2838	4180	3542	3853	3993	4363	5218	4102	3689	4939	pwp2	II	873265	876158	-	2894	protein_coding	U3 snoRNP-associated protein Utp1 (predicted) [Source:PomBase;Acc:SPBC713.04c]	WD40
SPAPB8E5.04c	4327	4682	4397	2502	2755	3017	4725	5513	5243	2981	3202	4016	2024	2329	2670	3731	3730	3928	npc2	I	4913971	4915513	-	1543	protein_coding	Niemann-Pick disease type C2 protein hE1 homolog Npc2 (predicted) [Source:PomBase;Acc:SPAPB8E5.04c]	-
SPAC821.08c	3571	5892	3535	1033	1050	1126	4948	5090	7062	3273	3732	2803	2532	2022	2536	3665	4967	6887	slp1	I	994941	997625	-	2685	protein_coding	substrate-specific APC activator Slp1 [Source:PomBase;Acc:SPAC821.08c]	WD40
SPAC17G6.15c	3298	3860	3227	3324	3020	3720	3636	3481	3736	2887	3383	4197	3484	3836	4163	3851	3903	4519	SPAC17G6.15c	I	3618869	3620815	-	1602	protein_coding	MTC tricarboxylate transmembrane transporter (predicted) [Source:PomBase;Acc:SPAC17G6.15c]	-
SPAC513.07	3990	4789	4540	5069	5862	4901	4569	4722	4737	2118	4058	1862	1541	2504	1726	2444	3799	2226	SPAC513.07	I	2921063	2922821	+	1759	protein_coding	flavonol reductase/cinnamoyl-CoA reductase family [Source:PomBase;Acc:SPAC513.07]	Epimerase
SPBC2F12.03c	2724	3937	3131	4007	3257	4015	3417	3438	4094	3018	3007	3053	3518	4024	4014	4068	3939	4700	ebs1	II	1734240	1738362	+	4123	protein_coding	EST1 family nonsense-mediated mRNA decay (NMD) pathway protein Ebs1 (predicted) [Source:PomBase;Acc:SPBC2F12.03c]	-
SPBC18E5.01	3565	4330	4352	4188	3957	4243	4851	5045	5569	2822	2534	3407	2927	2727	3147	2575	2501	2610	SPBC18E5.01	II	2075370	2077178	+	1809	protein_coding	cycloisomerase 2 family [Source:PomBase;Acc:SPBC18E5.01]	-
SPBC16E9.02c	2898	4289	4721	3553	3573	4895	3361	3869	4492	2594	2954	4222	2916	3238	4090	2877	2922	3880	SPBC16E9.02c	II	1918006	1920215	-	1907	protein_coding	CUE domain protein [Source:PomBase;Acc:SPBC16E9.02c]	CUE
SPAC25H1.08c	3066	3993	2971	3630	3618	4054	5443	5173	5195	2954	3000	2953	2880	2835	3535	3043	3108	3682	SPAC25H1.08c	I	2536605	2537929	-	1325	protein_coding	ribosome assembly protein Sqt1 (predicted) [Source:PomBase;Acc:SPAC25H1.08c]	WD40
SPAC17C9.10	4908	4285	3844	4014	3438	3701	5007	6203	4984	2365	2492	2887	2470	2664	2451	3117	3265	3001	stm1	I	4481792	4483837	-	2046	protein_coding	G-protein coupled receptor Stm1 [Source:PomBase;Acc:SPAC17C9.10]	-
SPBC1718.07c	2891	3969	3595	4131	3714	4784	3250	3967	4004	2430	2640	3755	2809	3025	4364	3857	3181	4605	zfs1	II	3482848	3487862	-	5015	protein_coding	CCCH tandem zinc finger protein, human Tristetraprolin homolog Zfs1, involved in mRNA catabolism [Source:PomBase;Acc:SPBC1718.07c]	zf-CCCH
SPAC767.01c	3130	3828	3864	3586	3357	3965	3550	3904	4423	3270	3270	4165	3403	3419	4117	3152	2942	3455	vps1	I	1996774	1999613	-	2789	protein_coding	dynamin family protein Vps1 [Source:PomBase;Acc:SPAC767.01c]	-
SPAC20G4.07c	3557	3163	2789	3901	4461	4005	4521	4392	3946	2326	2611	2999	3860	4408	3740	3063	3801	3207	erg4	I	4826601	4828141	-	1541	protein_coding	C-24(28) sterol reductase Erg4 [Source:PomBase;Acc:SPAC20G4.07c]	-
SPCC830.07c	3566	3340	3663	11860	5241	6797	1484	2102	1607	3594	3409	3110	5588	1953	3575	1327	1323	1135	psi1	III	2193527	2195545	-	2019	protein_coding	DNAJ domain protein, involved in translation initiation Psi1 [Source:PomBase;Acc:SPCC830.07c]	DnaJ_C
SPAC20G8.05c	2875	4213	3714	1658	1719	1990	4911	5387	6805	2926	3360	3561	2861	2893	2985	3612	4182	5015	cdc15	I	1399200	1402965	-	3461	protein_coding	extended Fer/CIP4 (EFC) domain protein Cdc15 [Source:PomBase;Acc:SPAC20G8.05c]	SH3_1
SPBC25B2.05	4090	2290	1523	4754	3374	2662	2714	2054	1917	8066	4769	2445	4885	4023	3324	4515	3598	3530	mis3	II	2605902	2607020	+	1119	protein_coding	rRNA processing protein Mis3 [Source:PomBase;Acc:SPBC25B2.05]	-
SPAC2E1P5.03	4702	3706	3824	2800	2473	2500	2997	3500	2857	5304	3871	4037	3245	3218	2751	4403	4579	3695	erj5	I	3326830	3329028	+	2199	protein_coding	DNAJ domain protein Erj5 (predicted) [Source:PomBase;Acc:SPAC2E1P5.03]	-
SPCC11E10.07c	3105	3560	2959	3660	3291	3345	3546	3700	3444	3873	3423	3712	3920	3874	4185	3571	3372	3831	SPCC11E10.07c	III	1464630	1466268	-	1431	protein_coding	translation initiation factor eIF2B alpha subunit (predicted) [Source:PomBase;Acc:SPCC11E10.07c]	-
SPBC1773.04	3352	4192	4187	2842	3071	3553	3547	3988	5134	3345	3047	4269	2551	2748	3370	3565	3236	4343	SPBC1773.04	II	288556	290758	+	2203	protein_coding	methylglyoxyl reductase (NADPH-dependent) (predicted) [Source:PomBase;Acc:SPBC1773.04]	Epimerase
SPBC16H5.10c	2872	3654	3503	3080	2725	4033	2706	2365	3199	3885	3681	4412	3456	3777	4350	4201	3769	4667	prp43	II	2279697	2282239	+	2543	protein_coding	ATP-dependent RNA helicase Prp43 [Source:PomBase;Acc:SPBC16H5.10c]	DUF1605
SPAC227.07c	3299	3804	3571	3517	3496	3541	3809	3829	3218	3956	3549	3555	3304	3433	3487	3771	3507	3660	pab1	I	507522	509960	-	2275	protein_coding	protein phosphatase regulatory subunit Pab1 [Source:PomBase;Acc:SPAC227.07c]	-
SPAC15F9.03c	3724	3269	3096	3493	3238	3240	3643	3684	3199	4712	4013	3714	3717	3462	3043	4007	3436	3585	nxt2	I	2400650	2401615	-	725	protein_coding	nuclear transport factor Nxt2 [Source:PomBase;Acc:SPAC15F9.03c]	-
SPBC530.15c	3174	4187	3653	3516	3297	4053	3979	3825	4372	2285	2735	3252	2728	3678	3470	3390	4487	4129	SPBC530.15c	II	828602	832553	-	3952	protein_coding	spermidine family transmembrane transporter (predicted) [Source:PomBase;Acc:SPBC530.15c]	MFS_1
SPAC1F5.03c	3133	3935	3479	3099	3057	3162	3180	2985	3242	3858	3790	4631	3197	3654	4207	3802	3539	4229	SPAC1F5.03c	I	289790	291927	+	1937	protein_coding	FAD-dependent oxidoreductase involved in late endosome to Golgi transport (predicted) [Source:PomBase;Acc:SPAC1F5.03c]	DAO
SPAC959.02	3520	4106	4032	3153	2832	3254	3334	3729	3856	4174	3886	4451	3136	3109	3467	3162	3243	3628	sec17	I	3388183	3389788	+	1389	protein_coding	alpha SNAP (predicted) [Source:PomBase;Acc:SPAC959.02]	-
SPAC1006.01	3465	3711	4840	2797	2827	3761	4277	5669	5102	2404	2978	4351	2530	2717	2991	2847	3294	3368	psp3	I	5067494	5069371	+	1878	protein_coding	vacuolar serine protease Psp3 (predicted) [Source:PomBase;Acc:SPAC1006.01]	Peptidase_S8
SPAC4F8.14c	2465	3985	4043	3020	2838	4022	3158	2882	4462	2879	3362	4598	3029	3404	4621	3254	3354	4485	hcs1	I	2643512	2645254	+	1528	protein_coding	3-hydroxy-3-methylglutaryl-CoA synthase [Source:PomBase;Acc:SPAC4F8.14c]	-
SPBC16E9.09c	4256	3149	2878	3728	3741	2536	3317	4005	3020	6560	3689	2710	4114	3515	2917	3564	3202	2872	erp5	II	1930400	1931531	-	967	protein_coding	COPII vesicle coat component Erp5/Erp6 (predicted) [Source:PomBase;Acc:SPBC16E9.09c]	-
SPBC36.04	3442	3725	3245	2877	2682	2924	3383	3841	3922	3481	3690	3777	3604	3414	3788	4300	3634	4043	cys11	II	847930	849485	+	1411	protein_coding	cysteine synthase [Source:PomBase;Acc:SPBC36.04]	PALP
SPCC4G3.04c	4498	2812	3112	3516	3573	2461	3990	4404	2791	7106	4404	2867	3495	3313	2550	3403	3146	2283	coq5	III	464904	466234	+	1202	protein_coding	C-methyltransferase (predicted) [Source:PomBase;Acc:SPCC4G3.04c]	-
SPAC3F10.16c	2765	3910	2620	2354	2536	3454	2460	2161	2873	4104	4065	4653	3162	3905	4756	4262	3901	5735	SPAC3F10.16c	I	2849634	2851799	-	2057	protein_coding	GTP binding protein, HSR1-related (predicted) [Source:PomBase;Acc:SPAC3F10.16c]	-
SPBC6B1.08c	2651	3702	3632	3375	3138	3845	3405	3290	3961	3321	3451	3931	2884	3327	3644	3990	3531	4539	ofd1	II	2644726	2646729	-	2004	protein_coding	2-oxoglutarate and Fe(II) dioxygenase domain containing protein 1 [Source:PomBase;Acc:SPBC6B1.08c]	-
SPCC895.06	2565	3717	2891	3373	3285	4375	3104	2517	3466	3114	2979	3888	3373	4292	5068	3328	3508	4698	elp2	III	1008448	1011121	+	2553	protein_coding	elongator complex subunit Elp2 (predicted) [Source:PomBase;Acc:SPCC895.06]	-
SPBC23E6.06c	3521	3839	4458	3748	3615	3760	4901	4971	5267	3259	2765	3119	2625	2679	3036	2304	2606	3057	rib3	II	3851565	3852678	-	1023	protein_coding	3,4-dihydroxy-2-butanone 4-phosphate synthase Rib3 (predicted) [Source:PomBase;Acc:SPBC23E6.06c]	DHBP_synthase
SPAC1486.05	2654	4086	3953	3082	2495	3082	2928	3172	3785	3065	3174	4439	3602	3718	4378	3736	3594	4558	nup189	I	3196998	3202450	+	5451	protein_coding	nucleoporin Nup98 and Nup96 [Source:PomBase;Acc:SPAC1486.05]	-
SPBC3E7.15c	3208	3053	2727	3898	3523	3261	3247	2995	2824	3426	3138	3739	4568	4679	3961	3408	4302	3497	lac1	II	2684885	2688168	-	3103	protein_coding	sphingosine N-acyltransferase Lac1 [Source:PomBase;Acc:SPBC3E7.15c]	LAG1
SPAC23G3.11	3244	2943	3196	4299	3596	2799	2900	3057	2937	6091	4057	3432	4236	3467	3595	3604	3060	2937	rpn6	I	885944	889096	+	3046	protein_coding	19S proteasome regulatory subunit Rpn6 (predicted) [Source:PomBase;Acc:SPAC23G3.11]	-
SPBC23E6.05	2650	3548	3101	2989	2499	3767	2818	2635	3023	3669	3528	4709	3399	3448	4379	4363	3691	5234	arx1	II	3849937	3851579	+	1470	protein_coding	ribosomal export complex protein Arx1, peptidase family (predicted) [Source:PomBase;Acc:SPBC23E6.05]	Peptidase_M24
SPBC1289.05c	7116	1789	2060	3944	3599	1984	3524	4704	1963	7710	4956	2357	4768	2807	1689	3869	3052	1480	vma10	II	4391989	4392721	-	540	protein_coding	V-type ATPase V1 domain subunit G (predicted) [Source:PomBase;Acc:SPBC1289.05c]	-
SPAC6F6.10c	3260	3921	3554	3607	3637	3643	3387	3812	3640	3246	3580	3429	3467	3579	3693	3420	3077	3354	arc2	I	2749724	2751060	-	1297	protein_coding	ARP2/3 actin-organizing complex subunit Arc34 [Source:PomBase;Acc:SPAC6F6.10c]	-
SPAC57A7.08	3318	4233	3786	4067	3369	3781	3557	3832	3988	2398	2751	3507	3600	3410	4305	2879	3062	3461	pzh1	I	1527565	1529862	-	2298	protein_coding	serine/threonine protein phosphatase Pzh1 [Source:PomBase;Acc:SPAC57A7.08]	Metallophos
SPCC126.08c	3708	3648	3361	3010	3308	3005	4344	4363	3733	2869	2895	3323	3673	4067	3488	3351	3929	3227	SPCC126.08c	III	2129838	2131089	-	1252	protein_coding	lectin family glycoprotein receptor (predicted) [Source:PomBase;Acc:SPCC126.08c]	-
SPBC32F12.03c	3492	2378	3141	5013	4443	3369	2598	3867	2559	5171	3421	2774	5664	3272	3540	3802	2500	2287	gpx1	II	2788863	2789614	-	752	protein_coding	glutathione peroxidase Gpx1 [Source:PomBase;Acc:SPBC32F12.03c]	GSHPx
SPBC26H8.10	2535	3578	3102	3695	3031	4716	2892	2800	3757	3106	3332	3841	3167	3714	4652	3375	3459	4306	dis3	II	3970898	3974218	+	3157	protein_coding	3'-5' exoribonuclease subunit Dis3 [Source:PomBase;Acc:SPBC26H8.10]	RNB
SPAC4D7.09	3197	3511	3410	3544	3222	3639	3097	3254	3171	3900	3407	3955	3867	3598	3855	3497	3172	3636	tif223	I	5367360	5369378	+	1657	protein_coding	translation initiation factor eIF2B gamma subunit (predicted) [Source:PomBase;Acc:SPAC4D7.09]	-
SPBC16C6.07c	2980	3906	3649	3521	3192	3657	3184	3432	3389	3174	3321	3468	3726	3644	3774	3592	3487	3834	rpt1	II	4341623	4343422	-	1549	protein_coding	19S proteasome regulatory subunit Rpt1 (predicted) [Source:PomBase;Acc:SPBC16C6.07c]	AAA
SPCC31H12.08c	3215	4097	4016	1912	2469	2923	3283	3475	3897	3437	3545	4716	2671	3389	3816	3881	3913	4222	ccr4	III	637435	639685	-	2251	protein_coding	CCR4-Not complex subunit Ccr4 (predicted) [Source:PomBase;Acc:SPCC31H12.08c]	Exo_endo_phos
SPAC23H4.03c	4199	2669	2944	4074	3406	2732	3463	3848	3419	6709	3902	3239	3901	3141	2573	3138	3050	2462	erv25	I	1603906	1605116	+	1078	protein_coding	COPII-coated vesicle component Erv25 (predicted) [Source:PomBase;Acc:SPAC23H4.03c]	-
SPAC144.18	3375	3566	3685	3645	3429	3380	3330	3805	3241	2513	2871	3434	4021	4498	3813	3142	3660	3394	vrg4	I	4689241	4691828	+	2588	protein_coding	Golgi GDP-mannose transmembrane transporter Vrg4 (predicted) [Source:PomBase;Acc:SPAC144.18]	-
SPBC2G2.16	3065	3445	3713	3852	4120	4276	3288	3333	3306	3353	3154	3635	3448	3638	3941	3112	2923	3069	SPBC2G2.16	II	3464694	3466309	+	1567	protein_coding	mannose-6-phosphate isomerase (predicted) [Source:PomBase;Acc:SPBC2G2.16]	-
SPAC22H10.12c	2876	3782	4011	3484	2768	3277	3567	4152	4325	3722	3346	3802	3528	3025	3673	3020	2946	3325	gdi1	I	2395068	2396905	-	1753	protein_coding	GDP dissociation inhibitor Gdi1 (predicted) [Source:PomBase;Acc:SPAC22H10.12c]	-
SPAC57A10.09c	3350	3807	4319	2644	2233	2686	3026	3934	3416	4233	3731	4820	3096	2902	3130	3872	3733	3680	nhp6	I	1380312	1381558	-	875	protein_coding	High-mobility group non-histone chromatin protein (predicted) [Source:PomBase;Acc:SPAC57A10.09c]	HMG_box
SPAC12G12.04	3670	4366	4296	6252	4001	4459	2414	3260	2788	3620	3223	3841	4013	2879	3567	1972	1752	1933	mcp60	I	339766	342080	-	2315	protein_coding	mitochondrial heat shock protein Hsp60/Mcp60 [Source:PomBase;Acc:SPAC12G12.04]	-
SPAC23C4.03	3353	3162	2840	4080	3852	3289	3785	3592	3392	3741	3169	2781	3852	3805	3576	3495	3357	3171	hrk1	I	1034296	1035992	+	1697	protein_coding	haspin related kinase Hrk1 [Source:PomBase;Acc:SPAC23C4.03]	-
SPAC17A2.03c	3392	3501	3714	3588	3179	3340	3551	3798	3323	4485	3337	3474	3403	3243	3300	3476	3026	3123	vma6	I	3554534	3556722	-	2146	protein_coding	V-type ATPase V0 subunit d (predicted) [Source:PomBase;Acc:SPAC17A2.03c]	-
SPBC543.09	2389	4316	4003	3360	3198	4245	3635	3453	4501	2512	2886	3624	2818	3471	4038	2830	3050	3730	yta12	II	4315809	4318869	+	3061	protein_coding	mitochondrial m-AAA protease Yta12 (predicted) [Source:PomBase;Acc:SPBC543.09]	AAA
SPAC1F3.06c	2745	3150	2792	4439	3382	3902	2964	3105	3435	4532	3135	3408	3686	3561	4097	3356	2755	3497	spo15	I	625173	631401	-	6229	protein_coding	sporulation protein Spo15 [Source:PomBase;Acc:SPAC1F3.06c]	-
SPBC16H5.11c	2836	3818	3659	2823	2514	3124	3053	2832	3049	3298	3721	4330	3522	3784	4331	3660	3460	4086	skb1	II	2277215	2279624	+	2315	protein_coding	type II protein arginine N-methyltransferase Skb1 [Source:PomBase;Acc:SPBC16H5.11c]	-
SPBC3E7.02c	1308	694	1960	14145	19669	7844	478	594	745	1514	1170	644	3189	3529	2988	440	753	222	hsp16	II	2660139	2660992	-	854	protein_coding	heat shock protein Hsp16 [Source:PomBase;Acc:SPBC3E7.02c]	-
SPAC56F8.16	2752	2966	3568	4450	3430	4142	3704	3786	4011	2101	2534	2451	3187	3284	3524	3935	3789	4261	esc1	I	1153572	1156804	+	3233	protein_coding	transcription factor Esc1 (predicted) [Source:PomBase;Acc:SPAC56F8.16]	HLH
SPAP27G11.12	2972	3590	3195	5428	4079	3945	3680	3822	4098	2430	2731	2780	3402	2910	3423	3020	3036	3330	SPAP27G11.12	I	1632068	1634832	+	2484	protein_coding	human HID1 ortholog 1 [Source:PomBase;Acc:SPAP27G11.12]	-
SPCC962.01	3106	3304	2945	3597	3299	3574	3381	4071	3543	2215	2698	2881	3851	4034	3964	3585	3897	3919	SPCC962.01	III	541063	546012	+	4770	protein_coding	C2 domain endoplasmic reticulum membrane organization protein (predicted) [Source:PomBase;Acc:SPCC962.01]	C2
SPCC320.10	2714	3641	3715	3173	2877	4117	3127	2916	3514	3132	3321	4198	3026	3269	4293	3459	3237	4133	srp72	III	146165	148226	-	1829	protein_coding	signal recognition particle subunit Srp72 (predicted) [Source:PomBase;Acc:SPCC320.10]	-
SPAC3H8.02	2526	3232	3243	3138	3116	4078	3712	4033	4037	2971	2801	3511	2620	3357	3629	3380	3874	4502	csr102	I	588543	590751	+	2209	protein_coding	sec14 cytosolic factor family, glycerophospholipid-transfer protein Crs102 (predicted) [Source:PomBase;Acc:SPAC3H8.02]	CRAL_TRIO_N
SPBC365.10	3748	3379	2606	4069	3360	2859	3141	3359	3157	5241	3824	3271	3676	3264	2858	3604	2926	3321	arp5	II	2512580	2515047	+	2413	protein_coding	actin-like protein Arp5 [Source:PomBase;Acc:SPBC365.10]	Actin
SPAC821.12	3011	2894	2963	3943	4096	3274	3543	3434	3064	4847	3754	3135	3519	3487	3318	3365	3069	2919	orb6	I	1008215	1010318	+	1792	protein_coding	serine/threonine protein kinase Orb6 [Source:PomBase;Acc:SPAC821.12]	Pkinase
SPAC22F8.04	2443	3144	3976	2799	3157	4304	2625	3275	2943	2788	3059	5688	2891	3270	4898	2934	3165	4255	pet1	I	4789418	4791232	+	1815	protein_coding	phosphoenolpyruvate transmembrane transporter Pet1 [Source:PomBase;Acc:SPAC22F8.04]	-
SPAC6B12.07c	3132	3924	3430	3717	3405	3667	2910	3212	3574	2812	2946	3388	2768	2768	3496	4011	3953	4449	SPAC6B12.07c	I	2421446	2423898	-	2453	protein_coding	ubiquitin-protein ligase E3 (predicted) [Source:PomBase;Acc:SPAC6B12.07c]	SPX
SPAC4F8.03	3645	2424	2287	4054	3448	2803	3273	2842	2026	6056	3998	3362	4805	3636	2746	4164	3355	2622	sdo1	I	2671901	2673213	-	1119	protein_coding	SBDS family ribosome maturation protein Sdo1 (predicted) [Source:PomBase;Acc:SPAC4F8.03]	SBDS
SPCC306.02c	3532	3601	3715	2860	2988	3154	3065	2800	2979	3422	3416	3715	3279	3797	3644	3561	4102	3898	yip3	III	407598	408882	-	1221	protein_coding	Rab GTPase binding involved in ER to Golgi vesicle transport Yip3 (predicted) [Source:PomBase;Acc:SPCC306.02c]	-
SPAC30C2.02	2251	2779	1894	2606	2599	3169	2518	2189	2366	4122	3865	4441	2733	3354	3490	5339	4751	7056	mmd1	I	4635485	4636898	+	1414	protein_coding	deoxyhypusine hydroxylase (predicted) [Source:PomBase;Acc:SPAC30C2.02]	-
SPAC22F8.06	3401	3057	3633	3527	3413	3336	3514	3814	3304	4644	3664	3329	3526	2964	3226	3299	2877	2972	pam1	I	4795276	4796348	+	1073	protein_coding	20S proteasome complex subunit beta 6 [Source:PomBase;Acc:SPAC22F8.06]	Proteasome
SPAC631.02	2947	3885	4789	2520	2450	2791	2193	2672	2513	3179	3652	5115	3260	2788	3176	3689	4627	5017	bdf2	I	2105472	2110519	+	4534	protein_coding	BET family double bromodomain protein Bdf2 [Source:PomBase;Acc:SPAC631.02]	Bromodomain
SPBC3B8.04c	2990	3611	3176	3170	3193	3376	3909	4053	3954	2500	2777	3701	3135	3470	3553	3231	3801	3656	SPBC3B8.04c	II	3387584	3390930	+	3098	protein_coding	sodium ion transmembrane transporter (predicted) [Source:PomBase;Acc:SPBC3B8.04c]	Na_sulph_symp
SPBC4F6.16c	3496	3285	3294	5940	5728	4871	2988	3103	2798	2414	2623	2860	3932	3660	3843	2001	2239	2108	ero11	II	2720540	2722662	-	1956	protein_coding	ER oxidoreductin Ero1a [Source:PomBase;Acc:SPBC4F6.16c]	-
SPBC31F10.16	2861	4278	4123	2548	2688	3346	2979	3014	3495	3064	3459	3880	2893	3263	4018	3428	3668	4160	SPBC31F10.16	II	3785745	3788313	+	2320	protein_coding	ChAPs family protein (predicted) [Source:PomBase;Acc:SPBC31F10.16]	-
SPBC29A3.02c	2711	3569	4107	3478	3025	4202	3158	3532	4060	2405	2944	4107	3173	3442	4272	2742	2827	3300	his7	II	2040733	2042218	-	1486	protein_coding	phosphoribosyl-AMP cyclohydrolase/phosphoribosyl- ATP pyrophosphohydrolase His7 [Source:PomBase;Acc:SPBC29A3.02c]	-
SPBC17G9.08c	2675	3692	3646	2146	2255	3066	2951	2884	3577	3217	3152	4172	3313	3268	4249	3825	3913	5053	cnt5	II	2181576	2184875	-	2981	protein_coding	Centaurin Cnt5 [Source:PomBase;Acc:SPBC17G9.08c]	PH
SPAPB17E12.11	3673	3355	3310	3079	3056	2958	3919	4059	3286	2957	3123	3568	3602	3866	3411	3219	3529	3024	ost3	I	1283080	1284482	+	1132	protein_coding	oligosaccharyltransferase gamma subunit Ost3 (predicted) [Source:PomBase;Acc:SPAPB17E12.11]	-
SPCC825.02	3104	3207	3181	3744	3958	3404	4393	4473	3785	2415	2552	3044	3419	3745	3195	3088	3277	3008	gbs1	III	1025389	1027919	+	2165	protein_coding	glucosidase II beta subunit [Source:PomBase;Acc:SPCC825.02]	-
SPAC105.02c	2922	3365	2984	3949	3760	3722	3431	3332	3774	3025	3032	3325	3615	3480	4230	2924	3000	3062	SPAC105.02c	I	1744019	1745658	-	1303	protein_coding	ankyrin repeat protein, human PPP1R16A ortholog [Source:PomBase;Acc:SPAC105.02c]	-
SPCC16C4.10	2977	3873	4221	3442	3168	3589	3051	3138	3266	3785	3349	4573	3095	3036	3618	2746	2738	3219	SPCC16C4.10	III	685848	687406	+	1441	protein_coding	6-phosphogluconolactonase (predicted) [Source:PomBase;Acc:SPCC16C4.10]	-
SPAC27D7.06	3856	3673	3669	3145	3268	3177	3328	3269	3152	4130	3519	3587	3211	3418	3072	3087	3116	3122	etf1	I	4519000	4520130	+	1131	protein_coding	electron transfer flavoprotein alpha subunit EtfA (predicted) [Source:PomBase;Acc:SPAC27D7.06]	-
SPAC5D6.13	2742	3761	3937	2952	3016	3748	3706	3531	4055	3076	2920	3651	2658	3139	3661	3114	3216	3881	vps74	I	1490050	1492204	-	2155	protein_coding	Golgi phosphoprotein 3 family Vps74 (predicted) [Source:PomBase;Acc:SPAC5D6.13]	-
SPAC890.04c	2767	3326	2544	3327	2849	4119	2676	2482	2558	3415	3197	3821	3378	3713	4300	3956	3402	4569	SPAC890.04c	I	5007016	5009628	-	2251	protein_coding	ribosome biogenesis protein Ytm1 (predicted) [Source:PomBase;Acc:SPAC890.04c]	WD40
SPAC30D11.03	2692	3607	2772	2516	2435	3633	2937	2364	3377	3408	3362	3853	2907	3355	4048	3909	3738	5469	ddx27	I	1115899	1118412	-	2423	protein_coding	ATP-dependent RNA helicase Ddx27/Drs1 (predicted) [Source:PomBase;Acc:SPAC30D11.03]	DEAD
SPAC1834.05	3042	3468	2872	3403	3253	3453	3528	3533	3491	2610	2832	3935	3188	4113	3644	2808	3638	3567	alg9	I	4702256	4704743	+	2488	protein_coding	mannosyltransferase complex subunit Alg9 (predicted) [Source:PomBase;Acc:SPAC1834.05]	Glyco_transf_22
SPCC1020.04c	3398	2992	3091	3209	2767	3069	2794	2866	2761	4993	3433	3321	3844	3456	3548	3938	3264	3587	rpb6	III	783023	784077	+	837	protein_coding	DNA-directed RNA polymerase I, II and III subunit Rpb6 [Source:PomBase;Acc:SPCC1020.04c]	-
SPAC222.08c	4167	4445	4460	3970	3424	4042	4743	6411	5734	2159	1837	2469	1989	1781	2234	2074	1936	2344	sno1	I	957367	958774	-	1408	protein_coding	glutamine aminotransferase subunit Sno1 (predicted) [Source:PomBase;Acc:SPAC222.08c]	-
SPAC23H4.15	2268	3022	2516	3455	3111	4528	2565	1992	2664	3670	3138	3768	3464	4120	5009	3284	3119	4451	tsr1	I	1579668	1582323	-	2656	protein_coding	ribosome biogenesis protein Tsr1 (predicted) [Source:PomBase;Acc:SPAC23H4.15]	-
SPBC16C6.09	3035	2949	2266	4559	4359	3675	3587	3233	3275	2110	2498	2680	4281	4705	3495	2921	3628	2794	ogm4	II	4346578	4349272	+	2695	protein_coding	protein O-mannosyltransferase Ogm4 [Source:PomBase;Acc:SPBC16C6.09]	-
SPAC1834.11c	2951	3842	3908	4009	3592	4334	3279	3713	3759	2621	2904	3580	2667	2661	3127	3112	2728	3218	sec18	I	4718513	4721597	-	3085	protein_coding	secretory pathway protein Sec18 (predicted) [Source:PomBase;Acc:SPAC1834.11c]	AAA
SPAC19G12.05	3147	4057	4150	3177	2636	3285	3021	3137	3263	3008	3204	3795	2877	3160	3897	3357	2915	3858	SPAC19G12.05	I	4050905	4052174	+	1270	protein_coding	mitochondrial citrate transmembrane transporter (predicted) [Source:PomBase;Acc:SPAC19G12.05]	Mito_carr
SPAC19B12.06c	3999	3273	2929	3135	3035	2559	3496	3663	2729	3702	3280	3363	3744	3817	2947	3505	3739	3024	SPAC19B12.06c	I	4893974	4895378	-	1207	protein_coding	rhomboid family protease associated with COP1 coated vesicle (predicted) [Source:PomBase;Acc:SPAC19B12.06c]	Rhomboid
SPAPJ696.02	2579	3208	3701	3037	3031	3906	2912	2610	2935	2928	3178	3943	3223	3509	4654	3347	3205	4019	lsb4	I	724145	725946	+	1663	protein_coding	actin cortical patch component Lsb4 (predicted) [Source:PomBase;Acc:SPAPJ696.02]	SH3_1
SPAC27F1.09c	2371	3551	3443	3632	3261	4649	3094	3354	4038	2350	2571	3415	3056	3233	4281	3028	2792	3737	prp10	I	4333135	4336797	-	3546	protein_coding	U2 snRNP-associated protein Sap155 [Source:PomBase;Acc:SPAC27F1.09c]	-
SPBC18H10.20c	2625	3494	3034	3550	3623	4292	3361	3162	3312	2457	2487	3202	2675	3455	3495	3703	3529	4400	any1	II	1808258	1810338	-	2081	protein_coding	arrestin-related endocytic adaptor Any1 [Source:PomBase;Acc:SPBC18H10.20c]	-
SPAC23H4.18c	7001	1153	1054	2911	4109	998	4585	4890	1011	5133	3432	1311	6021	4239	1086	5192	4620	1048	rbx1	I	1575290	1576307	+	723	protein_coding	SCF complex and CLRC ubiquitin ligase ligase E3 subunit Rbx1 [Source:PomBase;Acc:SPAC23H4.18c]	-
SPBC83.15	2969	3139	2541	3948	3124	4254	3176	2931	3292	3427	2711	3328	3288	3241	3613	3689	3100	3966	SPBC83.15	II	1536803	1538567	+	1373	protein_coding	ribosome biogenesis protein Nsa1 (predicted) [Source:PomBase;Acc:SPBC83.15]	-
SPBC649.04	3034	3029	4061	3784	3286	3584	2770	3443	3305	3200	3153	4044	3405	3184	4031	2465	2923	2896	uvi15	II	539327	540117	+	512	protein_coding	UV-induced protein Uvi15 [Source:PomBase;Acc:SPBC649.04]	-
SPCC663.18	3523	3442	2845	2931	2783	2463	2965	2939	2492	3979	3275	3216	4358	3589	3505	3850	3875	3354	SPCC663.18	III	1641749	1642968	-	1136	protein_coding	GTPAse interacting protein involved in vesicle tethering at the Golgi [Source:PomBase;Acc:SPCC663.18]	-
SPCC965.13	2762	3763	3672	3014	2330	3496	2511	2475	2820	2548	2709	4557	2669	2988	4111	3801	4014	5125	SPCC965.13	III	2310096	2314400	+	4305	protein_coding	pyridoxal family transmembrane transporter (predicted) [Source:PomBase;Acc:SPCC965.13]	MFS_1
SPBC4F6.14	2458	3384	2518	2718	2236	3603	2725	2426	3337	3321	3142	4015	2808	3413	4287	3871	3641	5457	nop4	II	2716857	2719120	+	2264	protein_coding	RNA-binding protein Nop4 (predicted) [Source:PomBase;Acc:SPBC4F6.14]	RRM_1
SPBC26H8.06	3511	3729	3225	3131	2096	3328	3599	3977	4161	4293	3253	3428	2795	2153	3025	3220	2803	3630	grx4	II	3957094	3958479	+	1386	protein_coding	monothiol glutaredoxin Grx4 [Source:PomBase;Acc:SPBC26H8.06]	-
SPAC29A4.03c	4355	2354	2119	4025	3624	2098	3047	3459	1896	7431	4065	2527	4581	3122	2517	3577	2584	1970	SPAC29A4.03c	I	5142407	5143810	+	1402	protein_coding	mitochondrial ribosomal protein subunit Mrps9 (predicted) [Source:PomBase;Acc:SPAC29A4.03c]	-
SPCC188.06c	2716	3456	3422	2943	2716	3246	3231	3345	3499	3040	3005	3739	2917	3156	3795	3589	3303	4182	srp54	III	1482990	1485267	-	1798	protein_coding	signal recognition particle subunit Srp54 [Source:PomBase;Acc:SPCC188.06c]	-
SPAC1556.08c	2812	3142	3445	3207	3342	3284	3791	3672	3605	2989	2977	3920	2971	3388	3284	3059	3209	3169	cbs2	I	3807132	3808739	-	1389	protein_coding	AMP-activated protein kinase gamma subunit cbs2 [Source:PomBase;Acc:SPAC1556.08c]	CBS
SPCC330.09	2621	3496	2374	3138	2866	4172	2320	1925	2685	3071	3092	3654	3349	3802	4743	3742	3169	4998	enp2	III	127209	129460	+	2252	protein_coding	rRNA processing protein Enp2 (predicted) [Source:PomBase;Acc:SPCC330.09]	-
SPBC3B8.07c	2694	3178	3213	3506	3175	3439	3842	4010	3840	2395	2877	3909	2216	3129	2838	3380	3842	3702	dsd1	II	3380787	3383137	+	2351	protein_coding	dihydroceramide delta-4 desaturase [Source:PomBase;Acc:SPBC3B8.07c]	-
SPBC15C4.01c	4041	1787	1922	4534	4335	2083	3741	3794	1790	6816	3801	2339	4457	3296	2153	3522	2788	1861	oca3	II	2236433	2237936	-	1240	protein_coding	TPR repeat protein Oca3/ ER membrane protein complex Ecm2 (predicted) [Source:PomBase;Acc:SPBC15C4.01c]	-
SPAC6F6.05	4366	1583	1971	4452	3750	1631	3295	3555	1768	8927	4317	2151	4958	3033	1882	3161	2615	1591	ost2	I	2740496	2741450	+	902	protein_coding	oligosaccharyltransferase epsilon subunit Ost2 (predicted) [Source:PomBase;Acc:SPAC6F6.05]	-
SPCC1322.13	2720	3284	2995	2915	2811	3359	3175	3309	3688	2906	2970	3760	3538	3687	4323	3146	2762	3654	ade6	III	1316291	1318035	+	1745	protein_coding	phosphoribosylaminoimidazole carboxylase Ade6 [Source:PomBase;Acc:SPCC1322.13]	-
SPBC1347.05c	3642	3185	2802	3217	3304	3212	3597	3662	3087	2879	3183	3465	3387	3844	3124	3030	3493	2760	SPBC1347.05c	II	4069163	4070800	-	1454	protein_coding	DNAJ domain protein Scj1 (predicted) [Source:PomBase;Acc:SPBC1347.05c]	DnaJ
SPCC1739.10	3772	3234	3438	2730	2973	3049	3081	3609	3147	2044	2625	2846	3572	4025	3597	3511	3872	3468	mug33	III	2047508	2049286	+	1779	protein_coding	Tea1-interacting protein involved in exocytosis [Source:PomBase;Acc:SPCC1739.10]	-
SPCC965.03	3237	3216	3408	3490	3029	3041	3180	3308	3124	4134	3051	3778	3341	2848	3235	3124	3028	3018	vma8	III	2285010	2286855	+	1547	protein_coding	V-type ATPase V1 subunit D (predicted) [Source:PomBase;Acc:SPCC965.03]	ATP-synt_D
SPAC16E8.01	3214	3441	3385	2715	2679	3233	3198	3519	3958	2124	2714	3200	3190	3582	3923	3404	3299	3789	shd1	I	3498988	3503915	+	4782	protein_coding	cytoskeletal protein binding protein Sla1 family, Shd1 (predicted) [Source:PomBase;Acc:SPAC16E8.01]	SH3_1
SPBC660.15	2077	3078	2864	1772	1989	2110	3013	3291	3326	4350	3708	5058	3129	2844	3801	4117	3302	4729	msi2	II	224297	228689	+	3907	protein_coding	mRNA cleavage factor complex subunit Msi2 [Source:PomBase;Acc:SPBC660.15]	RRM_1
SPBC1D7.03	2430	3627	2386	4175	3143	3003	2606	2421	2890	2227	2961	2787	4190	4216	4369	3115	3690	4318	clg1	II	1745777	1747871	-	2095	protein_coding	cyclin Clg1 (predicted) [Source:PomBase;Acc:SPBC1D7.03]	-
SPBC660.06	3935	3354	4098	2560	2982	3107	3259	4094	3091	4557	3727	3715	2526	1593	2841	3567	2266	3265	SPBC660.06	II	204405	205721	+	1317	protein_coding	WW domain containing conserved fungal protein [Source:PomBase;Acc:SPBC660.06]	WW
SPAC23C11.17	2502	4021	4071	2685	2645	3471	3231	3038	4458	2708	2913	4344	2643	2920	3636	2741	2827	3643	mdm28	I	2167170	2168987	+	1762	protein_coding	mitochondrial inner membrane protein involved in potassium ion transport Mdm28 (predicted) [Source:PomBase;Acc:SPAC23C11.17]	-
SPBC14C8.02	3175	2733	2699	2890	3534	2754	3415	2428	2662	4046	3215	2711	3576	4474	3361	3827	4010	2929	tim44	II	2205437	2207373	+	1937	protein_coding	TIM23 translocase complex subunit Tim44 (predicted) [Source:PomBase;Acc:SPBC14C8.02]	-
SPAC1687.21	3443	2981	3468	4416	3644	3492	3234	3332	3038	4497	3230	3282	3189	3121	2867	2373	2484	2331	SPAC1687.21	I	941942	943335	+	872	protein_coding	phosphoglycerate mutase family (predicted) [Source:PomBase;Acc:SPAC1687.21]	-
SPBC660.13c	2644	4036	3776	1685	1812	2029	3443	3752	4070	3306	3533	3764	2361	2718	2947	3734	4108	4652	ssb1	II	219182	221326	-	2076	protein_coding	DNA replication factor A subunit Ssb1 [Source:PomBase;Acc:SPBC660.13c]	tRNA_anti
SPAC27F1.06c	2378	3165	2796	2616	2040	3350	2473	2088	2580	3765	3407	4087	2909	3224	3957	4293	3568	5556	SPAC27F1.06c	I	4327147	4328451	-	1305	protein_coding	FKBP-type peptidyl-prolyl cis-trans isomerase (predicted) [Source:PomBase;Acc:SPAC27F1.06c]	FKBP_C
SPBC1718.04	2950	3151	3639	3135	3162	3913	3362	3634	3803	1848	2530	3444	3228	3731	3763	2754	2960	2743	SPBC1718.04	II	3475561	3478365	+	2753	protein_coding	glycerol-3-phosphate O-acyltransferase (predicted) [Source:PomBase;Acc:SPBC1718.04]	Acyltransferase
SPCC1442.04c	3474	3109	3479	3831	3152	2650	3666	3522	2903	3448	3051	3422	2501	2096	2286	3747	3733	3619	SPCC1442.04c	III	1773331	1775533	-	2201	protein_coding	meiotic recombination protein (predicted) [Source:PomBase;Acc:SPCC1442.04c]	-
SPBP35G2.16c	4860	4259	3824	4143	3599	3155	4634	6900	4323	2422	1810	2050	1304	1244	1991	2533	2223	2399	ecl2	II	961007	963780	-	2774	protein_coding	extender of the chronological lifespan protein Ecl2 [Source:PomBase;Acc:SPBP35G2.16c]	-
SPBC83.01	3250	3647	3965	3217	2644	2976	3581	3824	3831	1971	2507	3765	2993	3151	3501	2665	3040	2994	ucp8	II	1510190	1513963	+	3481	protein_coding	UBA/EH/EF hand domain protein Ucp8 [Source:PomBase;Acc:SPBC83.01]	UBA
SPAC1250.05	2864	2271	1796	3593	3391	2590	2734	2546	2422	4616	4151	3689	3919	3412	3066	3586	3512	3277	rpl3002	I	5095073	5095925	-	607	protein_coding	60S ribosomal protein L30 (predicted) [Source:PomBase;Acc:SPAC1250.05]	-
SPAC4D7.13	3450	3210	2482	2940	2604	2158	3085	3458	2719	4963	3430	2584	3526	3179	2862	3736	3459	3516	usp104	I	5375546	5377762	+	2217	protein_coding	U1 snRNP-associated protein Usp104 [Source:PomBase;Acc:SPAC4D7.13]	FF
SPAC18G6.11c	2527	3011	3010	2934	2665	3500	2455	2543	2646	3832	3251	3832	3071	3183	3609	3911	3285	4054	rrn3	I	2236712	2239308	-	2454	protein_coding	ribosomal DNA (rDNA) transcription factor Rrn3 [Source:PomBase;Acc:SPAC18G6.11c]	RRN3
SPBC31F10.15c	9376	1432	1296	2689	2622	1096	2479	3218	1102	6666	4155	1654	6020	2823	1124	5420	3053	1046	atp15	II	3783856	3784529	-	602	protein_coding	F0-ATPase epsilon subunit (predicted) [Source:PomBase;Acc:SPBC31F10.15c]	-
SPAC3H1.09c	2906	2991	2462	3218	3305	3445	2965	2977	2936	2679	2897	3239	3458	3881	4105	3091	3468	3186	avt3	I	1946557	1949256	-	2548	protein_coding	vacuolar amino acid transmembrane transporter Avt3 [Source:PomBase;Acc:SPAC3H1.09c]	Aa_trans
SPCP1E11.06	2486	3346	3379	3520	3499	3976	3009	2903	3604	2602	2866	3854	2701	2952	3401	3012	2790	3284	apl4	III	2401975	2404803	+	2829	protein_coding	AP-1 adaptor complex gamma subunit Apl4 [Source:PomBase;Acc:SPCP1E11.06]	-
SPAC139.01c	2190	3548	3284	2931	2676	3706	2844	2859	3454	2653	2946	3480	2967	3408	4284	3039	3048	3842	ath2	I	1016103	1019031	-	2828	protein_coding	Ath1 complex protein Ath2 nuclease, XP-G family (predicted) [Source:PomBase;Acc:SPAC139.01c]	-
SPBP4H10.11c	3422	3156	3244	2646	2498	4252	2085	2525	2235	3948	3749	4910	2808	2903	5348	2680	1963	2786	lcf2	II	2892129	2894902	-	2774	protein_coding	long-chain-fatty-acid-CoA ligase [Source:PomBase;Acc:SPBP4H10.11c]	AMP-binding
SPBC1711.04	2645	3049	2410	3291	2834	3268	2851	2748	2415	3398	3004	3426	3684	3701	3694	3535	3368	3753	mtd1	II	2139698	2141050	+	1186	protein_coding	methylenetetrahydrofolate reductase Mtd1 (predicted) [Source:PomBase;Acc:SPBC1711.04]	-
SPAC6G10.07	2556	3430	3153	3110	2659	3120	2829	2953	3331	3207	2967	3304	3504	3126	3640	3365	2885	3918	cbc1	I	3228497	3231398	+	2853	protein_coding	nuclear cap-binding complex large subunit (predicted) [Source:PomBase;Acc:SPAC6G10.07]	-
SPBC4.06	2905	3440	3346	3694	4065	3995	3904	4051	4059	2841	2605	2447	2883	2872	2887	2290	2295	2383	SPBC4.06	II	1195987	1197756	+	1770	protein_coding	acid phosphatase (predicted) [Source:PomBase;Acc:SPBC4.06]	Acid_phosphat_A
SPAC17A5.08	3989	2534	2650	4036	3078	2666	3191	3917	2873	6140	3706	2931	3264	2507	2259	2593	2391	2232	erp2	I	1767372	1768645	+	1201	protein_coding	COPII-coated vesicle component Erp2/3/4 (predicted) [Source:PomBase;Acc:SPAC17A5.08]	-
SPAC4D7.04c	3715	1868	2091	4073	3516	1981	2389	2943	1578	8119	4660	2554	4059	2692	2105	3921	2508	2075	rer2	I	5357357	5358837	-	1268	protein_coding	cis-prenyltransferase [Source:PomBase;Acc:SPAC4D7.04c]	Prenyltransf
SPBC3H7.05c	2602	3164	2078	2740	4297	3192	5617	4937	4093	1619	2673	1819	1354	2070	1906	2850	6429	3355	SPBC3H7.05c	II	1873513	1875657	+	2145	protein_coding	mitochondrial Membrane Bound O-Acyl Transferase (MBOAT) family [Source:PomBase;Acc:SPBC3H7.05c]	-
SPBC29A3.09c	2538	3341	3369	3457	3266	3485	3008	2810	3486	2663	2665	3601	3247	3199	3915	2848	2590	3222	gcn20	II	2054141	2056440	-	2300	protein_coding	AAA family ATPase Gcn20 (predicted) [Source:PomBase;Acc:SPBC29A3.09c]	ABC_tran
SPBC20F10.01	2752	2983	2199	2821	2142	2486	3129	3143	3121	3364	3076	3370	3259	3130	3411	3798	3625	4828	gar1	II	3283347	3284486	+	1014	protein_coding	snoRNP pseudouridylase box H/ACA snoRNP complex protein Gar1 [Source:PomBase;Acc:SPBC20F10.01]	-
SPAC57A7.06	2572	3477	2220	3203	2560	3754	2512	2003	2848	3078	3058	3499	2979	3198	4332	3492	3003	4791	utp14	I	1531138	1534330	-	3147	protein_coding	U3 snoRNP protein Utp14 (predicted) [Source:PomBase;Acc:SPAC57A7.06]	Utp14
SPAC869.11	3320	4181	3775	3153	2864	3550	4199	3990	3479	1690	2192	2771	2317	3215	3455	2453	2900	3075	cat1	I	5489134	5491791	-	2658	protein_coding	cationic amino acid transmembrane transporter Cat1 [Source:PomBase;Acc:SPAC869.11]	AA_permease
SPAC1B2.04	3243	3293	3258	3142	2783	3094	2587	2685	2652	4140	3404	3911	3271	2530	2907	3444	2783	3392	cox6	I	2814097	2815495	+	988	protein_coding	cytochrome c oxidase subunit VI (predicted) [Source:PomBase;Acc:SPAC1B2.04]	-
SPBC337.16	2586	2672	2851	1655	2934	2032	5376	3254	3339	3497	2786	3281	2455	4671	2286	2704	5642	2457	cho1	II	1058347	1059126	+	725	protein_coding	phosphatidyl-N-dimethylethanolamine N-methyltransferase [Source:PomBase;Acc:SPBC337.16]	-
SPAC11G7.03	2422	3293	3725	2975	3473	2972	4017	3850	3956	2463	2564	3328	2856	3159	3302	2700	2714	2644	idh1	I	3966740	3968132	+	1393	protein_coding	isocitrate dehydrogenase (NAD+) subunit 1 Idh1 [Source:PomBase;Acc:SPAC11G7.03]	-
SPAC30C2.07	2490	3449	2900	3323	3349	3437	3680	3707	3970	2352	2278	2352	2828	3183	3607	2859	2974	3648	SPAC30C2.07	I	4642290	4645177	+	2888	protein_coding	Schizosaccharomyces specific protein [Source:PomBase;Acc:SPAC30C2.07]	-
SPBC29A3.10c	4020	2926	3337	2952	2675	2648	2611	2778	2597	4767	3735	3513	3572	2739	2683	3374	2681	2764	atp14	II	2056588	2057705	-	925	protein_coding	F1-ATPase subunit H (predicted) [Source:PomBase;Acc:SPBC29A3.10c]	-
SPAC959.03c	2440	3159	2699	2733	2693	3580	2517	2284	2773	3079	3035	3360	2963	3677	4132	3537	3358	4337	utp7	I	3389719	3391615	-	1897	protein_coding	U3 snoRNP-associated protein Utp7 (predicted) [Source:PomBase;Acc:SPAC959.03c]	-
SPBC1734.13	2859	3471	3802	2736	2469	3124	2537	2732	3105	3182	3271	4819	2864	2544	3502	3032	2673	3445	atp3	II	1085836	1087137	+	1223	protein_coding	F1-ATPase gamma subunit (predicted) [Source:PomBase;Acc:SPBC1734.13]	-
SPBP8B7.22	4032	2161	2518	3315	2988	2428	3588	4064	2647	4806	3290	2158	3747	2918	2425	3587	3218	2275	erd2	II	3679604	3681133	+	1438	protein_coding	HDEL receptor (predicted) [Source:PomBase;Acc:SPBP8B7.22]	ER_lumen_recept
SPAC26H5.07c	3374	3783	3658	2545	2715	2595	4083	3966	3962	2076	2527	3540	2625	2905	2921	2615	3182	3055	SPAC26H5.07c	I	4131406	4133498	-	1713	protein_coding	seven transmembrane receptor protein (predicted) [Source:PomBase;Acc:SPAC26H5.07c]	-
SPCC16A11.09c	2620	3348	3031	2632	2546	3120	2790	2672	3246	3271	2985	4111	3018	3260	3668	3266	2973	3546	tim23	III	885686	886972	-	1287	protein_coding	TIM23 translocase complex subunit Tim23 (predicted) [Source:PomBase;Acc:SPCC16A11.09c]	-
SPBC1734.01c	2685	2956	2153	2710	2595	3365	2528	1974	2260	4295	3508	3315	3204	3663	4211	3376	3124	4180	esf1	II	1059368	1061635	-	2268	protein_coding	pre-rRNA processing protein Esf1 (predicted) [Source:PomBase;Acc:SPBC1734.01c]	-
SPBC428.03c	2728	2939	2360	3653	3305	3495	3620	3622	3503	2077	2453	2553	3251	3825	3350	2975	3160	3213	pho4	II	445324	447177	-	1854	protein_coding	thiamine-repressible acid phosphatase Pho4 [Source:PomBase;Acc:SPBC428.03c]	Acid_phosphat_A
SPAC4A8.07c	2839	2444	1973	3618	3711	2387	3724	3497	2383	5676	3676	2925	3184	3078	2365	3020	2985	2591	lcb4	I	2556600	2558444	-	1697	protein_coding	sphingoid long chain base kinase (predicted) [Source:PomBase;Acc:SPAC4A8.07c]	-
SPBC1685.09	3179	2983	3854	1941	2310	3329	3217	2874	3010	4126	4039	4604	3161	2495	2512	2850	2806	2719	rps29	II	516426	516879	+	331	protein_coding	40S ribosomal protein S29 (predicted) [Source:PomBase;Acc:SPBC1685.09]	-
SPAC1296.02	3085	3119	3813	2784	2579	3318	2824	2953	3103	3371	3345	4051	2818	2415	3058	3179	2634	3523	cox4	I	711238	712354	+	762	protein_coding	cytochrome c oxidase subunit IV (predicted) [Source:PomBase;Acc:SPAC1296.02]	-
SPAC22H12.02	2850	2853	2963	3886	3387	3912	2557	2654	2338	4522	3323	3383	3628	2988	3193	2557	2590	2367	tfg3	I	893996	896547	+	2242	protein_coding	transcription factor TFIIF complex subunit Tfg3 [Source:PomBase;Acc:SPAC22H12.02]	-
SPAC17A5.14	2610	3738	3305	2812	2674	3477	3416	3806	4200	2471	2723	3335	2415	2614	3005	3095	2914	3338	exo2	I	1778445	1782740	+	4208	protein_coding	exonuclease II Exo2 [Source:PomBase;Acc:SPAC17A5.14]	-
SPAC9G1.02	2539	3497	3324	3091	2783	3984	2796	3208	4020	2114	2465	3070	2350	3006	4200	3105	2797	3582	wis4	I	1968833	1973575	+	4743	protein_coding	MAP kinase kinase kinase Wis4 [Source:PomBase;Acc:SPAC9G1.02]	Pkinase
SPAPB24D3.08c	2994	3269	4104	3732	4023	4040	3632	4372	4772	2314	2072	2668	2085	2021	3242	1642	1945	2876	SPAPB24D3.08c	I	2961073	2962670	-	1598	protein_coding	NADP-dependent oxidoreductase (predicted) [Source:PomBase;Acc:SPAPB24D3.08c]	ADH_zinc_N
SPAC22A12.05	5469	1247	930	2562	3008	771	4672	4233	946	4389	3867	1340	5202	4183	1058	4458	6004	1389	rpc11	I	1163057	1163522	+	466	protein_coding	DNA-directed RNA polymerase III complex subunit Rpc11 [Source:PomBase;Acc:SPAC22A12.05]	-
SPBC582.07c	2828	3551	4081	3072	2799	2701	2866	3136	3217	2748	2952	3502	3013	2862	3378	2992	2854	3175	rpn7	II	430393	431802	-	1410	protein_coding	19S proteasome regulatory subunit Rpn7 [Source:PomBase;Acc:SPBC582.07c]	-
SPAC7D4.03c	2207	3216	3970	2568	2732	4324	2433	2376	3028	2492	2723	4091	2527	2894	4667	2959	2723	3710	SPAC7D4.03c	I	2633757	2637156	+	3400	protein_coding	conserved fungal family [Source:PomBase;Acc:SPAC7D4.03c]	-
SPAC21E11.06	2442	3375	3011	3030	2780	3173	2604	2620	3099	3203	2886	3727	3149	3279	3941	3034	2567	3640	tif224	I	4257687	4259783	+	2097	protein_coding	translation initiation factor eIF2B delta subunit (predicted) [Source:PomBase;Acc:SPAC21E11.06]	-
SPBC17G9.06c	3075	3568	3153	2649	2490	2515	2489	2760	2891	3506	3196	4298	2875	2999	2907	3066	3527	3551	SPBC17G9.06c	II	2179341	2180791	-	1451	protein_coding	siderophore-iron biosynthesis protein (predicted) [Source:PomBase;Acc:SPBC17G9.06c]	-
SPAC4G9.20c	2883	3652	3305	2525	2959	3122	2878	3319	3287	2999	2833	3945	2431	2632	3186	2882	2796	3873	SPAC4G9.20c	I	2288356	2290170	-	1414	protein_coding	mitochondrial carrier with solute carrier repeats, organic acid transmembrane transporter (predicted) [Source:PomBase;Acc:SPAC4G9.20c]	Mito_carr
SPAC1F7.03	3044	3174	3256	2578	2772	3013	3091	3028	3340	2069	2591	2897	2983	3611	3510	3010	3934	3549	pkd2	I	4219677	4222702	+	3026	protein_coding	TRP-like ion channel Pkd2 [Source:PomBase;Acc:SPAC1F7.03]	-
SPBC30B4.05	2328	3382	3799	3201	2507	3568	2423	2419	3175	2730	2987	3583	2947	3232	4034	3012	2614	3500	kap109	II	1313163	1316375	+	3164	protein_coding	karyopherin Kap109 [Source:PomBase;Acc:SPBC30B4.05]	-
SPAC13G7.06	2835	3283	3084	3561	3251	4048	3155	3476	3517	3318	2910	2832	2716	2558	3328	2341	2254	2945	met16	I	2307438	2308878	+	1441	protein_coding	phosphoadenosine phosphosulfate reductase [Source:PomBase;Acc:SPAC13G7.06]	-
SPCC285.03	2518	3371	3471	3163	2790	3473	2542	2420	2597	3116	2910	3585	3163	3352	4023	2826	2631	3448	SPCC285.03	III	1797921	1799933	+	2013	protein_coding	ATP-dependent RNA helicase Dbp6 (predicted) [Source:PomBase;Acc:SPCC285.03]	DEAD
SPBC19C7.10	2821	3450	4052	2718	2678	3297	3439	3743	4184	2738	2829	3249	2613	2521	2894	2680	2556	2907	bqt4	II	2840823	2842834	+	1756	protein_coding	bouquet formation protein Bqt4 [Source:PomBase;Acc:SPBC19C7.10]	-
SPCC18.05c	2628	3413	3109	1814	1896	2722	2343	2009	2338	3469	3410	4180	2624	2972	3501	4216	3612	5087	SPCC18.05c	III	1962945	1964811	-	1709	protein_coding	notchless-like protein (predicted) [Source:PomBase;Acc:SPCC18.05c]	WD40
SPAC26A3.08	2729	2837	2764	2575	2440	2993	2448	2612	2860	3757	3374	3517	3421	3228	3578	3445	3078	3568	smb1	I	3346955	3348195	+	1176	protein_coding	Sm snRNP core protein Smb1 [Source:PomBase;Acc:SPAC26A3.08]	LSM
SPCC320.11c	2477	2487	2319	2928	2193	3043	2171	1854	1873	5797	3852	3987	3113	3156	3250	3540	3145	4026	nip7	III	144336	145562	+	912	protein_coding	RNA-binding protein involved in ribosome biogenesis Nip7 (predicted) [Source:PomBase;Acc:SPCC320.11c]	-
SPAC26A3.10	2926	3308	3316	3138	3432	3731	3379	3107	3340	2624	2424	2789	2612	2988	3678	2775	2600	2949	cnt6	I	3352347	3356297	+	3622	protein_coding	centaurin ADOP ribosylation factor GTPase activating protein family (predicted) [Source:PomBase;Acc:SPAC26A3.10]	PH
SPAC1834.06c	4873	1675	1768	3691	2798	1608	2781	3291	1811	7433	4434	2231	4566	2536	1804	3794	2237	1765	pmo25	I	4704488	4706031	-	1404	protein_coding	mo25 family protein Pmo25 [Source:PomBase;Acc:SPAC1834.06c]	-
SPBC1289.06c	3383	4313	4313	3087	2451	3008	3276	3500	3459	4113	2852	3519	2241	2028	2905	2011	2113	2504	ppr8	II	4393610	4395480	-	1826	protein_coding	mitochondrial PPR repeat protein Ppr8 [Source:PomBase;Acc:SPBC1289.06c]	-
SPBC25B2.03	2906	3738	3842	2235	2035	3086	3604	4086	3894	2048	2480	3607	1942	2423	2976	3230	3111	3832	SPBC25B2.03	II	2601773	2604653	+	2602	protein_coding	zf-C3HC4 type zinc finger [Source:PomBase;Acc:SPBC25B2.03]	-
SPAC4F10.13c	2230	3203	2607	3078	2594	3529	2559	2104	2891	2591	2958	3016	3046	3464	3891	3738	3180	4231	mpd2	I	4856730	4860090	-	3244	protein_coding	GYF domain protein [Source:PomBase;Acc:SPAC4F10.13c]	-
SPBC16H5.04	3134	2871	2858	2823	2542	2645	3033	3199	2762	2913	3070	3521	3577	3365	2798	3334	3235	3185	SPBC16H5.04	II	2293238	2294154	-	769	protein_coding	pho88 family protein (predicted) [Source:PomBase;Acc:SPBC16H5.04]	-
SPAC19D5.04	2361	3046	3358	3498	2703	3534	3050	3586	3606	2729	2453	3557	2362	2642	3502	2881	2709	3274	ptr1	I	5208643	5218739	+	10097	protein_coding	HECT-type ubiquitin ligase E3 Ptr1 [Source:PomBase;Acc:SPAC19D5.04]	HECT
SPAC1805.02c	2764	2964	2924	3668	3320	3561	2626	2682	3004	2660	2656	3487	3262	3076	3705	2644	2567	3258	etf2	I	2773786	2774994	-	1137	protein_coding	electron transfer flavoprotein beta subunit EtfB (predicted) [Source:PomBase;Acc:SPAC1805.02c]	-
SPBC106.04	2059	3049	3425	2860	2690	3363	2943	3016	3953	2514	2493	3495	2804	2944	4084	2884	2557	3567	ada1	II	380287	383300	+	2951	protein_coding	adenosine deaminase Ada1 [Source:PomBase;Acc:SPBC106.04]	-
SPCC825.03c	2495	4101	3650	1415	1521	2443	2733	2698	3606	2850	3104	4266	2111	2579	3239	3450	3554	4830	psy1	III	1027501	1029258	-	1758	protein_coding	SNARE Psy1 [Source:PomBase;Acc:SPCC825.03c]	SNARE
SPAC9.03c	2070	3383	3082	2746	2634	3586	2785	3026	3454	2218	2573	3088	2594	2972	3868	3267	3174	4106	brr2	I	1458445	1465300	-	6856	protein_coding	U5 snRNP complex subunit Brr2 [Source:PomBase;Acc:SPAC9.03c]	Sec63
SPBC16G5.01	2900	2710	3078	3788	3096	3355	2367	2735	2616	4460	3150	3416	3648	2821	3111	2768	2182	2408	rpn12	II	4214947	4216117	+	1120	protein_coding	19S proteasome regulatory subunit Rpn12 [Source:PomBase;Acc:SPBC16G5.01]	-
SPBC19G7.15	2605	3208	3124	2931	2552	3420	2863	2822	3094	3159	2873	3050	2989	3025	3577	3178	2788	3326	nup44	II	2377928	2379664	+	1693	protein_coding	nucleoporin Nup44 [Source:PomBase;Acc:SPBC19G7.15]	-
SPBC902.05c	2638	3519	3629	2827	3271	3354	3967	4090	4787	2375	2472	3143	2382	2536	2664	2212	2283	2342	idh2	II	491874	493812	-	1585	protein_coding	isocitrate dehydrogenase (NAD+) subunit 2 [Source:PomBase;Acc:SPBC902.05c]	-
SPAC13G7.04c	3177	3596	2661	1557	1655	1963	3314	4013	3829	2118	2503	2620	2630	3058	2647	3224	5088	4794	mac1	I	2300228	2303411	-	3184	protein_coding	membrane anchored protein Mac1 [Source:PomBase;Acc:SPAC13G7.04c]	-
SPBC337.14	4235	1725	1433	5069	3901	1803	2814	3112	1628	6251	4013	1705	4767	3079	1817	3033	2548	1496	rpb4	II	1055529	1056502	+	817	protein_coding	DNA-directed RNA polymerase II complex subunit Rpb4 [Source:PomBase;Acc:SPBC337.14]	RNA_pol_Rpb4
SPBC1778.09	3013	3863	3447	3016	2523	3034	3615	3682	3801	2661	2589	3126	2315	2269	2665	2662	2843	3292	SPBC1778.09	II	3112395	3114397	+	2003	protein_coding	GTPase activating protein (predicted) [Source:PomBase;Acc:SPBC1778.09]	TBC
SPAC24B11.08c	3160	3525	3399	2115	2342	2614	3306	3787	3864	2527	2687	3494	2396	2868	3128	2795	3147	3257	SPAC24B11.08c	I	211714	213591	-	1878	protein_coding	COPII-coated vesicle component Erv46 (predicted) [Source:PomBase;Acc:SPAC24B11.08c]	-
SPBC1604.11	3046	3220	3221	2786	2595	3061	2981	2843	3121	3354	3306	3998	2870	2411	2735	3231	2617	2989	atp17	II	3911713	3912614	-	850	protein_coding	F0-ATPase subunit F (predicted) [Source:PomBase;Acc:SPBC1604.11]	-
SPAC4A8.04	2760	2659	3921	1786	2846	2906	4497	6034	5751	1359	1751	2491	1461	1802	2116	3180	3422	3632	isp6	I	2544815	2546981	+	2167	protein_coding	vacuolar serine protease Isp6 [Source:PomBase;Acc:SPAC4A8.04]	Peptidase_S8
SPBP8B7.12c	4349	2525	1983	2717	1920	1413	2264	2826	1909	7248	4409	2596	3383	2346	1747	4422	3738	2498	fta3	II	3654184	3655279	-	939	protein_coding	CENP-H homolog Fta3 [Source:PomBase;Acc:SPBP8B7.12c]	-
SPCC306.06c	3230	2919	2812	3233	3380	3060	3293	3279	2667	2726	2582	2598	3433	3699	3121	2692	2899	2629	big1	III	418005	419553	-	1487	protein_coding	ER membrane protein, BIG1 family (predicted) [Source:PomBase;Acc:SPCC306.06c]	-
SPAC22F8.09	2669	2323	1853	3678	2779	3127	1993	1626	1637	6000	3783	3128	3405	3162	3204	3681	2760	3330	rrp16	I	4803032	4804584	+	1498	protein_coding	rRNA processing protein Rrp16 (predicted) [Source:PomBase;Acc:SPAC22F8.09]	-
SPAPB1A10.12c	2370	3284	3556	2900	3017	3804	3005	3175	3756	2613	2934	3732	2207	2536	2932	2551	2523	3207	alo1	I	1884348	1886451	-	1903	protein_coding	D-arabinono-1,4-lactone oxidase (predicted) [Source:PomBase;Acc:SPAPB1A10.12c]	ALO
SPBC4B4.09	2554	3392	3198	2641	2486	2712	2893	2870	3072	2967	3129	3831	2641	3088	3293	2875	3061	3378	usp105	II	3429718	3432178	+	2126	protein_coding	U1 snRNP-associated protein Usp105 [Source:PomBase;Acc:SPBC4B4.09]	-
SPCC285.17	3036	3667	3132	1228	1137	1223	3423	3292	3381	3700	3917	4186	2238	2383	2197	4029	4190	3680	spp27	III	1831913	1834169	+	1881	protein_coding	RNA polymerase I upstream activation factor complex subunit Spp27 [Source:PomBase;Acc:SPCC285.17]	-
SPAC631.01c	2782	3213	2978	3491	3228	3610	2722	2854	3541	2378	2554	3279	2723	3143	3437	2478	2522	3075	acp2	I	2104030	2105484	-	1209	protein_coding	F-actin capping protein beta subunit Acp2 [Source:PomBase;Acc:SPAC631.01c]	-
SPBC1711.12	2912	2925	2900	6247	4554	4424	3289	3368	2881	2232	2011	2731	2530	2406	2809	1828	1982	1879	SPBC1711.12	II	2157543	2159733	+	2191	protein_coding	serine-type peptidase activity [Source:PomBase;Acc:SPBC1711.12]	-
SPBC17D1.17	2276	2190	2513	6749	6023	4933	2894	3317	3555	2157	1936	2009	2613	2106	2822	1953	1669	2040	tam11	II	3346629	3346817	-	189	protein_coding	Schizosaccharomyces specific protein Tam11 [Source:PomBase;Acc:SPBC17D1.17]	-
SPAC3A12.16c	2721	3277	2752	2495	2332	2474	2937	2904	2838	3089	3044	3594	2816	3051	3355	3134	3278	3662	tim17	I	1449927	1451399	-	1399	protein_coding	TIM23 translocase complex subunit Tim17 (predicted) [Source:PomBase;Acc:SPAC3A12.16c]	-
SPAP27G11.06c	5945	1595	1490	2634	2493	1316	2836	3451	1525	7214	4289	2067	4397	2575	1545	4204	2790	1358	vas2	I	1619483	1620433	-	841	protein_coding	AP-1 adaptor complex sigma subunit Aps1 [Source:PomBase;Acc:SPAP27G11.06c]	-
SPCC550.13	2201	3304	3104	2095	2190	2705	2973	3028	3731	2646	2943	3504	2426	2668	3377	3096	3355	4234	dfp1	III	1214010	1216438	+	2429	protein_coding	Hsk1-Dfp1 kinase complex regulatory subunit Dfp1 [Source:PomBase;Acc:SPCC550.13]	-
SPAC17G6.09	2993	2775	2404	3324	3233	3110	3065	3150	2962	2480	2445	2466	3513	3434	2980	3230	3144	2857	sec62	I	3604045	3605545	+	1501	protein_coding	ER protein translocation subcomplex subunit Sec62 (predicted) [Source:PomBase;Acc:SPAC17G6.09]	-
SPCC24B10.05	4995	1184	1305	4019	3348	1696	2383	3028	1277	6578	3676	2131	5727	2908	1663	3585	2697	1248	tim9	III	908890	909714	+	591	protein_coding	Tim9-Tim10 complex subunit Tim9 (predicted) [Source:PomBase;Acc:SPCC24B10.05]	-
SPAPB2B4.02	3770	2496	2314	4180	3638	2566	3918	4213	3087	5295	2746	1964	3149	2521	1688	2288	2130	1408	grx5	I	2708050	2709309	+	928	protein_coding	monothiol glutaredoxin Grx5 [Source:PomBase;Acc:SPAPB2B4.02]	-
SPAC22G7.01c	2627	3323	3430	2318	2467	2728	2441	2588	2615	3186	3044	4154	2361	2888	3207	2944	3445	3484	fra1	I	725865	728242	-	2179	protein_coding	iron responsive transcriptional regulator, peptidase family (predicted) [Source:PomBase;Acc:SPAC22G7.01c]	Peptidase_M24
SPCC569.06	3023	2889	3029	2795	2957	2884	3363	3440	2997	2560	2569	3115	2562	2941	2780	2771	3262	3263	SPCC569.06	III	2420265	2422307	-	2043	protein_coding	Schizosaccharomyces specific multicopy membrane protein family 1 [Source:PomBase;Acc:SPCC569.06]	-
SPAC13G7.01c	2773	3017	2913	2456	2315	2869	3037	3099	3266	3064	2838	3377	2806	2945	2775	2917	3236	3449	erg7	I	2292636	2295220	-	2435	protein_coding	lanosterol synthase Erg7 [Source:PomBase;Acc:SPAC13G7.01c]	-
SPAC22E12.16c	2378	3476	2945	2757	2695	2941	2870	3085	3104	2475	2707	3157	2715	3039	3202	3151	2986	3467	pik1	I	5049155	5052429	-	2980	protein_coding	1-phosphatidylinositol 4-kinase Pik1 [Source:PomBase;Acc:SPAC22E12.16c]	PI3_PI4_kinase
SPAC1093.01	2535	3263	3083	2417	2047	3056	2023	1829	2089	3273	3479	4316	2533	2896	3893	3262	3281	3841	ppr5	I	4606299	4611737	+	5439	protein_coding	mitochondrial PPR repeat protein Ppr5 [Source:PomBase;Acc:SPAC1093.01]	-
SPBC4B4.05	6978	1330	1052	2196	2678	823	3229	3733	836	5223	3408	1738	5312	3223	1049	4909	4324	1022	smg1	II	3421290	3421966	+	546	protein_coding	Sm snRNP core protein Smg1 [Source:PomBase;Acc:SPBC4B4.05]	-
SPCC74.03c	2248	3609	3247	2525	2471	3137	2847	2991	3790	2721	2740	3737	2328	2829	3463	2753	2666	2956	ssp2	III	1929190	1932004	-	2505	protein_coding	AMP-activated protein serine/threonine kinase alpha subunit Ssp2 [Source:PomBase;Acc:SPCC74.03c]	Pkinase
SPAC1805.17	2401	3199	2719	2933	2358	2988	1963	2543	2797	2893	2678	3681	3238	3244	3776	3369	2827	3423	crm1	I	2803886	2808253	+	4102	protein_coding	importin family nuclear export receptor Crm1 [Source:PomBase;Acc:SPAC1805.17]	-
SPAC2F3.18c	4726	1593	1882	2557	2235	1356	2452	3229	1913	7998	5048	2782	3740	1991	1550	3663	2399	1870	SPAC2F3.18c	I	3942040	3942965	-	680	protein_coding	ribonuclease kappa ortholog (predicted) [Source:PomBase;Acc:SPAC2F3.18c]	-
SPBC4F6.17c	3355	3989	5198	6365	3055	5107	1353	1690	1725	3260	3073	3464	3017	1704	2569	1461	1263	1259	SPBC4F6.17c	II	2723119	2725730	-	2612	protein_coding	mitochondrial heatshock protein Hsp78 (predicted) [Source:PomBase;Acc:SPBC4F6.17c]	AAA
SPAC8F11.08c	2775	3169	2616	2860	2922	2825	3347	3776	3169	2455	2750	3355	2744	2905	2765	2691	2809	2849	SPAC8F11.08c	I	2865946	2867810	-	1441	protein_coding	esterase/lipase (predicted) [Source:PomBase;Acc:SPAC8F11.08c]	Abhydrolase_3
SPCC1739.12	2214	3325	3324	2396	2247	3048	2779	2995	2949	2906	2809	3626	2373	2505	3522	3128	2971	3626	ppe1	III	2053544	2057069	+	3526	protein_coding	serine/threonine protein phosphatase Ppe1 [Source:PomBase;Acc:SPCC1739.12]	Metallophos
SPCC31H12.05c	2385	3127	2352	2244	2099	2259	3031	2810	3245	3294	2988	3564	2619	2927	2987	3493	3577	3718	sds21	III	628570	631529	-	2363	protein_coding	serine/threonine protein phosphatase PP1 subfamily, Sds21 [Source:PomBase;Acc:SPCC31H12.05c]	Metallophos
SPBC609.05	2193	2787	2931	2997	2697	2932	2892	2892	3104	3225	2716	2748	3286	3030	3351	3083	2691	3156	pob3	II	3169409	3171345	+	1878	protein_coding	FACT complex subunit Pob3 [Source:PomBase;Acc:SPBC609.05]	-
SPAC23D3.06c	2080	3119	2767	2974	2599	3497	2540	2675	3018	2361	2479	2809	3016	3267	3676	3152	2736	3846	nup146	I	4346357	4350846	-	4449	protein_coding	nucleoporin Nup146 [Source:PomBase;Acc:SPAC23D3.06c]	-
SPBC11B10.07c	2935	2785	2950	2822	2837	2829	3084	3616	2770	2356	2496	3340	2911	3139	2938	2755	3068	2900	ivn1	II	1495924	1497640	-	1437	protein_coding	CDC50 domain protein, implicated in signal transduction (predicted) [Source:PomBase;Acc:SPBC11B10.07c]	-
SPAC30D11.04c	2281	3274	2564	3020	2675	3059	2945	2897	3334	1934	2185	2662	3212	3369	3521	3053	2860	3619	nup124	I	1112170	1115868	+	3656	protein_coding	nucleoporin Nup124 [Source:PomBase;Acc:SPAC30D11.04c]	-
SPBC365.01	2456	3482	3647	2438	2397	2898	2931	3004	3218	3250	3217	3851	2294	2237	3697	2540	2165	2713	crs103	II	2499539	2501351	+	1813	protein_coding	sec14 cytosolic factor family, glycerophospholipid-transfer protein Crs103 (predicted) [Source:PomBase;Acc:SPBC365.01]	-
SPBC577.06c	2064	3122	2825	2789	2729	3370	2822	2792	2978	2302	2505	3072	2902	3276	3712	2891	2933	3322	stt4	II	758321	764577	-	6069	protein_coding	1-phosphatidylinositol 4-kinase Stt4 (predicted) [Source:PomBase;Acc:SPBC577.06c]	PI3_PI4_kinase
SPCC1259.11c	2651	2542	2123	3647	3495	2883	3031	3001	2716	3721	2599	2185	3197	3223	3355	2590	2641	2723	gyp2	III	1053669	1056194	-	2526	protein_coding	GTPase activating protein Gyp2 (predicted) [Source:PomBase;Acc:SPCC1259.11c]	TBC
SPAC2F3.11	3266	2294	2177	4511	3774	3078	3298	3509	2667	3879	2516	2247	3310	2558	1878	2804	2493	2060	SPAC2F3.11	I	3946546	3947987	+	1400	protein_coding	exopolyphosphatase (predicted) [Source:PomBase;Acc:SPAC2F3.11]	-
SPBC577.11	2572	2672	2895	3138	2843	3149	2657	2501	2477	3251	2597	2818	3089	3321	3526	2715	2942	3114	SPBC577.11	II	771284	773342	+	1749	protein_coding	DUF3074 family protein [Source:PomBase;Acc:SPBC577.11]	-
SPCP1E11.04c	2439	3163	2942	2940	2764	3076	2634	2644	2686	2343	2598	3233	2713	2800	3661	3303	2636	3681	pal1	III	2396196	2398296	-	1855	protein_coding	membrane associated protein Pal1 [Source:PomBase;Acc:SPCP1E11.04c]	-
SPBC2G2.03c	2787	2732	3389	2453	2173	2676	2568	2689	3518	3468	3129	3810	2941	2647	2764	2952	2539	3009	sbh1	II	3441058	3441692	-	471	protein_coding	translocon beta subunit Sbh1 (predicted) [Source:PomBase;Acc:SPBC2G2.03c]	-
SPCC663.15c	2375	2639	3032	2812	2935	3833	3000	3268	3668	2142	2478	2720	2930	2839	3323	2937	2426	2886	SPCC663.15c	III	1660135	1662562	-	2184	protein_coding	conserved fungal protein [Source:PomBase;Acc:SPCC663.15c]	-
SPAC18G6.04c	2298	3175	3178	3017	2976	3405	3107	2860	3329	2348	2351	3250	2624	2965	3215	2516	2671	2934	shm2	I	2217019	2219065	-	1901	protein_coding	serine hydroxymethyltransferase Shm2 (predicted) [Source:PomBase;Acc:SPAC18G6.04c]	SHMT
SPBC23G7.12c	2273	2941	2718	2952	2582	2876	3051	3141	3350	2769	2835	3907	2779	2375	3022	2856	2537	3241	rpt6	II	2121444	2122817	-	1332	protein_coding	19S proteasome regulatory subunit Rpt6 (predicted) [Source:PomBase;Acc:SPBC23G7.12c]	AAA
SPBC106.17c	2213	3279	2714	2778	2304	2924	3384	3413	3880	1700	2166	2748	2736	3176	3866	2764	2630	3516	cys2	II	410720	412795	-	2076	protein_coding	homoserine O-acetyltransferase (predicted) [Source:PomBase;Acc:SPBC106.17c]	Abhydrolase_1
SPAC9E9.12c	2260	2709	2833	4702	4259	4473	2316	2846	3247	1898	2065	3204	2682	2752	3839	1822	1879	2372	ybt1	I	4462940	4467700	-	4761	protein_coding	ABC transmembrane transporter Ybt1 [Source:PomBase;Acc:SPAC9E9.12c]	ABC_tran
SPBC12C2.12c	2744	2611	2913	4391	3371	3702	2552	2888	2430	3611	2570	2938	3326	2390	2873	2625	2035	2168	glo1	II	2446543	2447857	+	1315	protein_coding	glyoxalase I [Source:PomBase;Acc:SPBC12C2.12c]	Glyoxalase
SPBC16H5.07c	2602	3077	3012	3017	2779	2912	2928	2923	2896	3177	2753	3168	2848	2814	2918	2691	2797	2686	ppa2	II	2286917	2290445	+	3237	protein_coding	serine/threonine protein phosphatase Ppa2 [Source:PomBase;Acc:SPBC16H5.07c]	-
SPAC19B12.05c	2741	2646	2605	3087	2781	2695	3145	3400	3070	2782	2412	3285	3077	3101	3215	2803	2631	2510	fcp1	I	4890740	4893805	-	2775	protein_coding	CTD phosphatase Fcp1 [Source:PomBase;Acc:SPAC19B12.05c]	NIF
SPCC1827.05c	2726	2635	1990	2692	2203	2855	2278	1804	2384	3945	3298	2790	3176	2986	3282	3786	3286	3870	SPCC1827.05c	III	2384639	2385780	-	1010	protein_coding	nucleolar RNA-binding protein NIFK (predicted) [Source:PomBase;Acc:SPCC1827.05c]	RRM_1
SPBC17A3.01c	2249	3347	2955	2189	2379	3023	3053	2721	3105	2366	2573	3245	2541	3360	3417	2923	3006	3450	tim50	II	1399788	1401863	-	2076	protein_coding	TIM23 translocase complex subunit Tim50 (predicted) [Source:PomBase;Acc:SPBC17A3.01c]	NIF
SPBC1105.01	2139	3082	2957	2739	2741	3270	2425	2511	2917	2603	2451	3249	2516	3038	3546	3198	2732	3773	SPBC1105.01	II	3502273	3505689	+	3333	protein_coding	rRNA processing protein Rrp12-like (predicted) [Source:PomBase;Acc:SPBC1105.01]	-
SPAC1F7.01c	2414	3108	2735	3011	2632	2995	2619	2667	3177	2581	2498	2958	3341	3236	3754	2635	2511	2979	spt6	I	4212476	4216888	-	4413	protein_coding	nucleosome remodeling protein Spt6 [Source:PomBase;Acc:SPAC1F7.01c]	-
SPBC3B8.02	2538	3382	3611	2382	2170	2230	2632	2988	2912	2515	2777	3565	2610	2758	2903	3057	3113	3637	php5	II	3393904	3396524	-	2518	protein_coding	CCAAT-binding factor complex subunit Php5 [Source:PomBase;Acc:SPBC3B8.02]	-
SPAC637.06	2819	2962	2795	2598	2934	2950	3109	3081	3195	2279	2377	3027	2844	3385	3136	2469	3039	2740	gmh5	I	4549809	4551242	+	1434	protein_coding	alpha-1,2-galactosyltransferase (predicted) [Source:PomBase;Acc:SPAC637.06]	-
SPBC530.11c	2063	2085	2378	3516	3337	4108	3185	3439	3487	2015	2251	2982	2481	2474	2527	3423	2503	3481	SPBC530.11c	II	814378	819357	-	4789	protein_coding	transcription factor, zf-fungal binuclear cluster type (predicted) [Source:PomBase;Acc:SPBC530.11c]	Fungal_trans
SPBC887.12	2549	3128	2992	2546	3094	3042	3578	3709	3763	1925	2144	2875	2478	2976	3124	2193	2806	2792	SPBC887.12	II	3561654	3565982	+	4329	protein_coding	P-type ATPase (predicted) [Source:PomBase;Acc:SPBC887.12]	-
SPBC428.19c	2061	2786	2660	2654	2568	3591	2299	2189	2301	3069	2667	3071	2937	3199	3687	3248	2995	3722	utp15	II	478913	481013	-	1892	protein_coding	U3 snoRNP protein Utp15 (predicted) [Source:PomBase;Acc:SPBC428.19c]	-
SPBC1271.04c	2286	2566	2310	4024	3540	3415	2481	2501	2809	2915	2750	2477	3356	3505	3243	2636	2450	2403	SPBC1271.04c	II	365078	367258	+	1994	protein_coding	eIF-5A-deoxyhypusine synthase (predicted) [Source:PomBase;Acc:SPBC1271.04c]	-
SPBC14F5.13c	3131	2988	3397	2329	2172	2285	3156	3297	2957	2250	2568	2860	3118	3072	2959	2790	3272	3050	pho8	II	4182551	4184659	-	1975	protein_coding	vacuolar membrane alkaline phosphatase (predicted) [Source:PomBase;Acc:SPBC14F5.13c]	-
SPBC13G1.09	1937	2557	2166	2909	2626	3457	2019	1669	2399	3021	2802	2896	3195	3460	4229	3234	2959	4047	enp1	II	3742371	3744092	+	1679	protein_coding	bystin family U3 and U14 snoRNA associated protein Enp1 (predicted) [Source:PomBase;Acc:SPBC13G1.09]	-
SPAC13G7.08c	2293	2715	2267	2826	2467	3292	2324	2046	2731	3040	2764	3215	3013	3234	3904	3018	2812	3592	crb3	I	2310271	2311973	-	1538	protein_coding	WD repeat protein Crb3 [Source:PomBase;Acc:SPAC13G7.08c]	-
SPBC28F2.08c	2529	2529	2223	3358	3646	3576	3736	3724	3274	2086	2087	2161	2935	3004	3102	2391	2645	2507	hrd3	II	1581815	1584320	-	2506	protein_coding	HRD ubiquitin ligase complex subunit (predicted) [Source:PomBase;Acc:SPBC28F2.08c]	-
SPAC1B3.05	2440	3243	3133	2301	2298	3021	2437	2723	3229	2500	2756	3330	2624	3081	3393	2901	2738	3273	not3	I	4934547	4937012	+	2302	protein_coding	CCR4-Not complex subunit Not3/5 (predicted) [Source:PomBase;Acc:SPAC1B3.05]	-
SPBC19C2.09	2194	2824	2499	2478	2834	3381	2612	2694	2992	1815	2298	3609	2378	3174	4162	2827	2980	3554	sre1	II	1691270	1694691	+	3422	protein_coding	sterol regulatory element binding protein, transcription factor Sre1 [Source:PomBase;Acc:SPBC19C2.09]	HLH
SPCC1322.14c	2813	2962	2668	2222	2339	2775	2438	1904	2547	2802	2950	2695	2680	3291	3602	3627	3398	3591	vtc4	III	1318375	1321275	-	2901	protein_coding	vacuolar transporter chaperone (VTC) complex subunit (predicted) [Source:PomBase;Acc:SPCC1322.14c]	DUF202
SPCC794.11c	2360	3171	3125	2894	2930	3117	3181	3035	3525	2223	2561	2844	2305	2638	3357	2763	2271	2974	ent3	III	272670	274787	-	2118	protein_coding	ENTH/VHS domain protein Ent3 (predicted) [Source:PomBase;Acc:SPCC794.11c]	-
SPBC215.01	2415	2897	3042	3255	2938	3083	2986	3188	3425	2628	2322	3017	2589	2830	2944	2585	2481	2621	SPBC215.01	II	4024162	4027252	+	3091	protein_coding	GTPase activating protein (predicted) [Source:PomBase;Acc:SPBC215.01]	TBC
SPAC1782.06c	2449	2810	3507	2691	2715	3077	2735	2907	2615	2850	2610	3090	2845	2899	3426	2585	2523	2828	phb1	I	4765618	4766877	-	1260	protein_coding	prohibitin Phb1 (predicted) [Source:PomBase;Acc:SPAC1782.06c]	-
SPAC3G6.05	4908	5249	4008	3714	3412	3656	4524	4573	3982	1833	1617	1430	1731	1364	1797	1131	1257	942	SPAC3G6.05	I	5387884	5389677	+	1605	protein_coding	mitochondrial Mpv17/PMP22 family protein 1 (predicted) [Source:PomBase;Acc:SPAC3G6.05]	Mpv17_PMP22
SPAPB17E12.14c	2023	3363	2874	2756	2436	3491	2739	3130	3761	2065	2260	3300	2287	2713	3322	2873	2538	3151	SPAPB17E12.14c	I	1285525	1289315	-	3791	protein_coding	6-phosphofructo-2-kinase/fructose-2,6-bisphosphate 2-phosphatase (predicted) [Source:PomBase;Acc:SPAPB17E12.14c]	-
SPCC576.05	2863	3693	3076	2739	2428	2815	3363	3676	3567	2270	2243	2435	2262	2520	2639	2954	2644	2847	sac3	III	2088527	2091991	+	3107	protein_coding	nuclear export factor Sac3 (predicted) [Source:PomBase;Acc:SPCC576.05]	SAC3_GANP
SPBC1718.06	2093	2489	2539	3365	3732	4090	2548	2971	3085	2479	2193	3038	2772	2849	3371	2427	2368	2597	msp1	II	3479675	3482664	+	2990	protein_coding	mitochondrial dynamin family GTPase Msp1 [Source:PomBase;Acc:SPBC1718.06]	-
SPCC970.06	2434	3073	2876	2692	2565	3257	2984	3154	2999	1990	2403	2937	2789	3161	3372	2480	2974	2862	SPCC970.06	III	502927	504777	-	1851	protein_coding	cargo receptor for soluble proteins (predicted) [Source:PomBase;Acc:SPCC970.06]	SURF4
SPCC1672.07	1870	2887	2190	2778	2424	3006	2046	1620	2387	2499	2644	3240	3132	3624	4405	3355	2839	4032	SPCC1672.07	III	575461	578495	+	2976	protein_coding	U3 snoRNP-associated protein Utp21 (predicted) [Source:PomBase;Acc:SPCC1672.07]	WD40
SPAC6F12.16c	1965	3371	2712	1887	1632	2877	2092	1736	2825	2924	2697	3105	2856	3098	4053	3312	3179	4648	mtr4	I	1344924	1348614	-	3628	protein_coding	ATP-dependent RNA helicase, TRAMP complex subunit Mtr4 [Source:PomBase;Acc:SPAC6F12.16c]	DEAD
SPAPB8E5.02c	2868	3077	3140	2828	2474	2378	2915	3139	3017	3321	2788	3339	2444	2280	2492	3054	2642	2770	rpn502	I	4909367	4911100	-	1687	protein_coding	19S proteasome regulatory subunit Rpn502 [Source:PomBase;Acc:SPAPB8E5.02c]	-
SPBC216.07c	2185	3004	3042	2436	2264	3056	2583	2904	3259	2180	2303	3293	2335	2823	3712	2987	2888	3578	tor2	II	915085	922447	-	7363	protein_coding	phosphatidylinositol kinase Tor2 [Source:PomBase;Acc:SPBC216.07c]	PI3_PI4_kinase
SPAC1565.05	2234	2614	1935	2729	2327	2799	1824	1590	1930	3707	3019	2890	3295	3368	4042	3629	2932	3897	utp8	I	1297168	1299830	+	2663	protein_coding	t-UTP complex subunit Utp8 (predicted) [Source:PomBase;Acc:SPAC1565.05]	-
SPAC343.14c	2375	2896	2799	2636	2312	2749	2911	2805	3092	2667	2742	3101	2699	2881	3095	2945	2822	3188	SPAC343.14c	I	1672197	1673742	-	1448	protein_coding	translation initiation factor eIF2B beta subunit (predicted) [Source:PomBase;Acc:SPAC343.14c]	-
SPBC1703.03c	2215	2441	2268	3125	2551	3319	2137	1757	1826	4150	3113	3073	3276	3193	3328	3009	2617	3249	syo2	II	2918788	2921101	-	2229	protein_coding	armadillo repeat protein, involved in nucleocytoplasmic transport Syo2 (predicted) [Source:PomBase;Acc:SPBC1703.03c]	-
SPAC22G7.04	2322	3076	2784	2905	2965	2913	3037	3133	3209	2563	2457	2296	2558	3030	3056	2635	2717	2989	pan2	I	732826	736603	+	3459	protein_coding	ubiquitin C-terminal hydrolase, poly(A)-specific ribonuclease complex subunit Pan2 (predicted) [Source:PomBase;Acc:SPAC22G7.04]	Exonuc_X-T
SPAC328.06	2332	3210	3303	2499	2075	2696	2326	2539	2769	2765	2674	3343	2817	2955	3253	3137	2703	3179	ubp2	I	3487193	3491099	+	3823	protein_coding	ubiquitin C-terminal hydrolase Ubp2 [Source:PomBase;Acc:SPAC328.06]	UCH
SPAC3A12.13c	2242	2690	2486	2973	2345	2671	2371	2328	2483	3741	2941	3211	3339	3047	3154	2999	2499	2990	hcr1	I	1441967	1443260	-	1251	protein_coding	translation initiation factor eIF3j (p35) [Source:PomBase;Acc:SPAC3A12.13c]	-
SPCC1840.06	2533	3235	3582	2440	2092	2651	2149	2179	2520	3519	3025	4003	2579	2163	2817	3251	2339	3385	atp5	III	2268633	2269788	-	969	protein_coding	F0-ATPase delta subunit (predicted) [Source:PomBase;Acc:SPCC1840.06]	-
SPCC16C4.18c	2307	2771	2662	2918	2862	2889	2413	2787	3505	2375	2524	2704	3076	2899	3412	2750	2514	3089	taf6	III	699064	701735	-	2514	protein_coding	histone H4-like TAF Taf6, SAGA complex subunit [Source:PomBase;Acc:SPCC16C4.18c]	-
SPAC12G12.03	2227	2868	2936	2515	2436	2719	2436	2691	2903	2358	2313	3726	2727	2815	3168	3091	3183	3283	cip2	I	342090	345182	-	3093	protein_coding	RNA-binding protein Cip2 [Source:PomBase;Acc:SPAC12G12.03]	RRM_1
SPBC1A4.03c	1935	2736	2702	3246	3094	4455	2744	2669	3496	2142	2047	2974	2389	2767	3399	2367	2186	2965	top2	II	1976161	1982842	-	6626	protein_coding	DNA topoisomerase II [Source:PomBase;Acc:SPBC1A4.03c]	DNA_gyraseB
SPAP27G11.10c	2058	2806	2736	3132	2950	3143	2611	2874	3632	2195	2187	3165	2774	2880	3755	2306	2268	2776	nup184	I	1624751	1629971	-	5150	protein_coding	nucleoporin Nup184 [Source:PomBase;Acc:SPAP27G11.10c]	-
SPAC1805.06c	2427	2783	2869	2426	2519	3043	2739	2720	3235	3039	2864	3464	2125	2410	2640	2939	2747	3238	hem2	I	2783547	2785086	-	1540	protein_coding	porphobilinogen synthase Hem2 (predicted) [Source:PomBase;Acc:SPAC1805.06c]	-
SPBC776.07	2820	2568	2918	3119	2802	2834	2696	2553	2420	3633	2924	3577	2507	2428	2521	2703	2634	2570	mam33	II	3186348	3187470	+	1004	protein_coding	mitochondrial protein Mam33 (predicted) [Source:PomBase;Acc:SPBC776.07]	-
SPBC1718.03	2913	1828	1237	3594	3190	2070	2447	2443	1400	5252	3602	2061	3801	3101	2245	3323	3314	2307	ker1	II	3474628	3475659	+	1032	protein_coding	DNA-directed RNA polymerase I complex subunit Ker1 [Source:PomBase;Acc:SPBC1718.03]	-
SPBC16A3.05c	2464	2707	2534	2988	2549	2929	2971	2843	3035	3137	2819	2582	2571	2639	2864	2946	2624	2916	rae1	II	4288914	4290900	+	1518	protein_coding	RNA export factor, nucleoporin Rae1 [Source:PomBase;Acc:SPBC16A3.05c]	-
SPBC12D12.07c	3883	1734	1692	2869	3413	1670	3995	3767	1741	4535	2955	1791	3779	2815	1693	3134	2888	1744	trx2	II	2317361	2318581	-	1139	protein_coding	mitochondrial thioredoxin Trx2 [Source:PomBase;Acc:SPBC12D12.07c]	-
SPBC947.15c	2359	3543	4177	1949	1728	2655	2723	3183	3857	2291	2602	2950	2125	2176	2663	2980	2631	3496	nde1	II	641285	643906	+	2622	protein_coding	mitochondrial NADH dehydrogenase (ubiquinone) Nde1 (predicted) [Source:PomBase;Acc:SPBC947.15c]	Pyr_redox_2
SPCC737.08	2205	2952	2414	3182	2939	3095	3158	2935	3325	2287	1961	2971	2159	2370	3228	2735	2725	3447	SPCC737.08	III	1900472	1914833	+	14362	protein_coding	midasin (predicted) [Source:PomBase;Acc:SPCC737.08]	AAA_5
SPBC14F5.07	2173	2600	2485	2762	2914	3318	2847	2838	3134	1747	2085	2393	2762	3532	3457	2611	3284	3108	doa10	II	4167478	4171911	+	4265	protein_coding	ER-localized ubiquitin-protein ligase E3 Doa10 (predicted) [Source:PomBase;Acc:SPBC14F5.07]	-
SPAC26A3.12c	2162	2824	2511	2457	2244	3097	2414	2566	3099	2204	2329	2886	2701	3140	3957	3153	2593	3689	dhp1	I	3356144	3361083	-	4940	protein_coding	5'-3' exoribonuclease Dhp1 [Source:PomBase;Acc:SPAC26A3.12c]	-
SPBC32H8.05	2430	2424	2559	2430	2015	2298	2445	2187	2429	4403	3368	3549	2310	2548	2510	3624	2936	3536	SPBC32H8.05	II	1460533	1461302	+	631	protein_coding	conserved fungal protein [Source:PomBase;Acc:SPBC32H8.05]	-
SPCC757.07c	2232	2794	5254	3110	2699	4035	3784	6734	5338	903	1453	1401	1280	1317	1412	2142	1848	2174	ctt1	III	56654	58865	-	2212	protein_coding	catalase [Source:PomBase;Acc:SPCC757.07c]	Catalase
SPBC3B9.15c	2354	2880	2842	2487	2643	2821	2548	2614	2772	2327	2565	3512	2749	3085	3636	2500	2939	2631	scp1	II	4011148	4015280	-	4076	protein_coding	Sre1 cleavage activating protein, Scap Scp1 [Source:PomBase;Acc:SPBC3B9.15c]	-
SPBC409.05	3698	1495	1721	3657	3426	1727	2656	2925	1632	5421	3361	1816	4321	3158	1918	2884	2658	1430	skp1	II	1140086	1141240	+	983	protein_coding	SCF ubiquitin ligase complex subunit Skp1 [Source:PomBase;Acc:SPBC409.05]	Skp1
SPCC1919.03c	2424	2905	2924	2735	2864	2871	2752	2816	2809	2370	2657	3287	2698	2887	3422	2515	2452	2504	amk2	III	2207485	2209022	-	1171	protein_coding	AMP-activated protein kinase beta subunit Amk2 [Source:PomBase;Acc:SPCC1919.03c]	-
SPAC27D7.14c	2143	3364	3353	2287	2085	2444	2303	2558	2703	2351	2591	3110	2831	2924	3891	2821	2674	3456	tpr1	I	4536975	4540298	-	3324	protein_coding	RNA polymerase II associated Paf1 complex subunit Tpr1 [Source:PomBase;Acc:SPAC27D7.14c]	-
SPBC8D2.17	2845	2676	2330	2941	2767	2351	2739	2980	2708	2500	2325	2986	3072	3159	3200	2711	2772	2767	gmh4	II	1389535	1391667	+	2080	protein_coding	alpha-1,2-galactosyltransferase (predicted) [Source:PomBase;Acc:SPBC8D2.17]	-
SPAC16C9.06c	2072	3217	3176	2254	2294	2948	2596	2442	3458	2319	2622	3649	2005	2554	3260	2767	2658	3526	upf1	I	801141	804123	-	2983	protein_coding	ATP-dependent RNA helicase Upf1 [Source:PomBase;Acc:SPAC16C9.06c]	-
SPAC1002.19	2680	1994	2681	299	951	1607	1313	3261	5524	2422	4425	4924	405	1335	949	3887	8735	2398	urg1	I	1835270	1837060	+	1791	protein_coding	GTP cyclohydrolase II Urg1 (predicted) [Source:PomBase;Acc:SPAC1002.19]	GTP_cyclohydro2
SPCC1672.12c	2038	2526	2841	3323	3826	3595	3095	3111	3223	2478	2274	2488	2595	2866	2851	2178	2221	2234	get4	III	590070	591747	-	1261	protein_coding	ER membrane insertion protein Get4 (predicted) [Source:PomBase;Acc:SPCC1672.12c]	-
SPBC1539.07c	3108	3161	3386	2096	2294	2030	3269	3191	3374	3586	2982	3519	2048	2020	2413	2242	2394	2613	fmd1	II	4373541	4375131	-	1327	protein_coding	glutathione-dependent formaldehyde dehydrogenase (predicted) [Source:PomBase;Acc:SPBC1539.07c]	ADH_zinc_N
SPAC644.06c	1686	2644	2498	3189	3351	4717	3531	3421	4225	1661	1759	2476	1850	2014	2878	2247	2461	3102	cdr1	I	2679468	2682516	-	3049	protein_coding	NIM1 family serine/threonine protein kinase Cdr1/Nim1 [Source:PomBase;Acc:SPAC644.06c]	Pkinase
SPAC732.01	2690	2454	2617	3054	3057	2961	2795	2780	2325	2748	2571	2871	3173	3195	2745	2390	2911	2359	vma11	I	2057515	2058739	+	762	protein_coding	V-type ATPase V0 proteolipid subunit (predicted) [Source:PomBase;Acc:SPAC732.01]	-
SPAC1399.03	2380	2764	2302	3044	2436	3739	2380	2506	2963	1592	2033	2411	3110	3668	4022	2302	2844	3144	fur4	I	1841908	1843995	-	2088	protein_coding	uracil permease [Source:PomBase;Acc:SPAC1399.03]	-
SPAC29A4.05	3149	2184	2269	3345	2329	1930	2324	2573	2247	6761	3399	2722	3258	2157	2040	2750	2139	1945	cam2	I	5137314	5138212	-	899	protein_coding	myosin I light chain Cam2 [Source:PomBase;Acc:SPAC29A4.05]	-
SPAC328.01c	2195	2801	2724	2206	2175	2841	2329	2836	2842	2943	2633	3650	2442	2743	3595	2812	2520	3204	msn5	I	3470513	3475033	-	4438	protein_coding	karyopherin (predicted) [Source:PomBase;Acc:SPAC328.01c]	-
SPBC887.14c	2125	2955	2626	2575	2546	2842	3116	3275	3586	2448	2458	2667	2068	2806	2762	2536	2926	3142	pfh1	II	3567593	3570555	-	2922	protein_coding	5' to 3' DNA helicase, involved in DNA recombination and repair Pif1 [Source:PomBase;Acc:SPBC887.14c]	-
SPAC57A7.11	2030	2964	2516	2582	2421	2898	2802	2942	3395	2183	2256	2658	2461	2720	3493	2969	2686	3481	mip1	I	1517223	1521460	-	4238	protein_coding	WD repeat protein, Raptor homolog Mip1 [Source:PomBase;Acc:SPAC57A7.11]	-
SPCC285.08	2405	2470	2419	2279	2374	2421	2696	2913	2822	3264	2695	3161	3039	2819	2882	3127	2801	2778	ret2	III	1809290	1810832	+	1371	protein_coding	coatomer delta subunit Ret2 (predicted) [Source:PomBase;Acc:SPCC285.08]	-
SPAC3F10.04	2484	2730	2462	2974	2873	2524	2816	2829	3182	3287	2509	2433	2828	2728	2981	2578	2434	2698	gsa1	I	2823667	2827612	+	3887	protein_coding	glutathione synthetase large and small subunit Gsa1 [Source:PomBase;Acc:SPAC3F10.04]	-
SPAC23D3.03c	2251	3133	2744	2496	2275	2981	2403	2424	2939	2740	2637	3150	2416	2810	3120	2652	2786	3376	SPAC23D3.03c	I	4340057	4342124	-	2068	protein_coding	GTPase activating protein (predicted) [Source:PomBase;Acc:SPAC23D3.03c]	TBC
SPCC320.03	1661	2520	2928	2805	2212	3899	3292	3379	4375	1452	1783	4024	1943	2338	3353	2055	2361	2928	SPCC320.03	III	165563	170811	-	5249	protein_coding	transcription factor (predicted) [Source:PomBase;Acc:SPCC320.03]	Zn_clus
SPBC3D6.08c	3166	2257	2516	2565	2375	1779	2595	3171	2863	5456	3117	2862	2783	2294	1961	2848	2386	2287	lsm1	II	1284338	1285133	-	623	protein_coding	mRNA decapping complex subunit (predicted) [Source:PomBase;Acc:SPBC3D6.08c]	LSM
SPBC902.04	2341	2906	2839	2368	2247	2608	2476	2527	2937	2580	2588	2956	2581	2794	3092	3052	2851	3531	rmn1	II	489823	492221	+	2217	protein_coding	RNA-binding protein [Source:PomBase;Acc:SPBC902.04]	-
SPCC1322.16	2678	2600	3278	2987	2680	2965	2602	2917	3076	2600	2618	2897	2674	2554	2784	2438	2405	2521	phb2	III	1323760	1325076	+	1005	protein_coding	prohibitin Phb2 (predicted) [Source:PomBase;Acc:SPCC1322.16]	-
SPCC4G3.17	2311	2703	2459	2540	1956	2721	2141	2330	2448	3546	2958	3787	2599	2533	2837	3169	2566	3453	hdd1	III	438715	439928	-	1214	protein_coding	HD domain protein (predicted) [Source:PomBase;Acc:SPCC4G3.17]	-
SPAC18G6.03	2554	2817	2733	2033	1928	2267	2693	2786	3107	3014	2677	3490	2489	2377	2594	3182	2805	3464	ypt3	I	2215635	2217134	+	1146	protein_coding	GTPase Ypt3 [Source:PomBase;Acc:SPAC18G6.03]	Ras
SPCC4B3.05c	2931	3393	2821	2245	2386	2490	3508	3287	3409	2121	2312	2418	2288	2748	2539	2382	2901	2747	hem12	III	1166304	1168277	+	1775	protein_coding	uroporphyrinogen decarboxylase Hem12 (predicted) [Source:PomBase;Acc:SPCC4B3.05c]	-
SPBC1709.18	2685	2482	2709	2483	2274	2593	2455	2478	2466	4019	2951	3177	3029	2787	2682	2727	2507	2419	tif452	II	1134244	1135619	+	1229	protein_coding	translation initiation factor eIF4E, 4F complex E subunit isoform 2, stress response factor [Source:PomBase;Acc:SPBC1709.18]	-
SPAC890.06	2039	2531	2069	3224	2780	2796	2602	2479	2782	1920	2150	2395	3418	3678	3389	2930	2795	2930	nup155	I	5011683	5016066	+	4277	protein_coding	nucleoporin Nup155 [Source:PomBase;Acc:SPAC890.06]	-
SPCC1442.16c	2659	2626	3217	5738	5216	5267	1898	2059	2157	1795	1636	2023	2713	2447	3199	1449	1280	1455	zta1	III	1794719	1796107	-	1389	protein_coding	NADPH quinone oxidoreductase/ARE-binding protein (predicted) [Source:PomBase;Acc:SPCC1442.16c]	ADH_zinc_N
SPAC1002.17c	3252	2768	2852	508	1241	1759	1649	3600	4486	2712	4621	4258	500	1531	983	3419	6742	1893	urg2	I	1830609	1831951	-	1343	protein_coding	uracil phosphoribosyltransferase (predicted) [Source:PomBase;Acc:SPAC1002.17c]	-
SPAC2C4.11c	2194	2535	2015	2396	2226	3002	2160	1797	2105	3620	2932	2994	2941	2890	3265	3386	2754	3557	rbp28	I	4278378	4279620	-	1192	protein_coding	RNA-binding protein Rbp28 [Source:PomBase;Acc:SPAC2C4.11c]	-
SPBC2G2.02	1882	2740	2407	3002	2709	3906	2277	2620	3326	1763	1960	2773	2536	3026	3757	2676	2266	3091	syj1	II	3437442	3440897	+	3456	protein_coding	inositol-polyphosphate 5-phosphatase (synaptojanin homolog 1) [Source:PomBase;Acc:SPBC2G2.02]	Exo_endo_phos
SPAC17G6.16c	2239	2405	2645	2946	2722	3173	2198	2580	2234	2855	2401	2572	3362	3016	3347	2802	2374	2766	ysh1	I	3620761	3623784	-	2660	protein_coding	mRNA cleavage and polyadenylation specificity factor complex endoribonuclease subunit Ysh1 [Source:PomBase;Acc:SPAC17G6.16c]	-
SPAC2G11.09	2140	2459	2774	2700	2802	3440	2648	2513	2278	1982	2215	2695	3076	3388	3705	2536	2590	2609	SPAC2G11.09	I	823493	826399	+	2798	protein_coding	calcium ion transmembrane transporter (predicted) [Source:PomBase;Acc:SPAC2G11.09]	-
SPAC29B12.10c	1925	2467	1762	4518	2498	3192	2463	3408	3240	1221	1556	1155	3882	3569	3564	2278	3220	2545	pgt1	I	5431575	5434908	-	3334	protein_coding	glutathione transmembrane transporter Pgt1 [Source:PomBase;Acc:SPAC29B12.10c]	OPT
SPAC24B11.13	2304	3267	3105	2422	2217	3182	2609	2705	2884	1921	2501	2621	2186	2602	3035	2635	2783	3476	hem3	I	231311	233488	+	2178	protein_coding	hydroxymethylbilane synthase Hem3 (predicted) [Source:PomBase;Acc:SPAC24B11.13]	-
SPAC13G6.04	7719	1045	1130	2320	2350	677	2450	3942	647	4551	3312	1284	4698	2995	740	4614	3201	749	tim8	I	180272	181069	+	573	protein_coding	TIM22 inner membrane protein import complex subunit Tim8 (predicted) [Source:PomBase;Acc:SPAC13G6.04]	-
SPAC2E12.02	2505	3149	3528	1924	1756	3149	2514	2587	2779	2234	2477	3199	1937	2328	3164	2962	2737	3445	hsf1	I	5059273	5062056	+	2442	protein_coding	transcription factor Hsf1 [Source:PomBase;Acc:SPAC2E12.02]	HSF_DNA-bind
SPAC1006.03c	2457	2359	2572	3277	3228	2571	2683	2433	2062	2497	2462	2490	3114	3194	2641	2871	2717	2608	red1	I	5070931	5074055	-	2603	protein_coding	RNA elimination defective protein Red1 [Source:PomBase;Acc:SPAC1006.03c]	-
SPAC17G8.04c	2525	2473	2468	3404	2991	2739	2662	2460	2341	3378	2688	2469	3181	2705	2592	2457	2389	2302	arc5	I	2348292	2349747	-	1196	protein_coding	ARP2/3 actin-organizing complex subunit Arc5 [Source:PomBase;Acc:SPAC17G8.04c]	-
SPBC56F2.15	6148	1451	1670	3422	4153	1346	3310	4445	1234	4321	2328	1188	4193	2052	974	2813	2298	874	tam13	II	4103472	4103759	-	288	protein_coding	Schizosaccharomyces specific protein Tam13 [Source:PomBase;Acc:SPBC56F2.15]	-
SPBC28E12.03	1728	2525	2588	2941	2917	3538	2772	2857	3329	1854	1918	2713	2472	2639	3480	2633	2283	3023	rga4	II	1839363	1843187	+	3483	protein_coding	Rho-type GTPase activating protein Rga4 [Source:PomBase;Acc:SPBC28E12.03]	RhoGAP
SPAC1782.01	2369	2539	2815	2660	2763	3130	2970	3281	2915	2440	2081	2762	2364	2533	2851	2469	2429	2834	ecm29	I	4754862	4760226	+	5365	protein_coding	proteasome assembly chaperone Ecm29 [Source:PomBase;Acc:SPAC1782.01]	-
SPAC25B8.11	2024	2852	2907	2704	2682	3477	2426	2558	3197	2184	2452	2659	2293	2759	3418	2443	2346	2796	SPAC25B8.11	I	4173674	4176378	+	2659	protein_coding	transcription factor (predicted) [Source:PomBase;Acc:SPAC25B8.11]	Fungal_trans
SPBC25H2.06c	2672	2106	2040	2644	3218	2539	2794	2882	2293	3265	2605	2240	2933	2881	2857	3101	2604	2490	hrf1	II	3272841	3275183	+	2343	protein_coding	COPII-coated vesicle component Hrf1 (predicted) [Source:PomBase;Acc:SPBC25H2.06c]	-
SPBC17A3.05c	2315	2480	2805	3037	3040	2848	2561	2481	2387	2594	2281	2786	2887	3205	3303	2258	2426	2436	SPBC17A3.05c	II	1410766	1412747	-	1864	protein_coding	DNAJ/DUF1977 DNAJB12 homolog (predicted) [Source:PomBase;Acc:SPBC17A3.05c]	DnaJ
SPCC794.08	2856	2921	2783	2975	2358	2431	2735	2779	2358	1837	2187	2976	3594	3008	3012	2325	2319	2641	efr3	III	265315	268006	+	2652	protein_coding	HEAT repeat protein, involved in protein localization to plasma membrane (predicted) [Source:PomBase;Acc:SPCC794.08]	-
SPCC16C4.09	2283	2369	2581	2622	2526	3073	2500	2429	2774	2266	2184	2493	2540	2771	2568	3616	3221	3276	sts5	III	679259	684083	+	4825	protein_coding	RNB-like protein [Source:PomBase;Acc:SPCC16C4.09]	RNB
SPBC543.08	4158	1732	1916	3203	2901	1853	2151	2597	1237	5547	3372	2155	4105	2503	2458	2744	1875	1417	SPBC543.08	II	4314371	4315659	+	1289	protein_coding	phosphoinositide biosynthesis protein (predicted) [Source:PomBase;Acc:SPBC543.08]	-
SPCC622.14	2631	2546	2061	2654	2516	2203	2651	2444	2206	3060	2868	2052	2848	3390	2741	3084	2943	2985	SPCC622.14	III	1426997	1429463	+	2008	protein_coding	GTPase activating protein (predicted) [Source:PomBase;Acc:SPCC622.14]	-
SPBC21B10.02	5169	726	1128	3423	3892	953	3090	4145	853	4038	2692	1432	4953	3180	1113	3691	2568	835	SPBC21B10.02	II	1669649	1670399	-	751	protein_coding	conserved fungal protein [Source:PomBase;Acc:SPBC21B10.02]	-
SPAC31G5.16c	2577	2720	3043	2659	2303	2518	2479	2441	2425	3159	2703	3222	2684	2435	2701	2720	2332	2711	dpm1	I	3014389	3018849	-	4336	protein_coding	dolichol-phosphate mannosyltransferase catalytic subunit Dpm1 [Source:PomBase;Acc:SPAC31G5.16c]	C2
SPBP4H10.04	2428	2790	2658	2538	2279	2880	2754	2761	2929	2594	2461	3159	2455	2610	2880	2568	2372	2713	ppb1	II	2873842	2876109	+	2070	protein_coding	calcium-dependent serine/threonine protein phosphatase calcineurin A, catalytic subunit Ppb1 [Source:PomBase;Acc:SPBP4H10.04]	Metallophos
SPBC211.03c	2213	2616	2553	2660	2638	2938	2804	3216	3292	2349	2176	2465	2695	2653	3199	2543	2278	2533	gea1	II	3875125	3879974	-	4850	protein_coding	guanyl-nucleotide exchange factor (predicted) [Source:PomBase;Acc:SPBC211.03c]	Sec7
SPBC21B10.07	2819	3009	2794	2087	2055	2697	2678	2673	2596	2124	2366	3111	2052	2404	2405	2863	3652	3398	SPBC21B10.07	II	1657057	1659080	-	2024	protein_coding	glycosyl hydrolase family (predicted) [Source:PomBase;Acc:SPBC21B10.07]	-
SPAC4G9.10	3168	3763	3327	3219	2787	3577	2829	3909	3703	1818	1769	2441	1705	2023	2154	1854	1844	1891	arg3	I	2273765	2275516	+	1752	protein_coding	ornithine carbamoyltransferase Arg3 [Source:PomBase;Acc:SPAC4G9.10]	-
SPBC11C11.10	2248	2470	2242	2504	2298	2335	2336	2470	2675	3102	2762	2948	2839	2742	2673	3016	2786	3318	pus4	II	3365690	3367172	+	1380	protein_coding	tRNA pseudouridine synthase Pus4 (predicted) [Source:PomBase;Acc:SPBC11C11.10]	-
SPAC2F3.16	2471	2760	3331	2278	2334	2367	3162	3559	3116	3230	2439	2595	2202	2214	2441	2663	2392	2178	SPAC2F3.16	I	3957085	3959427	+	2157	protein_coding	ubiquitin-protein ligase E3 (predicted) [Source:PomBase;Acc:SPAC2F3.16]	zf-CHY
SPBC8D2.02c	2302	2394	2069	3313	3100	2936	3231	3134	3061	2377	2057	2271	2883	2860	2723	2418	2330	2273	vps68	II	1360989	1363295	-	1977	protein_coding	vacuolar sorting protein Vps68 (predicted) [Source:PomBase;Acc:SPBC8D2.02c]	-
SPBC1198.02	1915	2605	1921	4339	3747	4288	3864	3332	2772	1711	1977	2154	1462	1990	1833	2513	2748	2547	dea2	II	174822	176135	+	1314	protein_coding	adenine deaminase Dea2 [Source:PomBase;Acc:SPBC1198.02]	-
SPAC22E12.04	2288	2401	2304	3197	2843	3057	3019	3180	3057	2361	2105	2457	2439	2487	2923	2533	2304	2741	ccs1	I	5024830	5026218	+	1094	protein_coding	superoxide dismutase copper chaperone Ccs1 [Source:PomBase;Acc:SPAC22E12.04]	-
SPBC1778.10c	2256	3072	2950	2077	2009	2434	2959	3236	3663	2346	2464	3305	2155	2156	2518	2574	2445	3003	ppk21	II	3114231	3116630	-	2130	protein_coding	serine/threonine protein kinase Ppk21 [Source:PomBase;Acc:SPBC1778.10c]	Pkinase
SPAC1006.06	1834	2696	2324	2282	2499	3167	2772	2591	3322	2132	2108	2364	2543	3229	3466	2563	2605	3105	rgf2	I	5080718	5085055	+	4239	protein_coding	RhoGEF Rgf2 [Source:PomBase;Acc:SPAC1006.06]	CNH
SPAC56F8.09	3113	1712	1332	2753	2394	2010	2492	2302	1622	5034	3485	2425	3219	2585	2135	3361	3024	2597	rrp8	I	1140580	1142002	+	1423	protein_coding	rRNA methyltransferase Rrp8 (predicted) [Source:PomBase;Acc:SPAC56F8.09]	-
SPAC22E12.07	2366	2704	2326	2899	2762	3155	2324	2435	2918	2230	2224	2915	2779	2622	3168	2639	2273	2853	rna1	I	5030439	5033261	+	2823	protein_coding	Ran GAP Rna1 [Source:PomBase;Acc:SPAC22E12.07]	-
SPAC24H6.13	2535	2929	1515	2991	2370	2590	2951	3098	3442	1524	1870	1341	3045	2781	2904	2582	3714	3300	SPAC24H6.13	I	456931	460811	-	3881	protein_coding	DUF221 family protein implicated in Golgi to plasma membrane transport (predicted) [Source:PomBase;Acc:SPAC24H6.13]	-
SPRRNA.44	2124	1776	3444	1382	5006	1898	2932	3027	1993	1786	2181	1363	1984	2064	2532	3410	2700	5850	SPRRNA.44	III	21289	23130	-	1842	rRNA	18S ribosomal RNA [Source:PomBase;Acc:SPRRNA.44]	-
SPAC1F3.01	2069	2252	1856	3583	2798	3146	2174	1955	2037	3576	2534	2577	3253	2824	3211	2538	2307	2761	rrp6	I	610842	613338	+	2439	protein_coding	exosome 3'-5' exoribonuclease subunit Rrp6 (predicted) [Source:PomBase;Acc:SPAC1F3.01]	3_5_exonuc
SPAC17A2.09c	1999	1903	2604	2534	3116	2915	2854	2931	2466	1575	1853	2849	1572	3423	2541	3851	3652	2737	csx1	I	3570007	3572345	-	2339	protein_coding	RNA-binding protein Csx1 [Source:PomBase;Acc:SPAC17A2.09c]	RRM_1
SPCC569.08c	2774	3134	2325	1883	1825	2075	2859	2873	2945	2829	2320	3058	2139	2201	2494	3251	2747	3594	ade5	III	2412325	2413970	+	1646	protein_coding	phosphoribosylglycinamide formyltransferase (predicted) [Source:PomBase;Acc:SPCC569.08c]	-
SPCC962.03c	2154	3025	3073	2246	2149	2677	2732	2796	2922	2207	2409	2916	2133	2600	3158	2575	2535	2933	cut15	III	549555	552266	-	2712	protein_coding	karyopherin Cut15 [Source:PomBase;Acc:SPCC962.03c]	Arm
SPAC1B9.03c	2372	2444	1490	2195	2192	2858	2033	1801	1827	3644	2915	2929	2683	2753	2811	3573	2953	3755	SPAC1B9.03c	I	2406661	2408084	+	1306	protein_coding	RNA-binding protein involved in ribosomal large subunit assembly and maintenance (predicted) [Source:PomBase;Acc:SPAC1B9.03c]	-
SPBC25D12.03c	1985	2871	2465	2582	2335	2646	2502	2686	3213	2292	2297	2679	2581	2822	2973	2778	2482	3034	mcm7	II	3717577	3719998	-	2422	protein_coding	MCM complex subunit Mcm7 [Source:PomBase;Acc:SPBC25D12.03c]	MCM
SPAC4H3.09	2865	2474	2470	2651	2560	2289	3570	3784	2867	2920	2519	2653	2387	2179	2012	2574	2315	2083	SPAC4H3.09	I	3843366	3844124	+	491	protein_coding	mitochondrial type II fatty acid synthase component (predicted) [Source:PomBase;Acc:SPAC4H3.09]	PP-binding
SPAC20H4.03c	3080	2417	2585	2566	2149	2337	2295	2595	2259	4257	2868	3000	2700	2401	2416	2815	2209	2208	tfs1	I	2114913	2116435	-	1179	protein_coding	transcription elongation factor TFIIS [Source:PomBase;Acc:SPAC20H4.03c]	-
SPCC70.05c	2398	2910	2466	2348	2472	2758	3233	3494	2970	1576	1873	2642	2113	2680	2698	2537	2942	2883	nnk1	III	2358510	2363630	-	5121	protein_coding	serine/threonine protein kinase Nnk1 (predicted) [Source:PomBase;Acc:SPCC70.05c]	Pkinase
SPAC4F8.10c	5280	1292	1330	2079	2832	977	2852	3511	948	4284	2801	1677	4523	3288	1106	3855	3345	1011	stg1	I	2661646	2662535	+	890	protein_coding	SM22/transgelin-like actin modulating protein Stg1 [Source:PomBase;Acc:SPAC4F8.10c]	CH
SPCC188.02	2028	2593	2762	2776	2655	3065	2484	2448	2461	2186	2283	2782	2854	2957	3403	2420	2218	2612	par1	III	1475494	1478103	+	2055	protein_coding	protein phosphatase regulatory subunit Par1 [Source:PomBase;Acc:SPCC188.02]	-
SPCC297.05	2015	2880	2572	2463	2249	2824	2500	2802	3011	1847	2033	2586	2430	2833	3589	2590	2449	3284	SPCC297.05	III	1882453	1885849	+	3397	protein_coding	diacylglycerol binding protein (predicted) [Source:PomBase;Acc:SPCC297.05]	DENN
SPBC3F6.04c	1785	2718	2220	2959	2235	3360	1854	1629	2441	2178	2264	2888	2622	2979	4067	2490	2373	3878	nop14	II	4191453	4194222	-	2719	protein_coding	U3 snoRNP protein Nop14 (predicted) [Source:PomBase;Acc:SPBC3F6.04c]	-
SPAC5H10.13c	2704	2544	2348	2681	2760	2658	3475	3332	2807	1894	1986	2390	2349	2853	2380	2630	2782	2351	gmh2	I	167766	170137	-	2372	protein_coding	alpha-1,2-galactosyltransferase Gmh2 (predicted) [Source:PomBase;Acc:SPAC5H10.13c]	-
SPBC660.07	2385	3231	4075	4138	2476	4007	1947	2572	2782	2168	2370	3380	2117	1270	2514	1824	1531	2133	ntp1	II	206580	209641	+	3062	protein_coding	alpha,alpha-trehalase Ntp1 [Source:PomBase;Acc:SPBC660.07]	-
SPBC725.16	2182	2283	1922	3298	3433	3606	3488	3779	3434	1972	1641	2178	2259	2605	2749	2137	1798	2072	res1	II	1232588	1235587	+	2873	protein_coding	MBF transcription factor complex subunit Res1 [Source:PomBase;Acc:SPBC725.16]	-
SPCC1235.15	2733	2664	2468	2622	2659	2399	2806	3069	2579	2233	2388	2875	2649	2767	2506	2469	2656	2294	dga1	III	215297	217099	+	1354	protein_coding	diacylglycerol O-acyltransferase Dga1 [Source:PomBase;Acc:SPCC1235.15]	-
SPAPB2B4.05	2270	2616	2947	2531	2504	2514	2728	2727	3086	2651	2250	2833	2447	2594	2902	2343	2302	2582	vma5	I	2720607	2722630	+	1584	protein_coding	V-type ATPase V1 subunit C (predicted) [Source:PomBase;Acc:SPAPB2B4.05]	-
SPBC1271.10c	2134	1976	1864	2789	2218	2985	2455	2485	2229	2360	2295	3172	2526	2316	2765	3523	3188	3499	SPBC1271.10c	II	347590	350376	+	2787	protein_coding	transmembrane transporter (predicted) [Source:PomBase;Acc:SPBC1271.10c]	MFS_1
SPBC1683.05	2364	2696	2663	1992	2456	2368	2346	2340	2521	2104	2237	2742	2294	3150	3037	2944	3268	3256	SPBC1683.05	II	147915	150574	+	2660	protein_coding	uricil/uridine permese transmembrane transporter family (predicted) [Source:PomBase;Acc:SPBC1683.05]	-
SPBPB21E7.07	3354	3743	3030	1208	1276	529	9624	9127	8620	248	377	331	556	628	605	925	1852	732	aes1	II	70156	71310	+	1155	protein_coding	enhancer of RNA-mediated gene silencing [Source:PomBase;Acc:SPBPB21E7.07]	-
SPBP4H10.14c	2089	2729	2813	2699	2640	3376	2237	2443	2851	1969	2219	3303	1962	2494	3392	2403	2118	3002	SPBP4H10.14c	II	2897776	2899670	-	1895	protein_coding	Schizosaccharomyces specific protein [Source:PomBase;Acc:SPBP4H10.14c]	-
SPAC13G7.02c	2423	2460	4326	6838	2506	2986	1826	2110	2297	2725	2695	4209	2312	886	1442	1467	1763	1426	ssa1	I	2295580	2297981	-	2402	protein_coding	heat shock protein Ssa1 (predicted) [Source:PomBase;Acc:SPAC13G7.02c]	HSP70
SPBC32F12.12c	3037	2634	2786	2429	2387	2223	2986	3302	3014	2553	2419	2499	2620	2512	2228	2458	2399	2203	SPBC32F12.12c	II	2810445	2811854	-	926	protein_coding	Golgi membrane protein involved in vesicle-mediated transport (predicted) [Source:PomBase;Acc:SPBC32F12.12c]	-
SPAC1705.02	3519	603	410	6372	7350	827	2152	2410	451	2287	1745	499	7441	4837	940	2101	2147	481	SPAC1705.02	I	1568838	1569449	+	363	protein_coding	human 4F5S homolog [Source:PomBase;Acc:SPAC1705.02]	-
SPAC22H10.03c	2345	2230	2291	3706	3945	2784	2279	2349	2236	2328	2318	2210	2599	2789	2638	2629	2432	2450	kap114	I	2373052	2376572	-	3261	protein_coding	karyopherin Kap14 [Source:PomBase;Acc:SPAC22H10.03c]	-
SPAC4G9.08c	1655	2669	2156	2314	2554	4007	2244	2193	2651	1995	1938	2541	2478	2859	3835	2574	2340	3499	rpc2	I	2265987	2269606	-	3620	protein_coding	DNA-directed RNA polymerase III complex subunit Rpc2 [Source:PomBase;Acc:SPAC4G9.08c]	RNA_pol_Rpb2_6
SPCC4B3.15	2174	3115	3074	2206	2069	2294	2806	2793	3237	1986	2409	2588	2070	2486	3108	2581	2392	2980	mid1	III	1147316	1151324	-	4009	protein_coding	medial ring protein Mid1 [Source:PomBase;Acc:SPCC4B3.15]	-
SPAC56F8.11	3687	1379	1461	3178	3332	1403	2311	2593	1267	5495	3328	1806	4012	2841	1587	2814	2381	1483	spc3	I	1145305	1146800	+	1237	protein_coding	signal peptidase subunit Spc3 (predicted) [Source:PomBase;Acc:SPAC56F8.11]	-
SPAC1486.09	2001	2313	1839	2391	2030	2645	1873	1617	1929	3360	2821	3166	2653	2948	3259	3121	2778	3604	nob1	I	3209851	3211529	+	1464	protein_coding	ribosome biogenesis protein Nob1 (predicted) [Source:PomBase;Acc:SPAC1486.09]	-
SPAC26H5.08c	2632	2363	3238	3523	3318	3504	1358	1897	1586	1978	2229	2817	2364	2220	3251	2521	2373	3161	bgl2	I	4134378	4136031	-	1654	protein_coding	glucan beta-glucosidase Bgl2 (predicted) [Source:PomBase;Acc:SPAC26H5.08c]	Glyco_hydro_17
SPAC1A6.10	1842	2396	2147	3145	2837	3548	2367	2242	2924	1830	2157	2493	2780	2983	3332	2231	2135	2874	tcd1	I	1090678	1092303	+	1626	protein_coding	tRNA threonylcarbamoyladenosine dehydratase Tcd1 (predicted) [Source:PomBase;Acc:SPAC1A6.10]	-
SPBC1289.04c	2076	2915	3061	1835	1995	2663	2112	2429	2648	2025	2257	2842	2426	2904	3191	2688	2941	3231	pob1	II	4387796	4391271	-	3281	protein_coding	Boi family protein [Source:PomBase;Acc:SPBC1289.04c]	SAM_2
SPAC1687.15	2315	2936	3168	2303	2181	1925	2646	2977	2742	2471	2511	2869	2278	2417	2785	2493	2421	2760	gsk3	I	929843	932197	+	1826	protein_coding	serine/threonine protein kinase Gsk3 [Source:PomBase;Acc:SPAC1687.15]	Pkinase
SPAC821.11	2128	3082	2148	3475	2822	3275	3050	3022	3270	2004	1819	2278	2532	2302	2862	1833	1923	2366	pro1	I	1006259	1008003	+	1745	protein_coding	gamma-glutamyl phosphate reductase Pro1 (predicted) [Source:PomBase;Acc:SPAC821.11]	Aldedh
SPAC24H6.09	1899	2810	2787	2065	2236	2729	2309	2396	3185	2148	2232	3043	2037	2336	3160	2685	2605	3524	gef1	I	469981	472993	-	2958	protein_coding	Cdc42 RhoGEF Gef1 [Source:PomBase;Acc:SPAC24H6.09]	RhoGEF
SPAC3F10.17	1843	1754	1691	2755	2748	2408	2240	1906	2125	4207	2752	2609	2979	2645	3018	2936	2553	3012	ltv1	I	2851905	2853653	+	1613	protein_coding	ribosome biogenesis protein Ltv1 (predicted) [Source:PomBase;Acc:SPAC3F10.17]	-
SPCC757.12	2456	2081	2839	1823	1643	1938	2919	3677	2869	1632	1798	2407	2623	2777	2753	2411	3982	3497	SPCC757.12	III	72916	75522	+	2607	protein_coding	alpha-amylase homolog (predicted) [Source:PomBase;Acc:SPCC757.12]	-
SPAP8A3.03	2212	2192	2244	3291	3087	3303	2616	2570	2325	2054	2073	2267	2983	3349	2994	1973	2489	2094	zrt2	I	5317857	5319528	+	1672	protein_coding	ZIP zinc transmembrane transporter Zrt2 (predicted) [Source:PomBase;Acc:SPAP8A3.03]	-
SPBC1198.06c	2641	2219	2503	2519	2358	2207	2731	2478	2125	3247	2558	2422	2954	2737	2550	2623	2788	2363	SPBC1198.06c	II	182515	184651	-	2137	protein_coding	mannan endo-1,6-alpha-mannosidase (predicted) [Source:PomBase;Acc:SPBC1198.06c]	-
SPBC1347.06c	2090	2885	3029	2186	2153	2545	2620	2698	2834	2258	2605	3096	2151	2468	2953	2412	2397	2623	cki1	II	4071555	4073312	-	1632	protein_coding	serine/threonine protein kinase Cki1 [Source:PomBase;Acc:SPBC1347.06c]	Pkinase
SPBC2D10.04	1795	2445	2709	2429	2526	3274	2672	2999	3410	1714	1823	2343	1864	2317	3762	2371	2245	3157	SPBC2D10.04	II	2971099	2974641	+	3543	protein_coding	arrestin Aly1 related, implicated in endocytosis [Source:PomBase;Acc:SPBC2D10.04]	-
SPBC2A9.02	2756	2797	3201	3081	3881	2750	3182	3086	3760	1739	1750	2555	1866	1436	2362	1509	1612	2485	SPBC2A9.02	II	2948202	2950388	+	2187	protein_coding	NAD dependent epimerase/dehydratase family protein [Source:PomBase;Acc:SPBC2A9.02]	Epimerase
SPBC3E7.05c	2097	2878	2756	2131	2288	2524	2368	2402	2816	2344	2523	3251	2350	2476	3117	2404	2278	2784	SPBC3E7.05c	II	2665294	2667478	-	2108	protein_coding	human mitofilin ortholog (predicted) [Source:PomBase;Acc:SPBC3E7.05c]	-
SPAC10F6.16	2693	3079	2407	2865	2248	2682	2760	3187	2832	2223	2107	2215	2322	2299	2578	2531	2505	2215	mug134	I	1238896	1240185	+	1181	protein_coding	mRNA stability protein Igo1 (predicted) [Source:PomBase;Acc:SPAC10F6.16]	-
SPAC1486.06	2318	2743	2356	2318	2221	2371	2633	2537	2913	2943	2458	2778	2321	2146	2549	2802	2459	2794	npt1	I	3203863	3205821	+	1815	protein_coding	nicotinate phosphoribosyltransferase Npt1 (predicted) [Source:PomBase;Acc:SPAC1486.06]	-
SPCC1739.06c	1687	2494	2467	2117	1872	2627	2580	3213	3022	1707	1769	2665	2320	2595	3109	3074	2552	3782	SPCC1739.06c	III	2037670	2039988	-	2319	protein_coding	uroporphyrin methyltransferase (predicted) [Source:PomBase;Acc:SPCC1739.06c]	-
SPAC926.06c	1974	2946	2862	2193	2252	3260	2487	2932	2880	1870	2023	2729	2082	2440	3542	2222	2145	2795	SPAC926.06c	I	3893233	3895794	-	2562	protein_coding	leucine-rich repeat protein, unknown role [Source:PomBase;Acc:SPAC926.06c]	-
SPBC31F10.03	2570	2377	2149	4020	3457	2496	3227	3692	3099	2896	1929	2093	2315	2100	2083	1666	1751	1696	ggg1	II	3756583	3759376	+	2794	protein_coding	glutathione-specific gamma-glutamylcyclotransferase Ggg1 (predicted) [Source:PomBase;Acc:SPBC31F10.03]	-
SPAC323.07c	2510	2883	2660	2494	3004	3431	3780	3640	3611	1227	1681	2078	1740	2450	2468	1730	2312	1893	SPAC323.07c	I	3917636	3920119	-	2422	protein_coding	MatE family transmembrane transporter (predicted) [Source:PomBase;Acc:SPAC323.07c]	MatE
SPCC290.03c	2112	2569	2452	2635	2643	3115	2421	2348	2486	2242	2095	2085	2605	2993	3253	2388	2381	2696	nup186	III	1994125	1999711	-	5536	protein_coding	nucleoporin Nup186 [Source:PomBase;Acc:SPCC290.03c]	-
SPBC119.08	2473	2622	2928	1950	2067	2480	2325	2298	2461	2574	2689	2877	2211	2485	2661	2807	2699	2893	pmk1	II	730796	732952	+	1702	protein_coding	MAP kinase Pmk1 [Source:PomBase;Acc:SPBC119.08]	Pkinase
SPAC1687.16c	1547	1872	2020	3437	3858	3103	3746	3745	3292	891	1475	1871	2272	4007	2138	1595	2906	1632	erg31	I	932425	934021	-	1597	protein_coding	C-5 sterol desaturase Erg31 [Source:PomBase;Acc:SPAC1687.16c]	-
SPBC1861.08c	2401	1743	1495	4077	3575	2898	2099	1961	1688	4284	2551	2003	3619	2540	2216	2320	2055	1862	lea1	II	4145285	4146278	-	933	protein_coding	U2 snRNP-associated protein Lea1 (predicted) [Source:PomBase;Acc:SPBC1861.08c]	-
SPBC29A10.08	2447	2529	2849	3530	4195	3635	3061	2504	2757	1410	2032	2508	1905	2193	1970	1741	2245	1847	gas2	II	2554009	2555531	+	1523	protein_coding	1,3-beta-glucanosyltransferase Gas2 (predicted) [Source:PomBase;Acc:SPBC29A10.08]	-
SPBC1347.09	2913	1629	1341	3253	3674	2052	2800	2612	1641	4453	2836	2021	3213	3154	1853	2454	2088	1370	SPBC1347.09	II	4077097	4078794	+	1698	protein_coding	hexaprenyldihydroxybenzoate methyltransferase, Coq3 variant (predicted) [Source:PomBase;Acc:SPBC1347.09]	Methyltransf_12
SPAC1B1.01	1963	2655	2632	1690	2000	2517	2246	2212	2701	2046	2273	3548	2095	2572	3275	3068	2389	3428	deb1	I	3536526	3538612	+	1891	protein_coding	transcription factor Deb1/Rdp1 [Source:PomBase;Acc:SPAC1B1.01]	-
SPAC1296.01c	1816	2263	2313	3126	3005	3483	2530	2743	2863	1999	1962	2388	2501	2665	2946	2247	2044	2410	SPAC1296.01c	I	707948	710479	-	2146	protein_coding	phosphoacetylglucosamine mutase (predicted) [Source:PomBase;Acc:SPAC1296.01c]	-
SPBC16D10.01c	2353	2049	1811	2441	1991	2137	2217	1822	1767	4417	2889	2605	2657	2562	2407	3210	2887	3013	SPBC16D10.01c	II	3585210	3588651	-	3442	protein_coding	conserved fungal protein [Source:PomBase;Acc:SPBC16D10.01c]	-
SPBC31E1.03	5553	1015	974	2162	2398	907	3177	3560	792	4832	2837	1230	4267	2749	782	3813	3259	867	hub1	II	243966	245183	-	1099	protein_coding	ubiquitin-like protein modifier Hub1 [Source:PomBase;Acc:SPBC31E1.03]	-
SPAC30C2.08	2035	2789	2866	2548	2239	2843	2211	2284	2898	2191	2337	2716	2282	2555	3037	2305	2380	2640	SPAC30C2.08	I	4645460	4647689	+	1992	protein_coding	conserved fungal protein [Source:PomBase;Acc:SPAC30C2.08]	-
SPBC359.03c	3537	2245	1703	4089	2777	2270	2226	2349	1564	2713	2380	2403	3175	2464	2518	2296	2381	2064	aat1	II	111007	113472	-	2466	protein_coding	amino acid transmembrane transporter Aat1 [Source:PomBase;Acc:SPBC359.03c]	AA_permease
SPAC688.07c	2198	2784	2586	2054	2122	2973	2261	2259	2758	2049	2119	2924	2362	2755	3126	2433	2473	2904	SPAC688.07c	I	3119219	3122605	-	3387	protein_coding	Schizosaccharomyces specific protein [Source:PomBase;Acc:SPAC688.07c]	-
SPBC2G2.11	2123	2609	2654	2897	2526	3003	2419	2396	2334	2450	2270	2463	2720	2655	3063	2149	2093	2301	myr1	II	3455136	3457007	+	1696	protein_coding	N-myristoyltransferase Myr1 (predicted) [Source:PomBase;Acc:SPBC2G2.11]	-
SPBC337.07c	2578	2263	1990	2625	2578	2249	2834	2767	2166	2577	2405	2520	2849	3084	2597	2295	2667	2066	ecm14	II	1042110	1044142	-	1862	protein_coding	carboxypeptidase Ecm14 (predicted) [Source:PomBase;Acc:SPBC337.07c]	-
SPCC1442.08c	4888	1878	2143	2558	2305	1786	1944	2233	1901	4721	2998	2251	3080	1788	1602	3160	1953	1832	cox12	III	1781404	1782128	-	458	protein_coding	cytochrome c oxidase subunit VIb (predicted) [Source:PomBase;Acc:SPCC1442.08c]	-
SPBC3E7.10	2338	2400	2170	2198	1871	1947	2480	2504	3056	2645	2632	2909	2277	2268	2360	3224	2720	3019	fma1	II	2678672	2680283	+	1451	protein_coding	methionine aminopeptidase Fma1 (predicted) [Source:PomBase;Acc:SPBC3E7.10]	Peptidase_M24
SPBC31F10.06c	2386	2735	2576	1944	1956	2149	2341	2600	2793	2263	2505	2962	2226	2374	2665	2766	2719	3052	sar1	II	3760610	3761884	-	969	protein_coding	ADP-ribosylation factor Sar1 [Source:PomBase;Acc:SPBC31F10.06c]	Arf
SPCC584.15c	2042	2816	2705	2029	2119	2787	2825	2997	3110	2036	2443	3217	1573	2157	2414	2534	2455	2729	SPCC584.15c	III	1520356	1523329	-	2373	protein_coding	arrestin involved in ubiquitin-dependent endocytosis [Source:PomBase;Acc:SPCC584.15c]	-
SPCP31B10.04	2486	2184	2242	2473	2482	2300	2963	2945	2691	2742	2508	2672	2373	2457	2188	2433	2422	2347	SPCP31B10.04	III	527392	528874	+	1301	protein_coding	conserved fungal protein [Source:PomBase;Acc:SPCP31B10.04]	-
SPAC8F11.02c	4291	1114	1147	3513	3544	1519	2353	2611	1080	4075	2943	1684	4093	2889	1430	3066	2359	1172	dph3	I	2854405	2855688	-	1105	protein_coding	diphthamide biosynthesis protein Dph3 (predicted) [Source:PomBase;Acc:SPAC8F11.02c]	-
SPBP23A10.16	2145	3219	3118	2519	2345	2475	3326	2992	3704	1565	1939	1847	1959	2424	1842	2368	2776	2304	sdh4	II	2035906	2036579	+	674	protein_coding	TIM22 inner membrane protein import complex anchor subunit Tim18 [Source:PomBase;Acc:SPBP23A10.16]	-
SPAC23C4.15	2304	2363	2000	2514	2030	2323	2081	1958	1842	3507	2659	3161	2864	2593	2607	2716	2514	2818	rpb5	I	1054665	1055906	+	967	protein_coding	DNA-directed RNA polymerase I, II and III subunit Rpb5 [Source:PomBase;Acc:SPAC23C4.15]	-
SPAC31A2.04c	2330	2387	2736	2504	2207	2491	2751	2819	2836	3224	2417	2716	2317	2089	2419	2287	1980	2306	pre1	I	390407	391260	-	854	protein_coding	20S proteasome complex subunit beta 4 Pre1 (predicted) [Source:PomBase;Acc:SPAC31A2.04c]	Proteasome
SPBC25H2.10c	2673	1475	1527	3782	3565	1615	2460	2468	1409	5835	2752	1596	3573	2551	1654	2415	2056	1390	tan1	II	3267015	3268221	+	864	protein_coding	tRNA acetyltransferase Tan1 (predicted) [Source:PomBase;Acc:SPBC25H2.10c]	-
SPAC26H5.05	2033	2796	3026	2132	1790	3235	2077	2223	2802	1920	2157	2539	2354	2442	3081	2724	2404	3048	mga2	I	4125000	4128805	+	3806	protein_coding	IPT/TIG ankyrin repeat containing transcription regulator of fatty acid biosynthesis (predicted) [Source:PomBase;Acc:SPAC26H5.05]	TIG
SPBC19C7.12c	2486	2678	2639	2218	2492	2408	2614	2509	2671	1868	1983	2582	2322	2806	2570	2166	3196	2514	omh1	II	2842901	2847549	-	4649	protein_coding	alpha-1,2-mannosyltransferase Omh1 [Source:PomBase;Acc:SPBC19C7.12c]	Voltage_CLC
SPBC106.03	2287	3404	3314	2157	1957	2139	2664	2923	3631	1968	2103	2676	1941	2088	2341	2177	2236	2602	SPBC106.03	II	378360	380053	+	1694	protein_coding	DUF1776 family protein [Source:PomBase;Acc:SPBC106.03]	-
SPAC3G6.02	2794	1968	2044	2509	2214	2023	2335	2167	2017	4388	3149	2412	3093	2424	2006	2640	2358	2060	rpn15	I	5383013	5383811	+	653	protein_coding	proteasome regulatory particle, lid subcomplex subunit Rpn15/Dss1 [Source:PomBase;Acc:SPAC3G6.02]	-
SPCC1672.11c	2217	2709	2330	2269	2230	2743	2391	2399	2371	1480	1735	2511	2570	3234	3352	2362	2853	2826	SPCC1672.11c	III	585811	589943	-	4133	protein_coding	P-type ATPase P5 type (predicted) [Source:PomBase;Acc:SPCC1672.11c]	E1-E2_ATPase
SPBC215.13	1862	2224	2294	3298	2788	3152	3032	3388	3132	1373	1717	2038	2256	2422	2851	2056	2121	2577	SPBC215.13	II	4056051	4058223	+	2173	protein_coding	serine-rich Schizosaccharomyces specific protein, predicted GPI anchor [Source:PomBase;Acc:SPBC215.13]	-
SPAC56F8.08	2207	2489	2490	2416	2305	2364	2529	2847	2845	2246	2312	2615	2438	2664	2664	2210	2529	2377	mud1	I	1139130	1140325	+	1082	protein_coding	UBA domain protein Mud1 [Source:PomBase;Acc:SPAC56F8.08]	UBA
SPBC1306.01c	1832	2855	2095	2575	2462	2689	2422	2504	3040	2052	2154	2480	2359	2650	2913	2105	2325	3004	SPBC1306.01c	II	1177876	1180530	-	2655	protein_coding	mitochondrial translation elongation factor G (predicted) [Source:PomBase;Acc:SPBC1306.01c]	GTP_EFTU
SPCC1620.08	2055	2550	3090	2439	2318	3029	2311	2642	3061	2102	2019	2946	2161	2151	3098	2020	2082	2397	SPCC1620.08	III	2159159	2161295	+	2137	protein_coding	succinate-CoA ligase beta subunit (predicted) [Source:PomBase;Acc:SPCC1620.08]	-
SPBC9B6.11c	1936	2627	2283	2529	2306	2673	2315	2299	2382	2068	2393	2662	2562	2806	3034	2441	2453	2646	SPBC9B6.11c	II	1831376	1834883	-	3379	protein_coding	CCR4/nocturin family endoribonuclease (predicted) [Source:PomBase;Acc:SPBC9B6.11c]	-
SPAC664.03	2220	2762	2786	2177	2024	2410	2058	2167	2206	2480	2461	2856	2503	2533	2881	2579	2495	2782	paf1	I	1708728	1710347	+	1583	protein_coding	RNA polymerase II associated Paf1 complex (predicted) [Source:PomBase;Acc:SPAC664.03]	-
SPAC1B3.08	2123	2624	2299	2554	2621	2843	2286	2678	2912	2039	2050	2589	2410	2506	3132	2221	2080	2394	SPAC1B3.08	I	4942200	4944230	+	2031	protein_coding	COP9 signalosome complex subunit 12 (predicted) [Source:PomBase;Acc:SPAC1B3.08]	-
SPCC16A11.01	2809	2118	3144	1806	1495	2051	2360	4402	2670	1742	1750	2681	1980	1784	2021	3922	2765	2846	sfk1	III	867227	869260	+	2034	protein_coding	plasma membrane protein involved in inositol lipid-mediated signaling Sfk1 (predicted) [Source:PomBase;Acc:SPCC16A11.01]	-
SPAC6F12.17	1953	2620	2557	2814	2229	2744	2032	2065	2318	2478	2378	2819	2526	2410	2799	2488	2368	2732	rna14	I	1348687	1351231	+	2502	protein_coding	mRNA cleavage and polyadenylation specificity factor complex subunit Rna14 (predicted) [Source:PomBase;Acc:SPAC6F12.17]	-
SPCC645.03c	3056	2253	2091	2909	2569	2408	3128	3518	2918	3270	2143	1769	2125	2070	1792	2422	2029	1796	isa1	III	1230674	1231827	-	1066	protein_coding	mitochondrial iron-sulfur protein Isa1 [Source:PomBase;Acc:SPCC645.03c]	-
SPBC651.09c	2192	2937	2988	2672	2286	2377	2829	2645	3038	1923	2150	2464	2237	2142	2791	2060	1982	2529	prf1	II	1255392	1257425	-	1937	protein_coding	RNA polymerase II associated Paf1 complex (predicted) [Source:PomBase;Acc:SPBC651.09c]	-
SPAP8A3.12c	1974	2550	2943	2745	2262	2967	1999	2352	2561	2595	2357	2787	2481	2138	3089	2065	1874	2442	tpp2	I	5336681	5340639	-	3959	protein_coding	tripeptidyl-peptidase II Tpp2 [Source:PomBase;Acc:SPAP8A3.12c]	Peptidase_S8
SPAC23C4.05c	2631	2466	2873	1900	1847	2106	2080	2515	2445	1903	2333	3247	2842	2739	3027	2193	2497	2500	SPAC23C4.05c	I	1036639	1038267	-	1575	protein_coding	LEA domain protein [Source:PomBase;Acc:SPAC23C4.05c]	-
SPAC18B11.07c	2843	2191	2407	2291	2275	2178	2345	2468	2241	3500	2558	2490	2958	2588	2167	2449	2248	1937	rhp6	I	305602	306762	+	748	protein_coding	Rad6 homolog, ubiquitin conjugating enzyme E2 Rhp6 [Source:PomBase;Acc:SPAC18B11.07c]	UQ_con
SPAC222.14c	1863	2492	2316	2517	2530	2688	2810	2749	2997	2103	2257	2541	2284	2390	2471	2226	2340	2422	sey1	I	973843	976782	-	2662	protein_coding	GTP binding protein Sey1 (predicted) [Source:PomBase;Acc:SPAC222.14c]	-
SPAC17C9.09c	4020	2199	1847	1958	1893	1561	2402	2631	1872	4366	3021	2298	2912	2138	1721	3071	2240	1825	tim13	I	4483738	4484657	+	819	protein_coding	TIM22 inner membrane protein import complex subunit Tim13 (predicted) [Source:PomBase;Acc:SPAC17C9.09c]	-
SPBP16F5.07	1956	2858	2526	2268	1893	2567	2225	2333	2376	2197	2196	2889	2602	2645	3175	2424	2242	2587	apm1	II	1910124	1911815	+	1469	protein_coding	AP-1 adaptor complex mu subunit Apm1 [Source:PomBase;Acc:SPBP16F5.07]	Adap_comp_sub
SPBC16C6.05	4077	1441	1628	2213	2075	1313	1965	2514	1105	5919	3597	2293	3050	2138	1431	3203	2490	1400	SPBC16C6.05	II	4335569	4336480	+	859	protein_coding	mitochondrial translation initiation factor (predicted) [Source:PomBase;Acc:SPBC16C6.05]	SUI1
SPAC1002.18	2139	2175	2334	1750	1970	2870	1812	2454	3308	2371	2766	3005	1734	2307	2375	2660	3312	2503	urg3	I	1832317	1833811	+	1495	protein_coding	DUF1688 family protein [Source:PomBase;Acc:SPAC1002.18]	-
SPCC338.17c	1890	2692	2269	2515	2228	2885	3225	3744	4059	1696	1905	2490	1446	1611	1786	2012	2292	3100	rad21	III	1342923	1346239	+	3237	protein_coding	mitotic cohesin complex, non-SMC subunit Rad21 (kleisin) [Source:PomBase;Acc:SPCC338.17c]	Rad21_Rec8_N
SPAC7D4.10	2093	2514	2629	2417	2438	2682	2666	2590	2575	2342	2222	2656	2234	2243	2436	2264	2270	2446	vma13	I	2620295	2622315	-	1473	protein_coding	V-type ATPase V1 subunit H (predicted) [Source:PomBase;Acc:SPAC7D4.10]	V-ATPase_H
SPBC2F12.05c	1999	2541	2615	2682	2534	2894	2257	2599	3091	1564	1928	2798	2421	2373	3089	2092	1892	2341	SPBC2F12.05c	II	1728749	1733339	+	4220	protein_coding	sterol binding ankyrin repeat protein (predicted) [Source:PomBase;Acc:SPBC2F12.05c]	PH
SPBP23A10.08	1876	2628	2185	2650	2683	2945	2586	2670	2694	2270	1958	2529	2401	2569	2734	1980	1982	2267	alp5	II	2012988	2015005	+	2018	protein_coding	actin-like protein Arp4 [Source:PomBase;Acc:SPBP23A10.08]	Actin
SPAC1486.10	1853	2834	2041	2278	2073	2709	2460	2465	2886	2048	2001	2513	2300	2638	2905	2311	2328	2939	thi1	I	3211823	3214509	+	2687	protein_coding	transcription factor Thi1 [Source:PomBase;Acc:SPAC1486.10]	Fungal_trans
SPCC594.07c	2385	2671	2538	2047	1889	1831	2572	2795	2649	2474	2330	2902	2480	2346	2521	2382	2500	2264	bqt3	III	367446	369010	-	1516	protein_coding	bouquet formation protein Bqt3 [Source:PomBase;Acc:SPCC594.07c]	-
SPAC664.01c	2402	2626	2398	2195	2141	1945	2124	2413	2197	3169	2360	2986	2508	2419	2671	2439	2119	2406	swi6	I	1702406	1704073	-	1668	protein_coding	HP1 family chromodomain protein Swi6 [Source:PomBase;Acc:SPAC664.01c]	Chromo
SPBP19A11.04c	1731	2538	2501	2116	1950	2846	2118	2232	2531	2100	2136	2995	1880	2257	3281	2557	2510	3227	mor2	II	2854315	2861544	-	7230	protein_coding	morphogenesis protein Mor2 [Source:PomBase;Acc:SPBP19A11.04c]	-
SPAC1071.01c	1935	2778	2782	2082	1897	2423	1919	1991	2191	2371	2338	3273	2464	2450	2944	2574	2294	2761	pta1	I	3855385	3857994	-	2610	protein_coding	mRNA cleavage and polyadenylation specificity factor complex subunit Pta1 [Source:PomBase;Acc:SPAC1071.01c]	-
SPBC428.16c	2305	2098	2612	2528	2198	2216	2543	2521	2316	3353	2547	2653	2602	2217	2338	2294	2049	2058	rhb1	II	473670	474573	-	791	protein_coding	Rheb GTPase Rhb1 [Source:PomBase;Acc:SPBC428.16c]	Ras
SPBC23E6.09	2254	2051	2265	2119	1763	1617	3441	3546	3371	1861	2209	2056	1783	1536	1347	3888	3179	3147	ssn6	II	3862346	3867052	+	4707	protein_coding	transcriptional corepressor Ssn6 [Source:PomBase;Acc:SPBC23E6.09]	TPR_1
SPCC1450.16c	2837	3075	3046	1900	1522	2374	2216	2411	2252	2016	2529	3606	2519	2055	3417	1959	1781	1855	ptl1	III	1763151	1765309	-	2108	protein_coding	triacylglycerol lipase ptl1 [Source:PomBase;Acc:SPCC1450.16c]	-
SPBC691.04	1532	2268	2879	1494	1648	2467	2439	2396	3007	2123	2066	3042	1643	2409	3081	2687	2680	3484	mss116	II	1428700	1430679	+	1980	protein_coding	mitochondrial ATP-dependent RNA helicase Mss116 (predicted) [Source:PomBase;Acc:SPBC691.04]	DEAD
SPBC365.16	3216	2811	2928	3051	2393	2795	2817	3378	2795	1603	1599	1731	1644	1884	1903	2467	2394	1915	SPBC365.16	II	2529641	2532214	+	2574	protein_coding	conserved protein [Source:PomBase;Acc:SPBC365.16]	-
SPAC664.08c	1750	2145	1158	2775	2687	3111	1928	1310	1662	2820	2529	2038	2941	3143	3293	2687	2358	2978	bfr2	I	1716010	1717792	-	1634	protein_coding	traub family protein involved in ribosome biogenesis (predicted) [Source:PomBase;Acc:SPAC664.08c]	-
SPAC19E9.01c	2240	2481	2286	2452	2086	2049	2156	2245	2262	2603	2395	2155	2569	2539	2715	2603	2626	2787	nup40	I	1351565	1353770	-	2019	protein_coding	nucleoporin Nup40 [Source:PomBase;Acc:SPAC19E9.01c]	-
SPBC1778.08c	2122	2314	2523	2444	2465	2450	2572	2636	2422	2380	2293	2980	2504	2387	2590	2174	1970	1990	arc3	II	3111115	3112285	-	949	protein_coding	ARP2/3 actin-organizing complex subunit Arc21 [Source:PomBase;Acc:SPBC1778.08c]	-
SPCC320.08	1849	2179	1835	2136	2462	2509	2488	1922	2364	1622	2003	2045	2490	3562	2628	2407	3432	3262	SPCC320.08	III	151093	152877	-	1785	protein_coding	transmembrane transporter (predicted) [Source:PomBase;Acc:SPCC320.08]	-
SPBC11C11.05	2573	2624	1811	2230	2558	2952	3014	2012	2847	2030	2272	2009	2141	2572	2531	1822	2575	2620	SPBC11C11.05	II	3357764	3359048	+	1285	protein_coding	KRE9 family cell wall 1,6-beta-glucan biosynthesis protein (predicted) [Source:PomBase;Acc:SPBC11C11.05]	-
SPAC30D11.11	2339	2461	2572	1997	1837	2194	2088	2236	1929	2616	2659	3222	2597	2528	2968	2599	2150	2191	SPAC30D11.11	I	1097449	1099554	-	2106	protein_coding	Haemolysin-III family protein (predicted) [Source:PomBase;Acc:SPAC30D11.11]	-
SPCC777.13	2438	2901	2831	2053	2226	1983	2684	2910	3122	2271	2077	2700	2152	2174	2324	2166	2035	2055	vps35	III	1619331	1622409	+	2808	protein_coding	retromer complex subunit Vps35 [Source:PomBase;Acc:SPCC777.13]	-
SPBC1711.10c	1867	2496	2671	2420	2213	2693	2497	2634	2823	2216	2104	2346	2511	2254	2688	2271	1939	2453	npl4	II	2152031	2154477	-	2289	protein_coding	Cdc48-Npl4-Ufd1 complex subunit Npl4 (predicted) [Source:PomBase;Acc:SPBC1711.10c]	-
SPBC14C8.12	3882	983	1016	2948	2726	1206	3609	3203	1128	4005	2954	1486	3053	2325	984	3176	2977	1367	rpb8	II	2223641	2224720	+	973	protein_coding	DNA-directed RNA polymerase I, II and III subunit Rpb8 [Source:PomBase;Acc:SPBC14C8.12]	-
SPCC63.12c	2215	2376	2616	2178	2029	2492	2402	2601	3279	2233	2305	2606	2113	2175	2567	2379	1946	2510	pup3	III	859221	860476	-	1256	protein_coding	20S proteasome complex subunit beta 3, Pup3 (predicted) [Source:PomBase;Acc:SPCC63.12c]	Proteasome
SPAC17A2.14	1692	2833	2546	2044	2101	2475	2361	2496	2824	2073	2161	2743	1778	2386	2660	2398	2432	2998	SPAC17A2.14	I	3586167	3588777	+	2611	protein_coding	CorA family magnesium ion transmembrane transporter [Source:PomBase;Acc:SPAC17A2.14]	-
SPBC725.14	1953	2648	2559	2640	2389	3285	2731	3162	3060	1638	1680	2286	2161	2253	2724	1719	1830	2280	arg6	II	1229153	1230915	+	1763	protein_coding	acetylglutamate synthase Arg6 (predicted) [Source:PomBase;Acc:SPBC725.14]	-
SPBC15C4.05	1542	2331	2014	2679	2617	3351	2242	2519	3004	1942	1909	2238	1925	2286	2904	2472	1943	2958	dhx29	II	2246288	2251304	+	5017	protein_coding	ATP-dependent RNA helicase, human DHX29 ortholog (predicted) [Source:PomBase;Acc:SPBC15C4.05]	HA2
SPBC23G7.16	2036	1485	1469	2872	3145	1853	3769	4071	2318	5117	2688	1437	1921	1785	1239	1919	2210	1505	ctr6	II	2100018	2101253	+	894	protein_coding	vacuolar copper transmembrane transporter Ctr6 [Source:PomBase;Acc:SPBC23G7.16]	-
SPAC22E12.09c	2046	2446	2063	1934	2387	2563	2394	2289	2461	1428	1843	2540	2426	3294	3451	1962	2708	2595	krp1	I	5034187	5036621	-	2435	protein_coding	kexin [Source:PomBase;Acc:SPAC22E12.09c]	Peptidase_S8
SPAC2F7.07c	1735	2288	2617	2287	2115	3156	1963	2196	2446	2129	1923	3045	2130	2307	3241	2379	2067	2785	cph2	I	544127	546240	-	2114	protein_coding	Clr6 histone deacetylase associated PHD protein-2 Cph2 [Source:PomBase;Acc:SPAC2F7.07c]	PHD
SPCC1494.07	1662	2435	1927	2451	1945	2577	2081	2285	2539	2040	1943	2770	2190	2609	2929	2764	2419	3221	SPCC1494.07	III	2336552	2341383	+	4832	protein_coding	tRNA 2'-O-methylase subunit Trm72 (predicted) [Source:PomBase;Acc:SPCC1494.07]	-
SPCC338.06c	1267	1217	1535	7059	6197	5576	1388	1296	1306	1432	1134	1662	3256	2728	2960	1036	812	913	SPCC338.06c	III	1364892	1366139	+	1248	protein_coding	heat shock protein Hsp20 family (predicted) [Source:PomBase;Acc:SPCC338.06c]	-
SPCC126.09	2255	2395	2291	2533	2685	2569	3077	2776	2571	1643	1756	2303	2159	2607	2105	1998	3013	2029	zip2	III	2131758	2134209	+	1924	protein_coding	vacuolar membrane zinc transmembrane transporter (predicted) [Source:PomBase;Acc:SPCC126.09]	-
SPAC821.03c	2113	2725	2250	1998	1728	2396	2250	1966	2966	1976	2390	2853	2172	2281	2939	2444	2207	3070	slf1	I	981473	983481	-	2009	protein_coding	cell cortex node protein Slf1 [Source:PomBase;Acc:SPAC821.03c]	-
SPBC776.08c	1680	2222	2084	2529	2288	2715	1974	1552	1957	2403	2196	2901	2487	2857	3038	2559	2386	2891	utp22	II	3187472	3191140	-	3618	protein_coding	small-subunit processome, UTP-C complex subunit Utp22 (predicted) [Source:PomBase;Acc:SPBC776.08c]	-
SPAC23H4.01c	2069	3067	3020	1346	1595	1924	1634	1641	1871	2657	2784	4044	1716	1994	2981	2533	2650	3167	osh3	I	1607776	1611164	+	3389	protein_coding	sterol binding ankyrin repeat protein Osh3 [Source:PomBase;Acc:SPAC23H4.01c]	-
SPAC806.04c	2415	2834	2951	2546	2595	2464	2987	3279	3083	1834	1952	2258	1631	1745	2069	1894	1979	2170	SPAC806.04c	I	241008	243122	-	1916	protein_coding	protein-glutamate O-methyltransferase (predicted) [Source:PomBase;Acc:SPAC806.04c]	DUF89
SPAC3H1.11	2384	2424	2012	3625	2920	2562	3164	3419	3248	1639	1805	1591	1117	1646	1092	2915	2779	2311	hsr1	I	1957461	1961546	+	4086	protein_coding	transcription factor Hsr1 [Source:PomBase;Acc:SPAC3H1.11]	zf-C2H2
SPAC24C9.04	3870	1344	1096	3222	2727	960	2220	2246	961	5418	3024	1505	3796	2182	1154	3140	2468	1239	SPAC24C9.04	I	3043895	3045082	+	1188	protein_coding	Schizosaccharomyces specific protein [Source:PomBase;Acc:SPAC24C9.04]	-
SPAC26A3.16	1990	2440	2869	2716	2392	2790	2090	2117	2466	2307	2142	2577	2478	2290	3068	1937	1705	2157	dph1	I	3369709	3371384	+	1676	protein_coding	UBA domain protein Dph1 [Source:PomBase;Acc:SPAC26A3.16]	ubiquitin
SPBC26H8.02c	1996	2530	2246	2317	2145	2604	2526	2635	2656	2313	2390	2546	2152	2352	2598	1958	2117	2402	sec9	II	3941984	3944032	-	2049	protein_coding	SNAP-25 homologue, t-SNARE component Sec9 [Source:PomBase;Acc:SPBC26H8.02c]	-
SPAC1B9.02c	1890	2529	2802	2408	2312	2856	2204	2144	2333	2108	2039	2657	2406	2518	2943	2061	1967	2274	sck1	I	2402016	2404815	-	2585	protein_coding	serine/threonine protein kinase Sck1 [Source:PomBase;Acc:SPAC1B9.02c]	Pkinase
SPCC970.08	1763	2843	2313	2140	1972	3176	1841	1802	2799	1695	1842	2325	2134	2478	3289	2533	2183	3265	SPCC970.08	III	496118	499892	-	3775	protein_coding	inositol polyphosphate kinase (predicted) [Source:PomBase;Acc:SPCC970.08]	-
SPBC12D12.04c	2303	2886	2208	1853	2069	2542	2171	2477	2409	1653	1925	2551	1983	2534	2652	2620	2757	2757	pck2	II	2309126	2313301	-	4176	protein_coding	protein kinase C (PKC)-like Pck2 [Source:PomBase;Acc:SPBC12D12.04c]	Pkinase
SPBC725.08	1872	2149	2419	2500	2335	2483	2324	2024	2219	2256	2206	2703	2397	2510	2996	2275	2095	2458	pir2	II	1219360	1221590	+	2054	protein_coding	zf-C2H2 type zinc finger protein, implicated in RNAi (predicted) [Source:PomBase;Acc:SPBC725.08]	-
SPAC688.08	1960	2150	1770	2420	2616	2992	2672	2701	2690	2230	1849	1733	2592	2631	2594	2125	2246	2230	srb8	I	3123163	3126653	+	3405	protein_coding	mediator complex subunit Med12 [Source:PomBase;Acc:SPAC688.08]	-
SPBC31F10.10c	1508	2387	2452	2036	2310	3221	1914	2071	2595	1669	1836	3031	1936	2447	3373	2223	2288	2873	SPBC31F10.10c	II	3766606	3769989	-	3384	protein_coding	zf-MYND type zinc finger protein [Source:PomBase;Acc:SPBC31F10.10c]	zf-MYND
SPAC19G12.14	2045	2605	2454	2214	1958	2636	1996	1907	2419	1935	2065	2777	2235	2375	2888	2506	2288	2851	its3	I	4072137	4075036	+	2751	protein_coding	1-phosphatidylinositol-4-phosphate 5-kinase Its3 [Source:PomBase;Acc:SPAC19G12.14]	PIP5K
SPAC17A2.05	1852	2316	1856	3616	3567	3534	2247	2338	2270	1711	1800	2350	2293	2407	2804	1639	1625	1909	osm1	I	3560508	3562931	+	2109	protein_coding	fumarate reductase Osm1 (predicted) [Source:PomBase;Acc:SPAC17A2.05]	-
SPCC4G3.09c	1637	2526	2312	2025	2356	3212	2721	2411	2762	1677	1819	2615	1719	2401	2969	2118	2146	2697	gyp3	III	455068	457759	+	2692	protein_coding	GTPase activating protein Gyp3 (predicted) [Source:PomBase;Acc:SPCC4G3.09c]	TBC
SPAC2G11.14	2097	2466	2678	2442	2233	2530	2411	2561	2513	2152	2111	2694	2105	2075	1997	2457	2173	2373	taf111	I	838228	841562	+	3207	protein_coding	transcription factor TFIID complex subunit Taf111 [Source:PomBase;Acc:SPAC2G11.14]	-
SPAC17H9.10c	1856	2432	1975	2475	2458	2603	2172	2305	2776	2401	2172	2283	2275	2268	2504	2405	2191	2509	ddb1	I	2020968	2024999	-	4032	protein_coding	damaged DNA binding protein Ddb1 [Source:PomBase;Acc:SPAC17H9.10c]	-
SPAC3A12.06c	1664	2507	2461	2084	2010	2560	2322	2424	2862	1611	1794	2247	2010	2512	3036	2454	2432	3067	SPAC3A12.06c	I	1430099	1432875	-	2777	protein_coding	sodium/calcium exchanger (predicted) [Source:PomBase;Acc:SPAC3A12.06c]	Na_Ca_ex
SPAC30.01c	1749	2436	2845	2450	2258	3083	2169	2350	2768	1770	1821	2555	2077	2320	2879	2163	1997	2337	sec72	I	4386842	4392522	-	5681	protein_coding	Sec7 domain protein, ARF GEF Sec72 [Source:PomBase;Acc:SPAC30.01c]	Sec7
SPBC1105.08	1823	2168	2491	2493	2635	2654	2363	2561	2462	1519	1855	2104	2587	3002	2925	1994	2268	2097	emp70	II	3520244	3522574	+	2183	protein_coding	EMP70 family endosomal transport protein Emp70 [Source:PomBase;Acc:SPBC1105.08]	-
SPCC1020.05	1474	1495	1692	2179	3748	2207	5569	3973	3633	906	1300	1011	1702	2323	1294	1555	4717	1215	SPCC1020.05	III	774790	777899	-	3110	protein_coding	phosphoprotein phosphatase involved in unfolded protein response (predicted) [Source:PomBase;Acc:SPCC1020.05]	Metallophos
SPBC651.08c	1590	2511	2106	2265	2029	3253	1695	1666	2257	1796	2040	2363	2243	2727	3778	2371	2173	3118	rpc1	II	1249831	1254496	-	4616	protein_coding	DNA-directed RNA polymerase III complex large subunit Rpc1 (predicted) [Source:PomBase;Acc:SPBC651.08c]	-
SPBC4F6.06	1901	2827	2980	1939	1905	2720	2546	2754	3301	1555	1842	2648	1643	1946	2648	2082	2102	2638	kin1	II	2694191	2698128	+	3938	protein_coding	microtubule affinity-regulating kinase Kin1 [Source:PomBase;Acc:SPBC4F6.06]	Pkinase
SPCC663.09c	1782	2081	2010	4878	3870	4281	1080	1159	1120	2566	1997	2248	3223	2952	3500	1080	1012	1126	SPCC663.09c	III	1649040	1650734	-	1695	protein_coding	short chain dehydrogenase (predicted) [Source:PomBase;Acc:SPCC663.09c]	adh_short
SPBC725.02	2027	2176	2254	2039	1906	2358	2041	2420	2138	2248	2063	2416	2262	2325	2644	2962	2748	2933	mpr1	II	1203084	1206773	+	3690	protein_coding	histidine-containing response regulator phosphotransferase Mpr1 [Source:PomBase;Acc:SPBC725.02]	Hpt
SPAC688.11	1844	2898	2917	2171	1724	2357	1800	1790	2246	1843	2196	2479	2377	2608	3055	2360	2400	2804	end4	I	3134962	3138666	+	3705	protein_coding	Huntingtin-interacting protein homolog [Source:PomBase;Acc:SPAC688.11]	-
SPAC3H8.05c	1734	2575	2338	2833	2547	2857	2500	2417	2664	1625	1795	1890	2139	2661	2738	2116	2123	2298	mms1	I	593901	597586	-	3607	protein_coding	E3 ubiquitin ligase complex subunit Mms1 (predicted) [Source:PomBase;Acc:SPAC3H8.05c]	-
SPBC776.13	2044	2035	1866	2249	2461	2622	2545	2675	2688	2660	2166	2340	2122	2388	2441	2336	1967	2234	cnd1	II	3200081	3203986	+	3745	protein_coding	condensin complex non-SMC subunit Cnd1 [Source:PomBase;Acc:SPBC776.13]	-
SPAC22G7.10	1776	2305	2552	2244	2303	2903	2170	2169	2590	1793	1985	2372	2311	2683	2891	2192	2093	2496	iss1	I	753624	755676	+	1961	protein_coding	mRNA cleavage and polyadenylation specificity factor complex subunit, Fip1 homolog (predicted) [Source:PomBase;Acc:SPAC22G7.10]	-
SPAC14C4.04	2252	2368	2554	2271	2242	3040	1972	2204	2090	2735	2303	2760	2088	2141	2547	2134	1844	2266	SPAC14C4.04	I	5233954	5235661	+	1708	protein_coding	ThiJ domain protein (predicted) [Source:PomBase;Acc:SPAC14C4.04]	-
SPAC1A6.07	2097	2323	2685	1892	1869	2341	2175	2494	2093	1666	2047	2920	1993	2501	2734	2535	2542	2894	sle1	I	1084068	1086426	+	2359	protein_coding	eisosome assembly protein Seg1 [Source:PomBase;Acc:SPAC1A6.07]	-
SPAC23G3.02c	1957	1480	1566	4705	4985	3257	2829	2957	2287	1587	1225	1783	2180	2208	2292	1524	1411	1531	sib1	I	854453	869704	-	15022	protein_coding	ferrichrome synthetase Sib1 [Source:PomBase;Acc:SPAC23G3.02c]	AMP-binding
SPBC3B8.06	2797	2697	1950	2531	1886	1852	2903	2466	1988	2052	2217	2208	2640	2267	1738	2323	3000	2231	SPBC3B8.06	II	3383266	3385721	-	2307	protein_coding	conserved fungal protein [Source:PomBase;Acc:SPBC3B8.06]	-
SPCC16C4.13c	1829	2081	3493	1667	1378	2311	1786	1800	2224	3087	2113	2765	1941	2131	2520	3753	1845	3012	rpl1201	III	691089	691690	-	602	protein_coding	60S ribosomal protein L12.1/L12A [Source:PomBase;Acc:SPCC16C4.13c]	-
SPAC27D7.07c	2708	1805	1806	2354	1979	1527	1945	1959	1614	5624	3148	2324	2708	2086	1678	2484	2200	1748	smd1	I	4520187	4521063	-	778	protein_coding	Sm snRNP core protein Smd1 [Source:PomBase;Acc:SPAC27D7.07c]	LSM
SPBC29A3.15c	1900	2490	2516	2074	1844	2592	2428	2528	2709	1837	2076	2807	1868	2335	2809	2186	2083	2533	rsm23	II	2066187	2067957	-	1771	protein_coding	mitochondrial ribosomal protein subunit S23 (predicted) [Source:PomBase;Acc:SPBC29A3.15c]	-
SPBC4.02c	1918	2292	1950	2307	2261	2380	2160	2156	2039	2014	2267	2328	2774	2911	2921	2256	2319	2340	SPBC4.02c	II	1185476	1187542	-	1673	protein_coding	conserved fungal protein [Source:PomBase;Acc:SPBC4.02c]	-
SPBC577.08c	2126	2053	2130	2483	2414	2716	2129	2205	2355	3022	2336	2024	2610	2278	2798	2073	1816	2008	txl1	II	766352	767536	-	1133	protein_coding	thioredoxin-like I protein Txl1 [Source:PomBase;Acc:SPBC577.08c]	-
SPAC343.10	1953	2543	2417	2207	2047	2766	1957	2089	2681	2167	2219	2692	2126	2274	2772	2149	2063	2446	met11	I	1656143	1658395	+	2253	protein_coding	methylenetetrahydrofolate reductase Met11 [Source:PomBase;Acc:SPAC343.10]	-
SPAC6F12.04	2492	2126	2358	2197	2405	1920	2565	2523	2509	2654	2221	2717	2302	2098	2029	2066	2281	2037	tvp15	I	1316008	1316643	+	636	protein_coding	COPI-coated vesicle associated protein (predicted) [Source:PomBase;Acc:SPAC6F12.04]	-
SPAPB21F2.02	1415	2138	2053	2273	2443	2373	2158	2098	2556	1787	1905	2648	2336	2772	3161	2283	2341	2746	SPAPB21F2.02	I	492335	497927	+	5428	protein_coding	Dopey family protein (predicted) [Source:PomBase;Acc:SPAPB21F2.02]	-
SPAC823.11	1990	2258	2074	2218	2177	2368	2430	2501	2366	2270	2144	2715	2077	2389	2267	2251	2399	2582	sgp1	I	2598197	2600285	+	1981	protein_coding	sphingosine-1-phosphate phosphatase [Source:PomBase;Acc:SPAC823.11]	-
SPCC338.05c	2249	2200	2214	2852	2698	2356	2577	2520	2141	2339	2014	2244	2675	2480	2396	1948	1835	1721	mms2	III	1366181	1367705	+	1088	protein_coding	ubiquitin conjugating enzyme Mms2 [Source:PomBase;Acc:SPCC338.05c]	UQ_con
SPAC16E8.16	2895	1578	1732	2796	2228	1121	2817	2946	1747	3859	2708	2173	2908	1801	1430	2710	2224	1751	sua7	I	3529970	3532143	+	2030	protein_coding	transcription factor TFIIB [Source:PomBase;Acc:SPAC16E8.16]	TFIIB_Zn_Ribbon
SPBC1773.01	2041	2137	2539	3310	2719	2704	2393	2398	2249	2721	2059	1885	2392	2343	2211	1760	1691	1846	far8	II	281440	283779	+	2259	protein_coding	SIP/FAR complex striatin subunit, Far8/Csc3 [Source:PomBase;Acc:SPBC1773.01]	-
SPBC409.07c	1813	1650	2298	2127	2131	2777	2178	1856	1987	1650	1915	2478	2038	2740	2162	3239	3023	3295	wis1	II	1143731	1146633	-	2903	protein_coding	MAP kinase kinase Wis1 [Source:PomBase;Acc:SPBC409.07c]	Pkinase
SPAP8A3.09c	1613	2493	2087	2283	2127	2572	2316	2280	2797	1717	1845	2427	2323	2534	2700	2337	2237	2642	paa1	I	5330096	5333012	-	2543	protein_coding	protein phosphatase regulatory subunit Paa1 [Source:PomBase;Acc:SPAP8A3.09c]	-
SPBC800.10c	2131	2205	1775	2303	2516	2490	2397	2484	2835	1470	1655	1729	2465	2939	2476	2462	2757	2222	SPBC800.10c	II	270448	274542	-	4095	protein_coding	EPS15 repeat family actin cortical patch component (predicted) [Source:PomBase;Acc:SPBC800.10c]	-
SPAC3H8.06	2304	2051	2079	2011	2376	2270	2711	2822	2533	1626	1792	2358	1908	2590	2148	2460	2818	2444	aur1	I	598473	600805	+	2333	protein_coding	inositol phosphorylceramide synthase Aur1 (predicted) [Source:PomBase;Acc:SPAC3H8.06]	-
SPAC23G3.08c	1826	2720	2269	2411	2257	2951	2106	2191	2466	1883	1993	2000	2072	2245	2853	2194	2189	2635	ubp7	I	880660	884231	-	3572	protein_coding	ubiquitin C-terminal hydrolase Ubp7 [Source:PomBase;Acc:SPAC23G3.08c]	UCH
SPBP22H7.02c	1593	2179	1503	2249	2135	3110	1689	1336	1866	2078	2026	2536	2329	2919	3478	2607	2148	3456	mrd1	II	1433225	1436127	-	2903	protein_coding	RNA-binding protein Mrd1 (predicted) [Source:PomBase;Acc:SPBP22H7.02c]	RRM_1
SPCC663.02	2673	1636	1912	2384	2886	1316	3848	4046	1986	3655	2343	1854	2105	1934	1196	2008	2065	1383	wtf14	III	1629964	1632149	+	1963	protein_coding	wtf element Wtf14 [Source:PomBase;Acc:SPCC663.02]	-
SPBC2F12.17	5531	1092	923	2559	2267	903	1579	2363	909	4968	2846	1246	4996	1921	927	3511	1787	797	cox7	II	1715140	1715436	-	180	protein_coding	cytochrome c oxidase subunit VII Cox7 (predicted) [Source:PomBase;Acc:SPBC2F12.17]	-
SPBC887.10	1820	2483	2191	2135	1995	2638	2301	2320	2577	2078	2171	2474	1843	2049	2822	2168	2302	2724	mcs4	II	3557090	3559137	+	2048	protein_coding	response regulator Mcs4 [Source:PomBase;Acc:SPBC887.10]	Response_reg
SPAC1F7.07c	2175	1558	2572	1040	628	1200	676	808	658	4385	3466	8006	2086	548	3550	2109	542	5066	fip1	I	4232998	4234760	-	1763	protein_coding	iron permease Fip1 [Source:PomBase;Acc:SPAC1F7.07c]	-
SPCC1795.02c	2292	2097	2373	1753	1752	2106	2460	2340	2743	1697	1953	2393	2242	2727	2322	2609	2834	2380	vcx1	III	995153	997214	+	1960	protein_coding	CaCA proton/calcium exchanger (predicted) [Source:PomBase;Acc:SPCC1795.02c]	Na_Ca_ex
SPCC737.09c	2155	2153	2216	2416	2449	2016	2615	2669	2386	1438	1783	2087	2799	2710	2423	2150	2407	2187	hmt1	III	1914756	1917707	-	2830	protein_coding	vacuolar transmembrane transporter Hmt1 [Source:PomBase;Acc:SPCC737.09c]	ABC_membrane
SPAC3H1.10	2935	1223	1065	2497	3073	1508	2697	2969	1344	3815	2505	1553	2811	2745	1513	3046	2325	1381	pcs2	I	1949244	1951508	+	2265	protein_coding	phytochelatin synthetase [Source:PomBase;Acc:SPAC3H1.10]	-
SPBC30D10.03c	1665	2116	2221	3010	2974	3496	2349	2345	2465	1873	1915	2539	2030	2347	2582	1583	1622	1868	SPBC30D10.03c	II	3092004	3093655	+	1553	protein_coding	IMP 5'-nucleotidase (predicted) [Source:PomBase;Acc:SPBC30D10.03c]	-
SPBC557.04	1594	2533	2228	2243	2073	2367	2748	3026	3722	1383	1607	1793	1840	2478	2646	2037	2130	2519	ppk29	II	2491803	2495218	+	3267	protein_coding	Ark1/Prk1 family protein kinase Ppk29 [Source:PomBase;Acc:SPBC557.04]	Pkinase
SPCC4G3.14	1829	2568	2508	3016	2663	3496	1867	1886	2138	1861	2015	2499	2101	2260	2876	1666	1709	1996	mdj1	III	442924	445260	-	2337	protein_coding	mitochondrial DNAJ domain protein Mdj1 (predicted) [Source:PomBase;Acc:SPCC4G3.14]	DnaJ_C
SPBC1271.08c	9282	3074	2172	3833	2397	1337	4983	8345	2868	649	346	157	334	224	172	300	277	132	SPBC1271.08c	II	355980	358079	+	2100	protein_coding	Schizosaccharomyces pombe specific protein [Source:PomBase;Acc:SPBC1271.08c]	-
SPBC21D10.09c	1533	2978	2734	2231	1738	3618	1848	1758	2066	1675	1834	2567	1915	1889	3566	2056	1874	2972	rkr1	II	2426381	2431722	+	5153	protein_coding	RQC complex ubiquitin-protein ligase E3 Rkr1 (predicted) [Source:PomBase;Acc:SPBC21D10.09c]	-
SPAC3C7.04	2208	2323	2196	2212	2510	2879	2014	2103	2120	2186	1777	1793	2373	2650	2761	2066	2407	2238	SPAC3C7.04	I	2068565	2071624	+	3060	protein_coding	transcription factor (predicted) [Source:PomBase;Acc:SPAC3C7.04]	Fungal_trans
SPCC16A11.02	1389	2341	2247	1959	1727	2991	1723	1438	2454	1844	2068	2606	2167	2570	3230	2266	2271	3511	utp13	III	869674	872275	+	2565	protein_coding	U3 snoRNP-associated protein Utp13 (predicted) [Source:PomBase;Acc:SPCC16A11.02]	WD40
SPCC14G10.03c	2213	2348	2597	2147	2113	2108	2253	2461	2137	2291	2334	2586	2263	2201	2441	2175	1957	2152	ump1	III	747501	748632	-	1028	protein_coding	proteasome maturation factor Ump1 (predicted) [Source:PomBase;Acc:SPCC14G10.03c]	-
SPAPB18E9.02c	1616	2478	2081	2569	3551	3800	2928	3197	3507	998	1241	1532	1539	1901	2941	1451	1633	1707	ppk18	I	3976252	3982149	-	5535	protein_coding	serine/threonine protein kinase Ppk18 (predicted) [Source:PomBase;Acc:SPAPB18E9.02c]	Pkinase
SPCC132.01c	1682	2384	2407	2092	1934	2660	2146	2114	2545	2047	2122	2707	2044	2174	2806	2182	1956	2661	mtr1	III	1325057	1328438	-	3337	protein_coding	microtubule regulator Mtr1 [Source:PomBase;Acc:SPCC132.01c]	-
SPAC1142.05	1004	1941	1446	2131	3339	3293	4329	3427	2701	1446	1835	1491	883	1771	1598	1486	4115	2421	ctr5	I	3635293	3636572	+	1280	protein_coding	copper transporter complex subunit Ctr5 [Source:PomBase;Acc:SPAC1142.05]	-
SPBC1604.12	1745	2753	2978	1795	2070	2612	1997	1956	2230	1793	2078	2826	1921	2302	2792	2000	2076	2706	SPBC1604.12	II	3908635	3911582	-	2948	protein_coding	Schizosaccharomyces specific phosphoprotein [Source:PomBase;Acc:SPBC1604.12]	-
SPAC2C4.13	2732	1781	1647	2099	2138	1306	2532	2620	1560	4074	2598	1861	2870	2342	1749	2446	2488	1764	vma16	I	4281426	4284515	+	3090	protein_coding	V-type ATPase V0 subunit c'' (predicted) [Source:PomBase;Acc:SPAC2C4.13]	Pkinase
SPAC26H5.11	1641	2466	2090	2109	2079	2637	2455	2671	2886	1660	1734	2303	2015	2275	2714	2216	2138	2510	mug56	I	4142849	4147291	+	4393	protein_coding	spore wall assembly protein Mug56 (predicted) [Source:PomBase;Acc:SPAC26H5.11]	-
SPAC57A10.02	1310	2365	2040	2343	2264	3363	2136	2118	2867	1415	1796	2450	2088	2460	3560	1702	1783	2510	cdr2	I	1364749	1367968	+	3220	protein_coding	serine/threonine protein kinase Cdr2 [Source:PomBase;Acc:SPAC57A10.02]	Pkinase
SPBC2F12.11c	1490	1907	1608	2926	2755	3572	3228	3084	3684	1425	1361	1798	1641	1860	2301	1699	1874	2348	rep2	II	1717715	1719322	+	1608	protein_coding	MBF transcription factor activator Rep2 [Source:PomBase;Acc:SPBC2F12.11c]	-
SPAC1F3.05	1704	2286	2200	2366	2407	2730	2125	2252	2734	1757	1993	2329	2078	2465	2670	2067	2048	2334	gga21	I	623091	625407	+	2035	protein_coding	Golgi localized Arf binding gamma-adaptin ortholog Gga21 [Source:PomBase;Acc:SPAC1F3.05]	-
SPBC4C3.09	2324	2448	2254	1712	1954	1968	2645	2666	2226	1685	2029	2617	1819	2440	2128	2322	2920	2385	SPBC4C3.09	II	3118837	3120548	-	1712	protein_coding	acetylglucosaminyltransferase (predicted) [Source:PomBase;Acc:SPBC4C3.09]	-
SPAC1834.08	1745	2293	2075	2191	2154	2907	2395	2794	2542	1896	1765	1624	1929	2369	2576	2271	2468	2534	mak1	I	4709727	4715261	+	5435	protein_coding	histidine kinase Mak1 [Source:PomBase;Acc:SPAC1834.08]	HATPase_c
SPBC16G5.09	2048	2105	1893	2529	2954	2613	2932	2573	2779	1501	1720	1746	2174	2736	2329	1764	2208	1920	SPBC16G5.09	II	4228741	4230768	+	1914	protein_coding	serine carboxypeptidase (predicted) [Source:PomBase;Acc:SPBC16G5.09]	Peptidase_S10
SPAC3A12.07	2419	1803	1645	2511	1977	1470	2299	2380	1767	4583	2629	2242	2644	2048	1985	2263	1967	1888	rpb11	I	1433938	1434842	+	814	protein_coding	RNA polymerase II complex subunit Rpb11 [Source:PomBase;Acc:SPAC3A12.07]	-
SPAC6G9.14	1653	2448	2908	1928	1902	2873	1829	2078	2239	1990	2083	3263	1935	2153	3374	1854	1650	2337	puf4	I	3273940	3278265	+	4276	protein_coding	pumilio family RNA-binding protein Puf4 (predicted) [Source:PomBase;Acc:SPAC6G9.14]	PUF
SPBC4F6.07c	1688	1856	1662	2192	1970	2342	1719	1349	1463	2889	2192	2481	2655	2887	3158	2601	2227	3075	SPBC4F6.07c	II	2698160	2700410	-	2127	protein_coding	ATP-dependent RNA helicase Mak5 (predicted) [Source:PomBase;Acc:SPBC4F6.07c]	DEAD
SPBC26H8.11c	2177	2340	1956	1578	2691	1870	3910	3644	3392	1600	2428	948	977	2121	797	2588	3434	1948	SPBC26H8.11c	II	3974097	3974994	-	898	protein_coding	thioesterase superfamily protein [Source:PomBase;Acc:SPBC26H8.11c]	-
SPAC24H6.05	1505	2371	2266	2360	2137	2976	3169	3077	3526	1439	1500	1529	1501	1930	1863	2073	2332	2819	cdc25	I	479228	482556	-	3229	protein_coding	M phase inducer tyrosine phosphatase Cdc25 [Source:PomBase;Acc:SPAC24H6.05]	Rhodanese
SPBC21D10.05c	2076	2163	1991	2716	2640	2763	2213	2353	2261	1992	1900	1873	2383	2417	2218	2271	1977	2115	ucp3	II	2438974	2442631	+	3451	protein_coding	GTPase activating protein Ucp3 (predicted) [Source:PomBase;Acc:SPBC21D10.05c]	-
SPBC839.11c	2500	943	759	3637	3320	1308	2257	2349	950	4984	2527	946	4343	2736	1512	2228	1957	1061	hut1	II	618428	621873	-	3446	protein_coding	uridine diphosphate-N-acetylglucosamine transmembrane transporter Hut1 [Source:PomBase;Acc:SPBC839.11c]	RRM_1
SPCC4G3.15c	1884	2116	1897	2208	2176	2254	2187	2098	2098	2309	2214	2246	2433	2630	2565	2456	2202	2339	not2	III	441550	442914	+	1178	protein_coding	CCR4-Not complex subunit Not2 (predicted) [Source:PomBase;Acc:SPCC4G3.15c]	-
SPCC4B3.09c	3142	1703	1591	2023	2075	1576	2087	2220	1383	3909	2966	1897	2807	2350	1833	2729	2224	1792	mrpl12	III	1160439	1162316	+	1829	protein_coding	mitochondrial ribosomal protein subunit L12 (predicted) [Source:PomBase;Acc:SPCC4B3.09c]	-
SPBC1A4.04	2010	2742	2416	2623	2247	2018	2844	2968	3470	1637	1781	1968	1665	1613	1987	2092	1958	2256	SPBC1A4.04	II	1982026	1984420	+	2395	protein_coding	Schizosaccharomyces specific protein [Source:PomBase;Acc:SPBC1A4.04]	-
SPAC25B8.13c	1947	2333	2894	892	984	1982	2134	2651	3526	1672	1919	2622	989	1214	1908	3081	3552	3963	isp7	I	4179961	4183074	-	3114	protein_coding	2-OG-Fe(II) oxygenase superfamily protein [Source:PomBase;Acc:SPAC25B8.13c]	2OG-FeII_Oxy
SPBC27B12.03c	2425	2214	2032	2081	2110	2711	1784	1946	1906	2025	1987	3069	2159	1773	2726	2401	1855	3017	erg32	II	1324193	1325832	-	1640	protein_coding	C-5 sterol desaturase Erg32 [Source:PomBase;Acc:SPBC27B12.03c]	-
SPAC1486.04c	1847	2015	2012	2605	2246	2919	1993	2159	2193	2456	1982	2318	2303	2287	2859	2206	1640	2166	alm1	I	3191447	3196943	-	5497	protein_coding	medial ring protein Alm1 [Source:PomBase;Acc:SPAC1486.04c]	-
SPAC19G12.09	2225	2032	4074	2154	2059	2579	1833	2767	2571	2331	1914	3222	2033	1235	2415	1727	1174	1859	SPAC19G12.09	I	4059980	4061192	+	1213	protein_coding	NADH/NADPH dependent indole-3-acetaldehyde reductase [Source:PomBase;Acc:SPAC19G12.09]	Aldo_ket_red
SPAC3F10.19	1955	2162	1688	4163	4037	3018	2027	2278	1579	1658	1494	1471	3111	2571	2769	1374	1386	1444	spd2	I	2830300	2831707	+	1024	protein_coding	ribonucleotide reductase (RNR) inhibitor family [Source:PomBase;Acc:SPAC3F10.19]	-
SPAC29A4.20	1762	2006	1666	2018	1944	2409	1759	1675	2064	2343	2162	2595	2400	2632	2880	2597	2194	2967	elp3	I	5104252	5106372	-	2026	protein_coding	elongator complex subunit Elp3 (predicted) [Source:PomBase;Acc:SPAC29A4.20]	Radical_SAM
SPAC821.13c	1467	2173	2071	1762	2198	3095	2219	2498	2713	1331	1442	2528	1819	2457	3147	2117	2302	2730	dnf1	I	1010343	1015415	-	5073	protein_coding	Trans-golgi network aminophospholipid translocase (flippase), Dnf1 (predicted) [Source:PomBase;Acc:SPAC821.13c]	E1-E2_ATPase
SPCC613.01	2602	2969	2460	2729	2329	2739	2483	2445	2546	1410	1531	1921	1798	2320	2256	1559	2043	1920	SPCC613.01	III	80382	82220	+	1839	protein_coding	transmembrane transporter (predicted) [Source:PomBase;Acc:SPCC613.01]	MFS_1
SPAC3A12.15	2068	2315	1821	2301	2289	2575	2279	2139	2241	2547	2097	2406	2050	2256	2542	2115	1857	2133	vps53	I	1446480	1449286	+	2807	protein_coding	GARP complex subunit Vps53 (predicted) [Source:PomBase;Acc:SPAC3A12.15]	-
SPAC824.06	2123	2050	1666	2518	2408	2129	2270	2264	2045	2686	2190	1846	2586	2354	2158	2356	2316	2010	tim14	I	1694906	1696484	+	1479	protein_coding	TIM23 translocase complex subunit Tim14 (predicted) [Source:PomBase;Acc:SPAC824.06]	-
SPBC31F10.12	2630	1632	1790	2345	1731	1459	1716	1947	1424	5237	3250	2465	2487	1991	1672	2446	2035	1708	tma20	II	3773299	3774272	+	615	protein_coding	RNA-binding protein Tma20 (predicted) [Source:PomBase;Acc:SPBC31F10.12]	-
SPAC644.04	2530	1452	1431	2248	2323	1304	2486	2651	1680	4788	2669	2140	2351	2054	1442	2691	2149	1467	pct1	I	2676680	2679291	+	2558	protein_coding	RNA 5'-triphosphatase [Source:PomBase;Acc:SPAC644.04]	-
SPBP23A10.06	2007	2324	2411	1438	1684	1983	2392	2557	2767	2516	2110	2954	1774	1862	2285	2169	2122	2490	mtm1	II	2005850	2007600	+	1751	protein_coding	mitochondrial manganese ion transmembrane transporter Mtm1 (predicted) [Source:PomBase;Acc:SPBP23A10.06]	Mito_carr
SPAC732.02c	2088	2344	2451	1870	1881	2337	2274	2498	2987	2319	2158	2500	1702	1992	2093	2095	2051	2120	SPAC732.02c	I	2059063	2060999	-	1937	protein_coding	fructose-2,6-bisphosphate 2-phosphatase activity (predicted) [Source:PomBase;Acc:SPAC732.02c]	-
SPBC29A3.06	1529	2044	1431	2139	1934	2826	1679	1383	1802	2281	2270	2019	2254	2625	3247	2551	2383	3332	utp18	II	2048170	2050092	+	1922	protein_coding	CGI-48 family Utp18 (predicted) [Source:PomBase;Acc:SPBC29A3.06]	-
SPCC24B10.18	4102	929	984	2381	2494	1087	2362	2126	693	3272	3219	1302	3093	2816	1152	3327	3006	1379	SPCC24B10.18	III	931924	932847	+	589	protein_coding	human Leydig cell tumor 10 kDa protein homolog [Source:PomBase;Acc:SPCC24B10.18]	-
SPCC1739.14	1710	2419	2085	2463	2331	3123	2268	2459	3025	1489	1656	1926	1936	2251	2625	1875	1748	2325	npp106	III	2059889	2063334	+	3284	protein_coding	nucleoporin Npp106 [Source:PomBase;Acc:SPCC1739.14]	-
SPAC328.09	2987	3134	3279	1898	1751	1989	2836	3224	3042	1813	1652	1918	1454	1636	1659	1840	1876	1718	SPAC328.09	I	3494642	3496476	+	1564	protein_coding	mitochondrial 2-oxoadipate and 2-oxoglutarate transmembrane transporter (predicted) [Source:PomBase;Acc:SPAC328.09]	Mito_carr
SPBC354.14c	1679	2348	2584	1846	1743	2362	2449	2478	2721	1861	2057	2367	1851	2098	2065	2218	2350	2628	vac8	II	583608	586015	-	1945	protein_coding	vacuolar protein Vac8 (predicted) [Source:PomBase;Acc:SPBC354.14c]	Arm
SPAC1782.02c	2580	1273	1139	2628	2406	1341	2026	2406	1502	5419	2774	1792	2923	2002	1457	2435	2030	1536	SPAC1782.02c	I	4760053	4761239	-	1087	protein_coding	conserved fungal protein [Source:PomBase;Acc:SPAC1782.02c]	-
SPAC19G12.07c	2026	2118	2050	2706	2964	2655	2041	1786	1708	1772	1884	2035	2453	2646	2161	2124	2290	2246	rsd1	I	4053604	4056672	-	2673	protein_coding	RNA-binding protein Rsd1 (predicted) [Source:PomBase;Acc:SPAC19G12.07c]	RRM_1
SPBC115.03	1730	1913	1948	2740	2785	2608	2408	2596	2795	2089	1913	2041	1958	1944	2211	1929	1636	2414	SPBC115.03	II	633724	635913	-	2001	protein_coding	gfo/idh/mocA family oxidoreductase (predicted) [Source:PomBase;Acc:SPBC115.03]	GFO_IDH_MocA
SPAP27G11.09c	2008	2329	2349	2046	1902	1839	2382	2520	2981	2362	1981	2868	1992	2035	2115	1950	1845	2149	rib1	I	1622910	1624639	-	1730	protein_coding	GTP cyclohydrolase Rib1 (predicted) [Source:PomBase;Acc:SPAP27G11.09c]	GTP_cyclohydro2
SPCC1840.07c	2675	2235	1981	2406	2692	1998	3018	3022	2676	1855	1698	1651	2187	2326	1628	1923	2105	1559	SPCC1840.07c	III	2270044	2271671	-	1628	protein_coding	phosphoprotein phosphatase (predicted) [Source:PomBase;Acc:SPCC1840.07c]	Metallophos
SPAC9.02c	1696	2004	2137	2733	2512	2835	2396	2349	2634	1965	1845	2376	2240	2100	2559	1706	1686	1832	SPAC9.02c	I	1456798	1457906	-	1012	protein_coding	polyamine N-acetyltransferase (predicted) [Source:PomBase;Acc:SPAC9.02c]	-
SPCC962.06c	1961	2444	2195	1626	1788	2458	1943	2123	2594	1698	2064	2466	1732	2224	2688	2531	2113	2936	bpb1	III	556241	558287	-	2001	protein_coding	zinc finger splicing factor Bpb1 [Source:PomBase;Acc:SPCC962.06c]	zf-CCHC
SPBC409.06	2171	1999	1879	3128	2453	2444	2462	2376	2115	2879	2190	1912	2172	2017	2194	1865	1613	1714	uch2	II	1142122	1143522	+	1250	protein_coding	ubiquitin C-terminal hydrolase Uch2 [Source:PomBase;Acc:SPBC409.06]	-
SPCC645.07	1546	2612	2049	2040	1847	2695	1804	1823	2558	1564	1779	2357	2054	2431	3207	2178	1986	3046	rgf1	III	1245211	1249470	+	4214	protein_coding	RhoGEF for Rho1, Rgf1 [Source:PomBase;Acc:SPCC645.07]	CNH
SPAC20H4.10	1661	2201	2130	2510	2446	2788	2273	2413	2381	1758	1772	1855	2177	2290	2571	2110	1990	2176	ufd2	I	2128433	2131713	+	3153	protein_coding	ubiquitin-protein ligase E4 Ufd2 (predicted) [Source:PomBase;Acc:SPAC20H4.10]	U-box
SPBC1703.05	1978	1843	1493	2197	1953	1679	1737	1774	1475	4564	2757	2134	2279	2054	2038	2581	2344	2593	rio2	II	2923879	2925326	+	1294	protein_coding	protein kinase, RIO family Rio2 (predicted) [Source:PomBase;Acc:SPBC1703.05]	-
SPAC1687.09	1899	2532	2000	1924	1649	2073	1937	2311	2762	1638	1769	2095	2121	2426	2479	2450	2495	2821	tax4	I	914940	919775	+	4836	protein_coding	autophagy/CVT pathway ENTH/VHS domain protein Tax4(predicted) [Source:PomBase;Acc:SPAC1687.09]	-
SPBC2A9.05c	2658	1472	1419	2195	2168	1419	2139	2450	1606	3936	2429	2075	2888	2308	1736	2458	2400	1599	tvp23	II	2955430	2957212	-	1722	protein_coding	Golgi transport protein Tvp23 (predicted) [Source:PomBase;Acc:SPBC2A9.05c]	-
SPAC22H10.11c	1647	2289	2259	2171	2004	2726	2037	2077	2164	1945	1990	2148	2012	2313	2806	2125	2084	2522	SPAC22H10.11c	I	2391946	2394372	-	2427	protein_coding	TOR signaling pathway transcriptional corepressor Crf1 (predicted) [Source:PomBase;Acc:SPAC22H10.11c]	-
SPCC24B10.06	2255	1930	1756	2659	2358	2615	2037	1997	1712	2022	1981	2076	2775	2484	2361	2217	2025	2057	SPCC24B10.06	III	910376	912031	+	1377	protein_coding	Schizosaccharomyces specific protein, predicted GPI anchor [Source:PomBase;Acc:SPCC24B10.06]	-
SPBC409.13	2415	2437	3001	1794	1791	2000	2191	2410	2435	2549	2197	2814	1650	1574	1785	1978	1851	2373	rib4	II	1165419	1166729	+	1024	protein_coding	6,7-dimethyl-8-ribityllumazine synthase [Source:PomBase;Acc:SPBC409.13]	-
SPAC17D4.04	2198	2423	1938	2160	2026	2036	1878	2056	1802	2539	2092	2230	2193	2158	2507	2356	2091	2557	trm401	I	4729678	4732140	+	2285	protein_coding	tRNA (cytosine-5-)-methyltransferase (predicted) [Source:PomBase;Acc:SPAC17D4.04]	-
SPCC1281.03c	1885	2367	2720	2327	2072	2581	2321	2124	2334	1968	1703	2489	2010	2057	2440	1959	1783	2091	emc4	III	1383703	1385017	-	1315	protein_coding	ER membrane protein complex subunit 4 (predicted) [Source:PomBase;Acc:SPCC1281.03c]	-
SPCC1450.14c	1927	2023	1933	2134	2200	2363	2766	2602	2600	1544	1841	2078	1987	2175	2192	2140	2387	2296	ero12	III	1758944	1763118	-	4175	protein_coding	ER protein folding oxidoreductin Ero1b [Source:PomBase;Acc:SPCC1450.14c]	-
SPAC19G12.11	1934	1837	2087	2935	2643	2368	2268	2152	2171	3161	2191	2134	2162	1949	2127	1699	1686	1680	coq9	I	4066981	4068474	+	1494	protein_coding	ubiquinone biosynthesis protein Coq9 (predicted) [Source:PomBase;Acc:SPAC19G12.11]	-
SPAC15E1.08	2826	1546	1448	2176	1779	1266	1741	2036	1540	5689	2764	1930	2699	2078	1475	2588	1977	1605	naa10	I	3729739	3731015	+	626	protein_coding	NatA N-acetyltransferase complex catalytic subunit Naa10 (predicted) [Source:PomBase;Acc:SPAC15E1.08]	Acetyltransf_1
SPAC23C11.15	1610	2484	1883	2486	2518	2597	2378	2639	2730	1493	1700	2217	1763	2160	2336	1879	1929	2334	pst2	I	2160354	2164078	+	3601	protein_coding	Clr6 histone deacetylase complex subunit Pst2 [Source:PomBase;Acc:SPAC23C11.15]	-
SPAC22F3.07c	2370	2228	2060	2146	1876	1866	2065	2101	1814	2715	2480	2556	2140	1929	1794	2632	2115	2228	atp20	I	691472	692077	+	508	protein_coding	F0-ATPase subunit G (predicted) [Source:PomBase;Acc:SPAC22F3.07c]	-
SPBC31E1.02c	2635	1813	1914	2186	2098	1673	2008	2080	1746	2062	1870	2370	2458	2447	2154	2544	2993	2018	pmr1	II	239838	243731	-	3894	protein_coding	P-type ATPase, calcium transporting Pmr1 [Source:PomBase;Acc:SPBC31E1.02c]	E1-E2_ATPase
SPBC1773.11c	1970	2205	2191	1994	1962	2175	2156	2272	2180	1923	1950	2370	2186	2376	2643	1919	2299	2297	mug89	II	303915	306704	-	2790	protein_coding	CDC50 domain protein, implicated in signal transduction (predicted) [Source:PomBase;Acc:SPBC1773.11c]	-
SPBC1539.10	2246	1641	1315	2155	1655	1893	1708	1500	1340	4962	2737	2362	2206	1853	2036	2807	2233	2418	nop16	II	4380239	4381323	+	963	protein_coding	ribosome biogenesis protein Nop16 (predicted) [Source:PomBase;Acc:SPBC1539.10]	-
SPAC23D3.10c	1599	2191	1757	2374	2644	3185	3102	3218	3622	1210	1285	1460	1660	1795	2369	1877	1570	2120	eng2	I	4355410	4358242	-	2833	protein_coding	endo-1,3-beta-glucanase Eng2 [Source:PomBase;Acc:SPAC23D3.10c]	-
SPAC29B12.02c	2016	2246	2023	1952	2170	2090	1860	2044	2202	2281	1960	2090	2292	2540	2387	2296	2200	2389	set2	I	5408180	5411132	-	2953	protein_coding	histone lysine methyltransferase Set2 [Source:PomBase;Acc:SPAC29B12.02c]	SET
SPAC16.04	1519	2160	1459	2437	2325	2916	2021	1680	2110	1728	1874	1936	2193	2623	3041	2196	2096	2698	dus3	I	4429631	4431741	+	2063	protein_coding	tRNA dihydrouridine synthase Dus3 (predicted) [Source:PomBase;Acc:SPAC16.04]	Dus
SPAC222.06	1635	2067	1585	1911	1480	2373	1410	1191	1352	2424	2321	3126	2146	2445	3075	2553	2485	3432	mak16	I	953095	954325	+	1178	protein_coding	nuclear HMG-like acidic protein Mak16 (predicted) [Source:PomBase;Acc:SPAC222.06]	-
SPBC646.04	1516	2037	1872	2457	2335	2846	1887	2006	2362	1892	1882	2168	2183	2375	2898	1996	1942	2320	pla1	II	928847	931046	+	2077	protein_coding	poly(A) polymerase Pla1 [Source:PomBase;Acc:SPBC646.04]	NTP_transf_2
SPBC543.10	3001	1166	1045	2982	2571	1198	2389	2295	976	4989	2430	1289	3628	2322	1273	2364	1928	1064	get1	II	4318850	4320442	+	1452	protein_coding	GET complex subunit Get1 (predicted) [Source:PomBase;Acc:SPBC543.10]	-
SPAC3G9.15c	2016	2194	1997	2090	1728	2040	1826	1709	1664	2759	2220	2641	2375	2085	2363	2385	2137	2666	fcf2	I	3145867	3146559	+	693	protein_coding	rRNA processing protein Fcf2 (predicted) [Source:PomBase;Acc:SPAC3G9.15c]	-
SPAC22A12.08c	1705	2494	2329	2085	2318	2107	2492	2292	2656	1768	1759	2004	2200	2155	2281	1940	2185	2120	SPAC22A12.08c	I	1170196	1172171	-	1758	protein_coding	cardiolipin synthase/ hydrolase fusion protein (predicted) [Source:PomBase;Acc:SPAC22A12.08c]	CDP-OH_P_transf
SPAC7D4.04	1643	2556	1976	2362	2178	2167	2619	2522	2969	1785	1741	2108	1891	2038	2549	1742	1864	2066	atg11	I	2630448	2633728	-	3281	protein_coding	autophagy protein Atg11 [Source:PomBase;Acc:SPAC7D4.04]	-
SPBC13G1.11	2277	1712	1927	2272	1657	1737	1558	1932	1614	5476	2828	2345	2283	1612	1694	2344	1697	1809	ykt6	II	3750112	3751325	+	1166	protein_coding	SNARE Ykt6 (predicted) [Source:PomBase;Acc:SPBC13G1.11]	-
SPBC947.04	1150	1266	959	3529	3707	3097	3101	3027	2363	1504	1722	1558	1495	2504	1400	1841	2892	1639	pfl3	II	669581	673842	-	4262	protein_coding	cell surface glycoprotein (predicted), DIPSY family [Source:PomBase;Acc:SPBC947.04]	-
SPBC11C11.02	1740	2536	2272	1778	1797	1925	2339	2566	2966	1745	1887	2097	1978	2079	2184	2102	2195	2538	imp2	II	3347171	3350452	+	3075	protein_coding	contractile ring protein Imp2 [Source:PomBase;Acc:SPBC11C11.02]	SH3_1
SPBC211.06	2359	1652	1649	2777	2330	1510	2303	2461	1468	3754	2493	1963	2170	2011	1755	2258	2043	1712	gfh1	II	3883666	3885727	+	2062	protein_coding	gamma tubulin complex subunit Gfh1 [Source:PomBase;Acc:SPBC211.06]	-
SPBC1703.15c	1975	1998	1987	2378	2257	2370	2082	2010	1993	2440	1979	2161	2535	2216	2239	2002	2006	2036	vps33	II	2944868	2947317	-	2314	protein_coding	HOPS/CORVET complex subunit, vacuolar sorting protein Vps33 [Source:PomBase;Acc:SPBC1703.15c]	Sec1
SPCC970.01	1703	1815	1868	2957	3181	2932	2686	2575	2366	1466	1496	1782	1973	2183	1900	1894	1956	1902	rad16	III	514796	518379	-	3220	protein_coding	DNA repair endonuclease XPF [Source:PomBase;Acc:SPCC970.01]	-
SPCC31H12.03c	1904	2214	2992	1269	1239	1648	1902	2027	2449	2718	2423	2513	1805	1943	2368	2438	2194	2565	SPCC31H12.03c	III	625104	626325	-	1222	protein_coding	RNA binding protein (predicted) [Source:PomBase;Acc:SPCC31H12.03c]	SAP
SPAC27F1.08	1828	2007	2022	2752	2538	3050	2483	2425	2085	1230	1405	2253	2110	2310	2500	1731	1908	1928	pdt1	I	4330993	4333166	+	2174	protein_coding	Nramp family manganese ion transmembrane transporter [Source:PomBase;Acc:SPAC27F1.08]	-
SPAC630.13c	1549	2114	2045	2261	2330	2871	2213	2482	2810	1634	1572	1966	1893	2142	2740	1901	1784	2250	tsc2	I	369791	374217	-	4427	protein_coding	tuberin [Source:PomBase;Acc:SPAC630.13c]	-
SPAC6G10.02c	1478	2076	1926	2539	2385	3122	1763	1707	1967	1938	1903	2066	2282	2507	3074	1920	1731	2151	tea3	I	3214513	3218471	-	3959	protein_coding	cell end marker Tea3 [Source:PomBase;Acc:SPAC6G10.02c]	-
SPBC27B12.08	1681	2250	2103	2461	2363	2790	2108	2103	2219	1701	1559	1873	2185	2493	2693	1983	1889	2070	sip1	II	1335689	1344204	+	8086	protein_coding	Pof6 interacting protein Sip1, predicted AP-1 accessory protein [Source:PomBase;Acc:SPBC27B12.08]	-
SPAC12B10.16c	2416	2179	2314	2311	2159	1975	2449	2650	2283	1810	1930	1688	2287	2365	2127	1671	2096	1765	mug157	I	4601278	4603478	-	2036	protein_coding	conserved protein Mug157 [Source:PomBase;Acc:SPAC12B10.16c]	-
SPAC18G6.15	1720	2279	2128	2390	1959	2275	2100	2005	1841	2164	2051	2470	2067	2156	2445	2002	2100	2280	mal3	I	2243558	2245220	+	1603	protein_coding	EB1 family Mal3 [Source:PomBase;Acc:SPAC18G6.15]	-
SPBC3B9.08c	2537	1298	1296	2956	2438	1235	1850	1841	1155	4729	2533	1522	3597	2417	1572	2298	2027	1120	mnh1	II	4001529	4002842	-	982	protein_coding	Mago-nashi homolog Mnh1 (predicted) [Source:PomBase;Acc:SPBC3B9.08c]	-
SPBC19C2.15c	2205	1794	1898	2473	2166	2438	2815	2716	2313	1900	1949	2139	2526	2179	2016	1675	1675	1523	phs1	II	1702937	1703942	-	904	protein_coding	3-hydroxyacyl-CoA dehydratase involved in very long-chain fatty acid elongation Phs1 (predicted) [Source:PomBase;Acc:SPBC19C2.15c]	-
SPAC823.08c	1663	1868	1359	1904	1689	2215	1638	1365	1448	2505	2213	2667	2421	2421	2619	2854	2475	3014	rrp3	I	2592453	2594218	-	1766	protein_coding	ATP-dependent RNA helicase Rrp3 (predicted) [Source:PomBase;Acc:SPAC823.08c]	DEAD
SPBC4F6.05c	1851	2078	1830	2410	2282	2204	2088	2377	2465	1658	1849	2149	2220	2384	2552	1764	2051	2125	SPBC4F6.05c	II	2691758	2693454	-	1697	protein_coding	lectin family glycoprotein receptor (predicted) [Source:PomBase;Acc:SPBC4F6.05c]	-
SPRRNA.46	1404	2363	2377	1045	5054	1227	1730	2887	1654	979	1640	1360	1640	2624	1845	2446	2515	3546	SPRRNA.46	III	2440994	2442835	+	1842	rRNA	18S ribosomal RNA [Source:PomBase;Acc:SPRRNA.46]	-
SPBC36.05c	1716	2116	1801	2403	2336	2379	2334	2381	2341	1874	1700	1952	2246	2341	2310	2040	1974	2086	clr6	II	849345	851518	-	1542	protein_coding	histone deacetylase (class I) Clr6 [Source:PomBase;Acc:SPBC36.05c]	Hist_deacetyl
SPAC17H9.13c	2312	2527	2239	2469	2344	2611	2153	2065	2030	2326	1958	1893	2023	2057	1980	1880	1751	1701	SPAC17H9.13c	I	2027208	2029000	-	1593	protein_coding	glutamate 5-kinase (predicted) [Source:PomBase;Acc:SPAC17H9.13c]	AA_kinase
SPAC3H1.04c	1775	1813	1635	2889	2549	2163	2204	2414	2160	3130	2284	2053	2043	1992	1717	1973	1823	1691	mdm31	I	1935963	1938311	-	2248	protein_coding	mitochondrial inner membrane protein Mdm31 [Source:PomBase;Acc:SPAC3H1.04c]	-
SPAC6G10.05c	1566	2346	2200	2156	2135	2671	2110	2184	2430	1673	1647	2221	1883	2255	2831	1807	1850	2328	trs120	I	3222368	3226283	-	3810	protein_coding	TRAPP complex subunit Trs120 (predicted) [Source:PomBase;Acc:SPAC6G10.05c]	-
SPAC12B10.02c	2223	1972	2187	1945	2015	1909	2573	2625	2503	1749	1992	1981	2098	2342	1967	1942	2214	2032	SPAC12B10.02c	I	4576187	4577002	-	816	protein_coding	endoplasmic reticulum resident protein required for packaging into COPII vesicles (predicted) [Source:PomBase;Acc:SPAC12B10.02c]	-
SPAC3H1.06c	2176	2396	2040	1860	1690	2062	1670	1856	1995	2195	1866	2577	1647	1658	1907	2475	2950	3230	SPAC3H1.06c	I	1940432	1944540	-	4109	protein_coding	transmembrane transporter (predicted) [Source:PomBase;Acc:SPAC3H1.06c]	MFS_1
SPAC31A2.03	2382	1678	1730	2852	2208	2284	1956	2242	1698	3404	2036	2120	2681	2116	2183	1765	1551	1362	mrp11	I	389391	390520	+	1078	protein_coding	mitochondrial ribosomal protein subunit L11 (predicted) [Source:PomBase;Acc:SPAC31A2.03]	-
SPAC1527.03	1319	1973	1491	2981	2184	2943	1441	1277	1700	2013	1892	2242	2664	2580	2842	2052	2012	2613	SPAC1527.03	I	4384450	4386950	+	2501	protein_coding	RNA-binding protein (predicted) [Source:PomBase;Acc:SPAC1527.03]	-
SPAC20G4.08	1465	1988	2069	2049	2115	2722	1898	1927	2184	1762	1629	1871	2421	2328	3054	2264	1932	2469	pdc1	I	4828891	4832473	+	3500	protein_coding	mRNA decapping scaffolding protein [Source:PomBase;Acc:SPAC20G4.08]	-
SPAC17A5.06	1715	1988	2289	1893	1960	2647	2116	2374	2580	1796	1611	2112	1933	2204	2652	2125	1805	2259	ptr8	I	1761552	1764319	+	2768	protein_coding	transcription factor TFIIH complex ERCC-3 subunit Ptr8 [Source:PomBase;Acc:SPAC17A5.06]	-
SPBC36B7.09	1731	2565	2469	2559	2413	3034	2314	2900	3594	1110	1149	1558	1768	1779	2488	1351	1347	1922	gcn2	II	2395941	2401552	+	5563	protein_coding	eIF2 alpha kinase Gcn2 [Source:PomBase;Acc:SPBC36B7.09]	Pkinase
SPCC1442.10c	1730	2300	2146	1790	1548	1780	1824	1789	2000	2334	2218	2913	2115	2078	2142	2476	2354	2514	rpb3	III	1782897	1787006	-	4022	protein_coding	RNA polymerase II subunit 3 [Source:PomBase;Acc:SPCC1442.10c]	-
SPCC74.06	1754	2113	2262	1947	1897	2049	1966	2192	2136	1937	1732	2501	2012	2249	2602	2121	2085	2437	mak3	III	1940336	1947736	+	7401	protein_coding	histidine kinase Mak3 [Source:PomBase;Acc:SPCC74.06]	Response_reg
SPBC28F2.09	2050	2277	2105	1758	1691	1738	2273	2154	2197	2000	2154	2371	2004	2064	2217	2395	2138	2398	toa1	II	1585178	1586688	+	1425	protein_coding	transcription factor TFIIA complex large subunit Toa1 (predicted) [Source:PomBase;Acc:SPBC28F2.09]	-
SPAC3H5.08c	1474	2094	1978	2222	2191	2464	2170	2125	2375	1642	1698	1982	2086	2406	2415	2180	2016	2437	SPAC3H5.08c	I	3425873	3429364	+	3349	protein_coding	WD repeat protein, human WDR44 family [Source:PomBase;Acc:SPAC3H5.08c]	-
SPBC29B5.01	2119	2758	2056	1892	1040	1411	2408	3056	2865	1902	2251	2258	1727	892	1115	2659	2426	3092	atf1	II	1546194	1549862	+	2814	protein_coding	transcription factor, Atf-CREB family Atf1 [Source:PomBase;Acc:SPBC29B5.01]	bZIP_1
SPCC126.11c	2013	2094	2138	1886	1985	1930	2159	2065	1845	2357	2186	2456	2104	2046	2399	2109	1954	2172	SPCC126.11c	III	2135604	2136917	-	1212	protein_coding	RNA-binding protein, rrm type [Source:PomBase;Acc:SPCC126.11c]	RRM_1
SPBC106.05c	2461	1881	1861	1924	1740	1592	2103	2131	1873	3064	2428	2901	2231	1822	1568	2371	2061	1876	tim11	II	383297	384085	-	634	protein_coding	F0-ATPase subunit E (predicted) [Source:PomBase;Acc:SPBC106.05c]	-
SPCC1259.05c	2327	2099	2509	1773	1741	1956	1887	2019	2232	2224	2230	2739	2069	1712	2035	2230	1766	2314	cox9	III	1042384	1043131	-	686	protein_coding	cytochrome c oxidase subunit VIIa (predicted) [Source:PomBase;Acc:SPCC1259.05c]	-
SPBC342.04	2315	1308	1345	2573	2519	1501	1897	2139	1276	3625	2343	1924	2928	2479	1826	2370	2031	1450	rpn1301	II	4208067	4209901	+	1729	protein_coding	19S proteasome regulatory subunit Rpn13a [Source:PomBase;Acc:SPBC342.04]	-
SPBC12C2.08	1822	2065	2169	2036	1911	3045	2004	2197	2083	1951	1814	2038	1947	1881	2589	2225	1842	2213	dnm1	II	2458816	2461775	-	2829	protein_coding	mitochondrial dynamin family GTPase Dnm1 [Source:PomBase;Acc:SPBC12C2.08]	-
SPBC32H8.10	1631	2133	2218	2066	2052	2233	2032	2163	2296	1762	1760	2385	2176	2351	2438	2229	1739	2150	cdk9	II	1470513	1473182	+	2499	protein_coding	P-TEFb-associated cyclin-dependent protein kinase Cdk9 [Source:PomBase;Acc:SPBC32H8.10]	Pkinase
SPBC27B12.07	2550	1661	1520	2588	2336	1332	2325	2383	1507	4564	2262	1529	2686	1991	1391	2014	1834	1301	SPBC27B12.07	II	1333998	1335608	+	1433	protein_coding	conserved fungal protein [Source:PomBase;Acc:SPBC27B12.07]	-
SPAC4F8.13c	1582	2255	2407	1873	1954	2689	1639	2002	1883	1738	1597	2242	1904	2317	2508	2395	2042	2739	rng2	I	2645380	2650427	+	5048	protein_coding	IQGAP [Source:PomBase;Acc:SPAC4F8.13c]	CH
SPCC1223.01	1722	2281	1835	1911	1750	1806	1999	1889	2078	1843	2168	2241	2200	2248	2391	2384	2176	2818	SPCC1223.01	III	1834599	1837464	+	2763	protein_coding	ubiquitin-protein ligase E3 (predicted) [Source:PomBase;Acc:SPCC1223.01]	-
SPAC1006.09	1259	2250	1826	1725	1731	2761	2180	2195	2654	1615	1604	2386	1564	2176	2647	2183	2037	2917	win1	I	5089815	5094848	+	5034	protein_coding	MAP kinase kinase kinase Win1 [Source:PomBase;Acc:SPAC1006.09]	Pkinase
SPBC1709.08	1423	2166	2180	1984	2121	2591	2026	2145	2550	1692	1646	2580	1985	1953	2628	1894	1805	2333	cft1	II	1113294	1118228	+	4935	protein_coding	cleavage factor one Cft1 (predicted) [Source:PomBase;Acc:SPBC1709.08]	-
SPAC3A11.10c	2532	2341	3094	2130	2024	1904	2932	3663	2691	1230	1484	1974	1731	1617	1637	1476	1778	1453	SPAC3A11.10c	I	3448125	3449855	+	1731	protein_coding	dipeptidyl peptidase (predicted) [Source:PomBase;Acc:SPAC3A11.10c]	-
SPCC895.07	1331	2177	2262	2306	2222	3128	2075	2041	2969	1535	1647	1575	1772	2264	2681	1800	1712	2184	alp14	III	1011412	1014314	+	2903	protein_coding	TOG/XMAP14 family protein Alp14 [Source:PomBase;Acc:SPCC895.07]	-
SPAC13G6.11c	1949	2049	2280	2150	2136	2249	2047	2119	2089	2277	2009	1980	2021	2047	2046	2134	1954	2120	erg12	I	194099	195626	-	1279	protein_coding	mevalonate kinase Erg12 (predicted) [Source:PomBase;Acc:SPAC13G6.11c]	GHMP_kinases
SPAC29B12.06c	1678	2005	2267	1834	1928	2371	1754	1681	1821	2213	1930	2918	1890	2188	2755	2225	1936	2216	rcd1	I	5417366	5418973	-	1608	protein_coding	RNA-binding protein, CCR4-NOT complex subunit Rcd1 [Source:PomBase;Acc:SPAC29B12.06c]	-
SPBC25H2.15	1697	1733	1626	2305	2141	2180	2395	2358	2084	2255	1931	2150	2218	2113	2252	2309	1880	1957	SPBC25H2.15	II	3248812	3250002	-	1191	protein_coding	SSU-rRNA maturation protein Tsr4 homolog 1 (predicted) [Source:PomBase;Acc:SPBC25H2.15]	-
SPAC23C4.19	1520	2541	1725	1891	2052	2592	2067	1899	2577	1454	1762	2221	1996	2310	2643	2017	1899	2415	spt5	I	1063729	1066954	+	3226	protein_coding	DSIF transcription elongation factor complex subunit Spt5 [Source:PomBase;Acc:SPAC23C4.19]	KOW
SPAC6F12.02	1922	2478	2469	1547	1590	2085	2031	2149	2323	1929	1790	2697	1737	1948	2485	2087	1734	2564	rst2	I	1309676	1313429	+	3754	protein_coding	transcription factor Rst2 [Source:PomBase;Acc:SPAC6F12.02]	zf-C2H2
SPBC29A10.12	2473	1256	1552	2667	2330	1647	1599	1781	1132	3894	2509	2326	3110	1832	2144	2137	1450	1722	SPBC29A10.12	II	2566213	2567353	+	1033	protein_coding	DUF1014 family protein, HMG-box clan member [Source:PomBase;Acc:SPBC29A10.12]	-
SPCC736.08	1771	2398	1849	1999	1837	1817	1972	2142	2214	2114	2009	2028	2093	2173	2144	2313	2084	2598	cbf11	III	327324	330732	+	3331	protein_coding	CBF1/Su(H)/LAG-1 family transcription factor Cbf11 [Source:PomBase;Acc:SPCC736.08]	-
SPCC830.10	2352	1175	1300	3257	2954	1789	1834	1987	1250	3669	2177	1276	3643	2444	1685	2045	1586	1093	ham1	III	2201407	2202938	+	1103	protein_coding	nucleoside triphosphatase Ham1 (predicted) [Source:PomBase;Acc:SPCC830.10]	-
SPAC29B12.01	1697	2057	1953	1960	2376	2718	1745	2090	2372	1659	1572	2177	1958	2183	2725	2062	1809	2398	ino80	I	5403181	5408330	+	5150	protein_coding	SNF2 family ATP-dependent 3' to 5' DNA helicase Ino80 [Source:PomBase;Acc:SPAC29B12.01]	SNF2_N
SPAC1002.07c	2561	1871	1976	4297	3453	3165	1309	1411	1184	2337	1721	2134	2640	2028	2706	813	906	968	ats1	I	1807996	1809433	-	945	protein_coding	N-acetyltransferase Ats1 (predicted) [Source:PomBase;Acc:SPAC1002.07c]	Acetyltransf_1
SPCC1223.06	2375	1768	1590	1901	2006	2068	1575	1987	1806	2313	2031	1756	2296	2466	2192	2623	2586	2136	tea1	III	1848359	1852620	+	4262	protein_coding	cell end marker Tea1 [Source:PomBase;Acc:SPCC1223.06]	Kelch_1
SPCC965.05c	2101	1068	990	3988	4293	1692	2301	2367	1056	3443	2026	1078	2873	2552	1425	1649	1632	928	thp1	III	2290888	2292169	-	1282	protein_coding	uracil DNA N-glycosylase Thp1 [Source:PomBase;Acc:SPCC965.05c]	UDG
SPAC18B11.04	3084	1307	1492	2369	2359	1758	1800	2010	1195	3715	2444	1677	2833	2055	1696	2162	2220	1270	ncs1	I	310157	311712	-	1353	protein_coding	neuronal calcium sensor related protein Ncs1 [Source:PomBase;Acc:SPAC18B11.04]	efhand
SPAC1250.01	1462	2229	2288	1962	2030	2508	1676	1648	2138	1760	1688	2246	1863	2285	2950	2116	2031	2501	snf21	I	5100148	5104194	-	4006	protein_coding	ATP-dependent DNA helicase Snf21 [Source:PomBase;Acc:SPAC1250.01]	SNF2_N
SPAC1071.05	1514	2157	2324	1926	1840	2238	2229	2083	2502	1733	1676	2479	1827	2118	2388	2088	1986	2256	SPAC1071.05	I	3864467	3866158	+	1692	protein_coding	S-adenosylmethionine-dependent methyltransferase (predicted) [Source:PomBase;Acc:SPAC1071.05]	-
SPAC27E2.09	1590	1978	1653	1987	1961	2163	1864	2066	1835	1876	1783	2283	2104	2261	2783	2388	2131	2586	mak2	I	4027002	4034337	+	7336	protein_coding	histidine kinase Mak2 [Source:PomBase;Acc:SPAC27E2.09]	HATPase_c
SPAC30.02c	2298	1147	1174	3002	2407	1210	1766	2018	1315	4669	2796	1696	3145	2016	1387	2331	1659	1243	SPAC30.02c	I	4392813	4393963	-	1006	protein_coding	elongator complex associated protein Kti2 (predicted) [Source:PomBase;Acc:SPAC30.02c]	-
SPCC2H8.02	1678	1893	1483	2474	2172	2698	2278	2118	2619	1545	1728	1880	1849	1855	1990	2170	2414	2433	SPCC2H8.02	III	827911	830947	+	3037	protein_coding	inorganic phosphate transmembrane transporter (predicted) [Source:PomBase;Acc:SPCC2H8.02]	Sugar_tr
SPAC4F10.06	1965	1670	1525	2524	1638	1466	1248	1270	1111	5650	2892	2243	2267	1780	1812	2378	1779	2011	bud22	I	4838959	4840514	+	1556	protein_coding	ribosome small subunit biogenesis protein, BUD22 family (predicted) [Source:PomBase;Acc:SPAC4F10.06]	-
SPAC1F7.12	1571	1916	2150	2265	2881	3171	1984	2093	2510	1559	1591	2079	1906	1896	2764	1445	1547	1899	yak3	I	4248777	4250231	+	1455	protein_coding	aldose reductase ARK13 family YakC [Source:PomBase;Acc:SPAC1F7.12]	Aldo_ket_red
SPAC1851.03	1648	1940	1758	2036	1979	2091	1886	1796	2129	2499	1905	2345	2222	2249	2449	2285	1887	2116	ckb1	I	4502333	4505734	+	3057	protein_coding	CK2 family regulatory subunit Ckb1 [Source:PomBase;Acc:SPAC1851.03]	-
SPBC3H7.02	1744	2542	2627	1393	1272	1826	2202	2915	2743	1070	1454	2038	1868	2036	2337	2310	2038	2799	SPBC3H7.02	II	1884123	1887940	-	3818	protein_coding	sulfate transmembrane transporter (predicted) [Source:PomBase;Acc:SPBC3H7.02]	Sulfate_transp
SPAC17G6.13	2416	2428	3010	3569	2295	2925	1083	1531	1339	2605	2490	2665	2243	1480	2370	958	819	985	slt1	I	3615585	3617100	+	1516	protein_coding	Schizosaccharomyces specific protein Slt1 [Source:PomBase;Acc:SPAC17G6.13]	-
SPBC4.03c	1487	2237	2392	2154	2004	2455	1856	2045	2162	1650	1698	2140	1914	2139	2595	1956	1886	2425	SPBC4.03c	II	1187646	1190936	-	3291	protein_coding	COPII-coated vesicle component Sfb3 (predicted) [Source:PomBase;Acc:SPBC4.03c]	-
SPBC354.05c	1534	1995	1997	1781	1558	1903	1442	1497	2027	1877	1773	2461	2362	2538	2928	2492	2256	2759	sre2	II	551130	555362	-	4233	protein_coding	membrane-tethered transcription factor Sre2 [Source:PomBase;Acc:SPBC354.05c]	HLH
SPAPJ760.02c	1531	2151	2166	2683	2502	2904	2220	2284	2648	1272	1607	1848	1824	2110	2489	1540	1611	1782	abp1	I	5261935	5265104	-	3105	protein_coding	cofilin/tropomyosin family, drebrin ortholog Abp1 [Source:PomBase;Acc:SPAPJ760.02c]	Cofilin_ADF
SPAC6G9.08	1491	2082	2413	1994	1882	2240	1683	1672	1885	1988	2069	2748	1970	1985	2500	2275	1838	2436	ubp6	I	3259564	3262222	+	2659	protein_coding	ubiquitin C-terminal hydrolase Ubp6 [Source:PomBase;Acc:SPAC6G9.08]	UCH
SPAC6G9.07c	2417	1845	1893	2061	1930	1832	1965	2082	1728	3159	2402	1844	2521	1933	1773	2156	2005	1602	arc4	I	3258471	3259527	-	691	protein_coding	ARP2/3 actin-organizing complex subunit Arc4 [Source:PomBase;Acc:SPAC6G9.07c]	-
SPBC651.07	1654	1988	2436	2113	2049	2623	1956	1886	2398	1648	1585	2339	1947	2091	2676	1742	1786	2154	SPBC651.07	II	1248596	1249996	+	1186	protein_coding	Schizosaccharomyces specific protein [Source:PomBase;Acc:SPBC651.07]	-
SPAC6B12.09	2845	924	780	3824	3229	1031	1862	1950	701	3626	2199	839	4376	2634	1476	2078	1605	1049	trm10	I	2427902	2429090	+	1189	protein_coding	tRNA m(1)G methyltransferase Trm10 [Source:PomBase;Acc:SPAC6B12.09]	-
SPBC146.09c	1615	2304	2236	1878	2028	2482	2056	2342	2811	1546	1495	2248	1611	1854	2505	1836	1876	2273	lsd1	II	1015936	1019224	-	3289	protein_coding	histone demethylase SWIRM1 [Source:PomBase;Acc:SPBC146.09c]	Amino_oxidase
SPAC1F5.04c	1357	2202	2074	2514	2410	2807	2447	2653	3130	1145	1211	1434	1672	2087	2457	1700	1690	1993	cdc12	I	283287	289200	+	5914	protein_coding	formin Cdc12 [Source:PomBase;Acc:SPAC1F5.04c]	FH2
SPCC1672.09	1942	1926	1994	1788	1956	1760	2066	2110	2052	1611	1972	1929	2258	2662	2270	2183	2451	2028	SPCC1672.09	III	580500	582909	+	2211	protein_coding	triglyceride lipase-cholesterol esterase (predicted) [Source:PomBase;Acc:SPCC1672.09]	Abhydrolase_1
SPBC11B10.10c	1927	2009	2010	1945	2008	2177	1882	1843	1602	2280	2215	2396	1956	2085	2274	2234	2004	2109	pht1	II	1502203	1503468	-	1266	protein_coding	histone H2A variant H2A.Z, Pht1 [Source:PomBase;Acc:SPBC11B10.10c]	Histone
SPAC644.14c	1344	1774	2107	2637	2777	3325	2439	2431	2278	1908	1847	1939	1471	1496	1558	1875	1698	2050	rad51	I	2698110	2700283	-	2174	protein_coding	RecA family recombinase Rad51/Rhp51 [Source:PomBase;Acc:SPAC644.14c]	-
SPCC794.06	1844	1919	1834	2142	2051	2564	2658	2797	2896	1948	1600	2480	1361	1473	1865	1827	1643	2051	SPCC794.06	III	259301	262485	+	3185	protein_coding	transmembrane transporter (predicted) [Source:PomBase;Acc:SPCC794.06]	C4dic_mal_tran
SPBC15C4.04c	1856	2116	2139	1851	1886	2451	2253	2027	2336	1479	1644	2041	1773	2294	2198	1815	2370	2396	SPBC15C4.04c	II	2242388	2244722	-	2335	protein_coding	amino acid transmembrane transporter (predicted) [Source:PomBase;Acc:SPBC15C4.04c]	-
SPBC2A9.04c	1788	2051	2555	2467	2122	3052	1624	1960	1939	1596	1587	2314	2010	1858	2345	2031	1523	2088	san1	II	2952595	2955495	-	2901	protein_coding	sir antagonist, ubiquitin-protein ligase E3 [Source:PomBase;Acc:SPBC2A9.04c]	-
SPCC1827.02c	1792	2465	2604	1851	1663	1837	2190	2194	2435	2252	2049	2136	1597	1860	1916	1898	2032	2131	pcy1	III	2376299	2378199	-	1901	protein_coding	cholinephosphate cytidylyltransferase Pcy1 (predicted) [Source:PomBase;Acc:SPCC1827.02c]	CTP_transf_2
SPNCRNA.1600	5241	827	597	2456	2821	777	2661	3158	641	2760	1901	884	3353	2302	600	2931	2403	578	SPNCRNA.1600	II	3460382	3461190	-	809	ncRNA	intergenic RNA (predicted), possible alternative UTR [Source:PomBase;Acc:SPNCRNA.1600]	-
SPAC5D6.04	1917	1632	2131	2303	2004	2177	2076	2332	1897	1628	1546	2078	2297	2206	2156	2185	2245	2065	SPAC5D6.04	I	1505088	1507648	-	2339	protein_coding	auxin family transmembrane transporter (predicted) [Source:PomBase;Acc:SPAC5D6.04]	-
SPAC17A5.07c	2204	1780	1499	2475	2515	2022	2357	2356	1937	2000	1834	1627	2517	2308	1922	2019	1907	1584	ulp2	I	1764233	1766758	-	2067	protein_coding	SUMO deconjugating cysteine peptidase Ulp2 (predicted) [Source:PomBase;Acc:SPAC17A5.07c]	Peptidase_C48
SPBC16D10.08c	2656	3308	5273	2833	1610	1670	1177	1567	1521	2306	2585	3880	1278	893	1102	992	1137	1064	hsp104	II	3612265	3615320	-	3056	protein_coding	heat shock protein Hsp104 (predicted) [Source:PomBase;Acc:SPBC16D10.08c]	AAA
SPBC16E9.11c	1803	2414	2124	1714	1862	2530	1967	2137	2400	1437	1642	1961	1613	2066	2262	2098	2273	2519	pub3	II	1935530	1938694	-	2823	protein_coding	HECT-type ubiquitin-protein ligase E3 Pub3 (predicted) [Source:PomBase;Acc:SPBC16E9.11c]	HECT
SPAC26H5.13c	1473	1916	2010	1646	1608	2203	1634	1863	2176	2000	1748	2354	1957	2186	2889	2246	2087	2819	kei1	I	4150008	4153031	-	2935	protein_coding	inositol phoshorylceramide synthase regulatory subunit Kei1 (predicted) [Source:PomBase;Acc:SPAC26H5.13c]	-
SPBC16G5.08	1842	2264	2105	1947	1623	1975	1793	1705	2112	1926	2048	2476	2183	2030	2332	2145	1992	2308	trp4	II	4226724	4228615	+	1892	protein_coding	phosphoribosylanthranilate transferase Trp4 (predicted) [Source:PomBase;Acc:SPBC16G5.08]	-
SPAC17A5.16	1481	1759	1427	2203	2298	2516	2076	2021	2542	1658	1777	2049	2108	2393	2450	2024	1928	2057	ftp105	I	1786379	1790355	+	3500	protein_coding	Ubp5 interacting protein Ftp105 [Source:PomBase;Acc:SPAC17A5.16]	-
SPAC9.13c	3555	1049	933	1903	2524	1071	2607	2823	926	3437	2326	855	2813	2188	1018	2999	2699	1027	cwf16	I	1488610	1489774	-	1165	protein_coding	splicing factor Cwf16 [Source:PomBase;Acc:SPAC9.13c]	-
SPCC1450.11c	1287	2138	1969	1830	1894	3685	1455	1475	2017	1302	1499	2435	1859	2151	3717	1696	1679	2660	cek1	III	1748262	1752958	-	4697	protein_coding	serine/threonine protein kinase Cek1 [Source:PomBase;Acc:SPCC1450.11c]	Pkinase
SPAC11E3.14	1455	1941	1974	1702	2094	2718	2560	2941	2703	1477	1484	2083	1264	1495	1896	2167	2291	2480	SPAC11E3.14	I	5311344	5314362	+	3019	protein_coding	conserved eukaryotic protein [Source:PomBase;Acc:SPAC11E3.14]	-
SPAC3A12.05c	1490	1961	1859	2209	2166	2661	2363	2227	2024	1448	1505	1880	1916	2301	2389	2000	2192	2125	taf2	I	1426054	1429956	-	3721	protein_coding	TATA-binding protein associated factor Taf2 (predicted) [Source:PomBase;Acc:SPAC3A12.05c]	-
SPBC56F2.04	1586	1761	1478	2282	2139	2864	1812	1901	2151	1628	1578	1875	1820	2095	2396	2450	2190	2704	utp20	II	4113007	4120739	-	7584	protein_coding	U3 snoRNP protein Utp20 (predicted) [Source:PomBase;Acc:SPBC56F2.04]	-
SPAC664.09	1557	1710	1475	2555	3191	2775	2072	1944	1579	1247	1347	1879	2395	2807	2760	1627	1862	1920	ggt1	I	1718920	1721701	+	2782	protein_coding	gamma-glutamyltranspeptidase Ggt1 [Source:PomBase;Acc:SPAC664.09]	-
SPBC23E6.07c	1502	2017	1569	1984	1881	2235	2047	2183	2205	1666	1835	2041	2056	2222	2579	2118	2145	2351	rfc1	II	3852657	3856111	-	3279	protein_coding	DNA replication factor C complex subunit Rfc1 [Source:PomBase;Acc:SPBC23E6.07c]	BRCT
SPCC5E4.03c	1572	1900	2087	2228	2376	2720	1921	1936	2003	1794	1676	2131	2308	2198	2392	1810	1632	1944	taf5	III	640083	642561	-	2111	protein_coding	SAGA complex subunit/TATA-binding protein associated factor/transcription factor TFIID complex subunit Taf5 [Source:PomBase;Acc:SPCC5E4.03c]	WD40
SPBC16A3.01	1537	1951	2306	2116	2019	2518	2012	2101	2152	1843	1708	2442	1888	2017	2424	1880	1712	1979	spn3	II	4298727	4300961	-	1946	protein_coding	mitotic septin Spn3 [Source:PomBase;Acc:SPBC16A3.01]	GTP_CDC
SPBC582.04c	1735	1659	1762	2633	2798	2331	2186	2493	2195	1832	1443	1866	2017	2104	1947	2037	1886	1643	dsh1	II	423269	425446	-	1752	protein_coding	RNAi protein, Dsh1 [Source:PomBase;Acc:SPBC582.04c]	-
SPCC126.03	1679	2153	2030	1811	1698	2155	2013	1899	1957	2356	1986	1899	1850	1896	2095	2242	2087	2698	pus1	III	2120626	2122630	+	1901	protein_coding	tRNA pseudouridine synthase Lsp1 [Source:PomBase;Acc:SPCC126.03]	-
SPCPJ732.02c	1842	1913	2285	2400	2524	2883	2027	2210	2446	1749	1531	2134	2022	1836	2150	1593	1345	1589	xks1	III	704810	707449	-	2380	protein_coding	xylulose kinase Xks1 (predicted) [Source:PomBase;Acc:SPCPJ732.02c]	FGGY_N
SPBC9B6.05c	2347	1346	1426	2796	2370	1603	2248	2393	1408	3394	2334	1623	2429	2034	1577	1912	1865	1345	lsm3	II	1821460	1822754	-	1029	protein_coding	U6 snRNP-associated protein Lsm3 (predicted) [Source:PomBase;Acc:SPBC9B6.05c]	-
SPAC1327.01c	1426	2190	2287	1684	1573	2268	1611	1797	2308	1425	1707	2665	1849	2069	2769	2026	1858	2852	SPAC1327.01c	I	2204823	2208418	-	3596	protein_coding	transcription factor, zf-fungal binuclear cluster type (predicted) [Source:PomBase;Acc:SPAC1327.01c]	Fungal_trans
SPBC8D2.07c	1584	1901	1724	2150	1989	2259	2025	1982	1995	1770	1621	1816	2054	2493	2431	2307	2080	2168	sfc9	II	1372488	1375055	-	2264	protein_coding	transcription factor TFIIIC complex subunit Sfc9 (predicted) [Source:PomBase;Acc:SPBC8D2.07c]	-
SPAC3G6.01	1297	1711	2127	2132	1942	2731	1526	1848	2029	1535	1593	2475	2224	2245	3239	1856	1695	2132	hrp3	I	5377829	5382913	+	4533	protein_coding	ATP-dependent DNA helicase Hrp3 [Source:PomBase;Acc:SPAC3G6.01]	SNF2_N
SPAC13A11.01c	1483	2234	2066	1918	1827	2691	1657	1674	2324	1642	1645	2235	1903	2182	2633	1895	1911	2389	rga8	I	570753	574417	-	3621	protein_coding	Rho-type GTPase activating protein Rga8 [Source:PomBase;Acc:SPAC13A11.01c]	RhoGAP
SPBC29B5.02c	630	895	617	3663	4831	2025	3654	3975	4124	445	1127	670	810	1516	845	982	4669	786	isp4	II	1550293	1553467	-	3175	protein_coding	OPT oligopeptide transmembrane transporter family Isp4 [Source:PomBase;Acc:SPBC29B5.02c]	OPT
SPAC1687.12c	2218	1807	1445	2499	2613	1781	2226	2215	1636	2873	1914	1593	2581	2201	1594	1899	1788	1358	coq4	I	925111	926289	-	964	protein_coding	ubiquinone biosynthesis protein Coq4 (predicted) [Source:PomBase;Acc:SPAC1687.12c]	-
SPBC23G7.07c	2166	1303	994	2739	1565	1344	1523	1502	1122	5733	2916	1634	2445	1784	1469	2709	1591	1697	cms1	II	2109254	2110547	-	1179	protein_coding	U3-containing 90S preribosome complex subunit Cms1 (predicted) [Source:PomBase;Acc:SPBC23G7.07c]	-
SPBC3B9.18c	2950	1408	1536	2067	1864	1717	1930	2490	1507	3726	2223	1815	2510	1744	1398	2275	1739	1334	vma7	II	4021130	4021955	-	768	protein_coding	V-type ATPase V1 subunit F (predicted) [Source:PomBase;Acc:SPBC3B9.18c]	-
SPBC16G5.16	1548	2095	2200	1814	1981	2046	2474	2560	2489	1403	1599	2272	1690	1950	2098	1984	1962	2054	SPBC16G5.16	II	4243768	4247426	+	3282	protein_coding	transcription factor, zf-fungal binuclear cluster type (predicted) [Source:PomBase;Acc:SPBC16G5.16]	Fungal_trans
SPAC6G9.10c	1454	1983	1639	2106	2012	2553	1839	1866	2097	1673	1707	1928	2088	2145	2738	2117	1805	2447	sen1	I	3262405	3268066	-	5662	protein_coding	ATP-dependent 5' to 3' DNA/RNA helicase Sen1 [Source:PomBase;Acc:SPAC6G9.10c]	-
SPCC16C4.08c	1610	1878	1633	2276	1611	2312	1587	1509	1600	3266	2163	2096	1806	1745	2076	2268	1890	2861	skb15	III	675369	677211	-	1607	protein_coding	p21 activated protein kinase inhibitor Skb15 [Source:PomBase;Acc:SPCC16C4.08c]	-
SPBC887.04c	1709	2012	2083	3055	2625	2815	1733	1930	1936	1843	1868	1829	2289	1890	2205	1390	1466	1502	lub1	II	3546128	3548655	-	2417	protein_coding	WD repeat protein Lub1 [Source:PomBase;Acc:SPBC887.04c]	WD40
SPBC18H10.16	1445	1642	1964	2410	2352	3485	2392	2998	2699	1091	1199	1879	1590	2019	2104	1681	1627	1594	can1	II	1796634	1801952	+	5195	protein_coding	arginine transmembrane transporter Can1 [Source:PomBase;Acc:SPBC18H10.16]	AA_permease
SPBC30D10.10c	1414	2134	2486	1728	1781	2419	1810	2076	2359	1423	1592	2328	1576	1926	2580	2017	1982	2517	tor1	II	3075762	3083248	+	7487	protein_coding	phosphatidylinositol kinase Tor1 [Source:PomBase;Acc:SPBC30D10.10c]	PI3_PI4_kinase
SPAC2E1P5.05	1388	2149	1463	1974	1787	2668	1440	1209	1933	1788	1897	2122	2078	2315	3011	2000	2081	2841	rrp9	I	3329311	3331216	+	1906	protein_coding	U3 snoRNP-associated protein Rrp9 (predicted) [Source:PomBase;Acc:SPAC2E1P5.05]	-
SPBC16D10.02	1381	2003	1549	2071	2104	2345	2055	1872	1902	1816	1986	1662	1873	2241	1818	2361	2468	2626	trm11	II	3588806	3590386	+	1410	protein_coding	tRNA (guanine-N2-)-methyltransferase catalytic subunit Trm11 (predicted) [Source:PomBase;Acc:SPBC16D10.02]	-
SPBP8B7.09c	1373	1983	1634	2036	1798	2296	1689	1449	1820	1928	1800	2179	2051	2228	2535	2304	2064	2962	los1	II	3647074	3650172	-	3099	protein_coding	karyopherin exportin T Los1 (predicted) [Source:PomBase;Acc:SPBP8B7.09c]	-
SPCC576.14	1995	1785	2059	1893	1676	2074	1629	1854	1769	2814	2045	2521	2305	2086	2133	1831	1630	2028	dph5	III	2102587	2103817	+	855	protein_coding	diphthine synthase Dph5 (predicted) [Source:PomBase;Acc:SPCC576.14]	-
SPAC4G8.06c	1729	1895	1393	2346	2134	1900	1854	1694	1809	2931	1941	1599	2494	2116	2175	2114	1934	2043	trm12	I	772650	774027	-	1378	protein_coding	tRNA methyltransferase Trm12 (predicted) [Source:PomBase;Acc:SPAC4G8.06c]	-
SPAC14C4.07	1777	1761	2243	2292	2330	2609	2107	2366	2301	1425	1389	1843	2120	2030	2270	1615	1849	1767	SPAC14C4.07	I	5240350	5242915	+	2566	protein_coding	transmembrane transporter (predicted) [Source:PomBase;Acc:SPAC14C4.07]	MFS_1
SPAC1805.08	1676	1886	1773	2157	2020	2469	2030	2074	2246	1961	1826	2086	2284	2189	2225	1784	1599	1771	dlc1	I	2788022	2788718	+	588	protein_coding	dynein light chain Dlc1 [Source:PomBase;Acc:SPAC1805.08]	-
SPAC13G7.13c	1336	1692	1389	2342	2416	2813	2198	1959	2208	1248	1549	1254	1538	2425	2277	2206	2736	2441	msa1	I	2318492	2322664	-	4173	protein_coding	RNA-binding protein Msa1 [Source:PomBase;Acc:SPAC13G7.13c]	RRM_1
SPBC365.04c	2105	1461	1333	1773	1566	1352	1364	1553	1338	5060	3104	2055	2174	1879	1818	2335	1788	1959	SPBC365.04c	II	2504152	2505105	-	954	protein_coding	RNA-binding protein, involved in ribosome biogenesis (predicted) [Source:PomBase;Acc:SPBC365.04c]	RRM_1
SPAC1B3.09c	1692	2160	1601	1974	1849	2215	1697	1543	1664	2065	2016	2137	1960	2261	2531	2216	1990	2438	SPAC1B3.09c	I	4944132	4945814	-	1683	protein_coding	Noc2p-Noc3p complex subunit Noc2 family (predicted) [Source:PomBase;Acc:SPAC1B3.09c]	-
SPAC6G9.12	1833	2333	2147	1562	1715	1792	1911	2036	2147	1739	2099	2400	1994	1961	2272	1845	2045	2174	cfr1	I	3270191	3272367	+	2177	protein_coding	Chs five related protein Cfr1 [Source:PomBase;Acc:SPAC6G9.12]	-
SPCPB1C11.01	2315	1961	2209	1337	1524	1856	2655	3411	3781	907	1350	1573	808	1311	1150	2428	3043	2380	amt1	III	2068977	2071707	+	2731	protein_coding	ammonium transmembrane transporter Amt1 [Source:PomBase;Acc:SPCPB1C11.01]	Ammonium_transp
SPAC19E9.02	1691	2477	2045	1379	1245	1603	2202	2268	2704	1576	1897	2161	1688	1926	2321	1796	2240	2765	fin1	I	1354204	1357184	+	2667	protein_coding	serine/threonine protein kinase, NIMA related Fin1 [Source:PomBase;Acc:SPAC19E9.02]	Pkinase
SPAC17H9.05	1760	1666	1140	1957	1551	1805	1408	1219	1409	3624	2279	2398	2187	2052	2289	2687	1893	2649	ebp2	I	2012859	2016204	+	3346	protein_coding	rRNA processing protein Ebp2 (predicted) [Source:PomBase;Acc:SPAC17H9.05]	-
SPAC630.11	2162	1544	1529	2115	1705	1625	1924	2160	1726	4536	2355	2119	2156	1748	1397	1849	1853	1440	vps55	I	366634	367890	+	913	protein_coding	vacuolar sorting protein Vps55 (predicted) [Source:PomBase;Acc:SPAC630.11]	-
SPAC15A10.06	1834	1956	2022	1776	2106	1906	2433	2568	2309	1445	1683	2002	1903	2386	2187	1895	1800	1693	SPAC15A10.06	I	3688460	3691125	+	2026	protein_coding	CPA1 sodium ion/proton antiporter (predicted) [Source:PomBase;Acc:SPAC15A10.06]	Na_H_Exchanger
SPBC337.02c	3144	1680	1421	1995	1564	1314	2067	2749	1956	3690	2347	1683	1878	1260	1061	2705	1887	1488	SPBC337.02c	II	1032557	1033776	-	1218	protein_coding	mug2/mug135/meu2 family [Source:PomBase;Acc:SPBC337.02c]	-
SPCC63.06	1598	1932	2028	2145	1854	2499	1766	1864	2186	1957	1688	2027	2055	1995	2236	1959	1748	2350	SPCC63.06	III	845924	847352	+	1429	protein_coding	human WDR89 family WD repeat protein [Source:PomBase;Acc:SPCC63.06]	-
SPBC16A3.18	1571	2421	2361	1690	1627	2280	2116	2428	2517	1554	1663	2333	1370	1685	2538	1885	1750	2091	cip1	II	4261818	4264189	-	2372	protein_coding	RNA-binding protein Cip1 [Source:PomBase;Acc:SPBC16A3.18]	RRM_1
SPAC25B8.03	1366	1912	2542	1485	2047	2215	1984	2177	2219	1415	1457	2608	1910	2136	3161	1547	1622	2052	psd2	I	4157827	4160623	+	2797	protein_coding	phosphatidylserine decarboxylase Psd2 [Source:PomBase;Acc:SPAC25B8.03]	-
SPAC3G6.03c	1631	1990	1931	1896	1748	2306	1811	1946	2309	2037	2207	2618	1716	1816	1914	2159	1761	2058	SPAC3G6.03c	I	5383705	5385561	-	1384	protein_coding	Maf-like protein [Source:PomBase;Acc:SPAC3G6.03c]	Maf
SPAC110.01	1957	2277	1606	1903	1951	2692	2541	1815	2627	1456	1588	1799	1111	1776	1424	2277	2556	2489	ppk1	I	1905755	1911747	+	5993	protein_coding	serine/threonine protein kinase Ppk1 (predicted) [Source:PomBase;Acc:SPAC110.01]	Pkinase
SPAC6G10.03c	1531	1958	2611	1750	2203	2281	3125	2949	3379	1185	1378	1655	1202	1550	2087	1432	1519	2032	cld1	I	3218511	3220729	-	2219	protein_coding	mitochondrial cardiolipin-specific phospholipase Cld1 (predicted) [Source:PomBase;Acc:SPAC6G10.03c]	Abhydrolase_1
SPCC1906.02c	1489	1954	2112	2014	2028	2540	1768	1984	2088	1593	1740	2233	1920	2081	2500	1799	1797	2186	cue3	III	2014584	2016628	-	2045	protein_coding	CUE domain protein Cue3, human ASCC2 ortholog (predicted) [Source:PomBase;Acc:SPCC1906.02c]	CUE
SPCC24B10.22	942	1346	2846	1143	1372	3225	1275	2316	2512	1135	1054	4500	1261	1581	3257	2017	1449	2585	pog1	III	940806	944722	+	3917	protein_coding	mitochondrial DNA polymerase gamma [Source:PomBase;Acc:SPCC24B10.22]	-
SPAC23H4.07c	2781	1084	1106	2563	2117	1081	2007	2132	1153	3951	2357	1501	3188	2135	1428	2292	1794	1116	srp102	I	1595143	1596024	+	834	protein_coding	signal recognition particle receptor beta subunit Srp102 (predicted) [Source:PomBase;Acc:SPAC23H4.07c]	-
SPBC19C7.03	1314	2028	2078	1690	1939	2850	1707	1939	2575	1346	1487	1987	1745	2086	3116	1805	1777	2292	cyr1	II	2819736	2825220	+	5485	protein_coding	adenylate cyclase [Source:PomBase;Acc:SPBC19C7.03]	PP2C
SPCP1E11.05c	2307	2329	2167	2348	1884	1849	2507	3486	2253	1221	1430	1966	1640	1538	1702	1693	1764	1666	are2	III	2398339	2400840	-	2502	protein_coding	acyl-coA-sterol acyltransferase Are2 (predicted) [Source:PomBase;Acc:SPCP1E11.05c]	MBOAT
SPBPB10D8.06c	2753	1412	1150	3936	3013	1332	2751	3385	1405	3069	1827	937	1919	1435	1071	1675	1715	964	SPBPB10D8.06c	II	97242	98534	-	1293	protein_coding	transmembrane transporter (predicted) [Source:PomBase;Acc:SPBPB10D8.06c]	C4dic_mal_tran
SPBC1604.06c	1625	1918	1602	1981	1775	2407	1770	1620	1931	2035	2006	1753	1956	2086	2373	2385	1886	2581	noc4	II	3920068	3921674	+	1607	protein_coding	CBF/Mak21 family Noc4 (predicted) [Source:PomBase;Acc:SPBC1604.06c]	CBF
SPBC530.12c	2208	1875	1910	1929	1738	1932	2183	2227	1863	1790	1794	2050	2298	2282	2021	1777	2096	1711	pdf1	II	820804	823260	-	2457	protein_coding	palmitoyl protein thioesterase/ dolichol pyrophosphate phosphatase fusion protein Pdf1 [Source:PomBase;Acc:SPBC530.12c]	-
SPCC1494.05c	1369	1858	1675	2503	2233	2544	1534	1455	1538	1794	1772	2027	2129	2361	2718	2045	1748	2370	ubp12	III	2328869	2332513	-	3645	protein_coding	CSN-associated deubiquitinating enzyme Ubp12 [Source:PomBase;Acc:SPCC1494.05c]	UCH
SPBC13E7.01	1349	2009	2028	1889	1842	2621	1553	1584	2070	1751	1740	2386	1932	1974	2726	1990	1796	2416	cwf22	II	3037824	3040813	+	2988	protein_coding	splicing factor Cwf22 [Source:PomBase;Acc:SPBC13E7.01]	-
SPCC18.03	1483	1881	1676	3217	2604	3203	1328	1545	1942	1339	1368	1679	2514	2401	2868	1666	1192	1748	SPCC18.03	III	1955678	1959359	+	3682	protein_coding	shuttle craft like ubiquitin-protein ligase E3 (predicted) [Source:PomBase;Acc:SPCC18.03]	R3H
SPAC22H10.05c	1486	2017	2283	2371	1989	2908	1940	2465	2825	1551	1382	1952	1824	1889	2311	1376	1350	1658	SPAC22H10.05c	I	2377677	2380412	-	2591	protein_coding	mRNA cleavage and polyadenylation specificity factor complex subunit (predicted) [Source:PomBase;Acc:SPAC22H10.05c]	Clp1
SPACUNK4.12c	1305	1993	1990	2006	1996	2310	1884	2104	2626	2070	1747	2242	1957	2037	2435	1636	1543	1691	iph1	I	2886960	2890095	+	3136	protein_coding	insulinase pombe homologue 1 [Source:PomBase;Acc:SPACUNK4.12c]	-
SPAC2E1P3.04	1566	2042	1550	2669	2925	2840	2665	2869	2916	1136	1306	1468	1561	1930	2059	1225	1395	1441	cao1	I	2931763	2935115	+	3353	protein_coding	copper amine oxidase Cao1 [Source:PomBase;Acc:SPAC2E1P3.04]	-
SPBC19G7.07c	1618	1777	1502	2709	2759	2604	2041	1972	2037	2437	1653	1567	1947	1920	1820	1831	1669	1699	ppr3	II	2359374	2363595	-	4140	protein_coding	mitochondrial PPR repeat protein Ppr3 [Source:PomBase;Acc:SPBC19G7.07c]	-
SPBC8D2.11	3029	1116	1239	2218	2581	1327	2148	2653	1085	2227	1864	1230	2990	2376	1588	2503	2160	1215	SPBC8D2.11	II	1378386	1380215	+	1830	protein_coding	Schizosaccharomyces specific protein [Source:PomBase;Acc:SPBC8D2.11]	-
SPBC1703.14c	1887	2420	1849	2056	1719	1757	2017	2054	1890	2003	1910	1761	2048	1944	1972	1970	1993	2285	top1	II	2941734	2944593	-	2761	protein_coding	DNA topoisomerase I [Source:PomBase;Acc:SPBC1703.14c]	-
SPAC5D6.12	1751	2016	1405	2031	1919	1850	1974	2011	2140	1794	1858	1931	1998	2239	2340	2108	2152	2000	mtf2	I	1492307	1495689	-	3383	protein_coding	mitochondrial translation protein Mtf2 (predicted) [Source:PomBase;Acc:SPAC5D6.12]	-
SPBC24C6.02	1925	1715	1307	1926	1893	1504	1439	1399	950	3353	2210	1897	2420	2321	2098	2677	1997	2452	SPBC24C6.02	II	2320336	2322561	+	2097	protein_coding	ATP-dependent RNA helicase Spb4 (predicted) [Source:PomBase;Acc:SPBC24C6.02]	DEAD
SPAC24C9.11	1684	1516	1527	2151	2227	1957	1411	1387	1133	2374	1925	2049	2669	2521	2471	2370	1940	2125	sgd1	I	3066462	3069156	+	2556	protein_coding	ribosome small subunit biogenesis protein Sgd1 (predicted) [Source:PomBase;Acc:SPAC24C9.11]	-
SPCC1450.12	1545	2314	2549	1951	1855	2430	2135	2043	2297	1598	1775	2399	1556	1665	2190	1632	1548	1927	SPCC1450.12	III	1754133	1757395	+	2808	protein_coding	PXA domain protein [Source:PomBase;Acc:SPCC1450.12]	PX
SPBC14C8.10	2543	1512	1269	1952	1996	1365	1960	2115	1698	4142	2296	1728	2333	1717	1440	2184	1719	1433	mrpl24	II	2218178	2223157	+	4929	protein_coding	mitochondrial ribosomal protein subunit L28 (predicted) [Source:PomBase;Acc:SPBC14C8.10]	-
SPAC24B11.11c	1563	2269	2266	1735	1440	1478	2294	2452	2525	1708	1826	2256	1670	1705	2038	1682	2025	2409	sid2	I	221694	223991	-	2298	protein_coding	NDR kinase Sid2 [Source:PomBase;Acc:SPAC24B11.11c]	Pkinase
SPBC337.12	1685	1825	1982	2341	2252	2176	1939	1966	1710	1955	1923	2026	2186	2038	2057	1756	1803	1697	red5	II	1051557	1053615	+	1798	protein_coding	human ZC3H3 homolog [Source:PomBase;Acc:SPBC337.12]	-
SPCC1827.01c	1402	1831	1268	2461	2098	2603	1677	1383	1449	2786	2056	2045	1825	2032	2375	1920	1727	2367	utp25	III	2374000	2376316	-	2317	protein_coding	U3 associated protein Utp25 (predicted) [Source:PomBase;Acc:SPCC1827.01c]	-
SPCC4B3.10c	1657	1941	1671	3057	1929	2449	2893	2713	2462	1073	1134	1457	1415	1371	1828	2007	1939	2285	ipk1	III	1158148	1160394	+	2191	protein_coding	inositol 1,3,4,5,6-pentakisphosphate (IP5) kinase [Source:PomBase;Acc:SPCC4B3.10c]	-
SPBC12C2.03c	1357	1767	2117	1487	1477	2487	1224	1299	1457	1877	1813	2816	1965	1967	3974	1884	1487	2802	SPBC12C2.03c	II	2473006	2475652	+	2647	protein_coding	methionine synthase reductase (predicted) [Source:PomBase;Acc:SPBC12C2.03c]	NAD_binding_1
SPAC22H10.09	1947	1560	1513	2785	2389	1857	2253	2420	1898	3066	1978	1179	2163	1716	1508	2028	1606	1331	SPAC22H10.09	I	2387588	2389909	+	2322	protein_coding	Schizosaccharomyces specific protein [Source:PomBase;Acc:SPAC22H10.09]	-
SPAC14C4.02c	1727	2218	1817	2379	2250	2666	2137	2219	2463	1496	1401	1652	1707	1820	2238	1578	1631	1780	smc5	I	5226179	5230259	-	3964	protein_coding	Smc5-6 complex SMC P-loop ATPase subunit Smc5 [Source:PomBase;Acc:SPAC14C4.02c]	-
SPBC19C2.11c	1539	2374	2805	1521	1577	2449	2073	2673	2750	1208	1355	2595	1244	1610	2251	1671	1535	1934	mdm34	II	1697447	1699300	-	1854	protein_coding	ERMES complex subunit Mdm34 (predicted) [Source:PomBase;Acc:SPBC19C2.11c]	-
SPAC637.13c	1686	2192	2043	2201	1936	2231	1561	1874	2003	1355	1669	2072	2262	1933	2701	1835	1621	1973	slm1	I	4563609	4565468	-	1860	protein_coding	cytoskeletal signaling protein Slm1 (predicted) [Source:PomBase;Acc:SPAC637.13c]	PH
SPAC824.09c	1656	1914	1737	1945	1937	2079	1727	1849	2171	1797	1822	2312	1958	2168	2213	2103	1745	1999	SPAC824.09c	I	1700133	1701704	-	1250	protein_coding	GTPase activating protein (predicted) [Source:PomBase;Acc:SPAC824.09c]	-
SPCC1322.08	1637	1861	2195	1024	1109	1337	2336	2628	2547	1751	1968	2405	963	1360	1685	2910	2526	2883	srk1	III	1301937	1305468	+	3309	protein_coding	MAPK-activated protein kinase Srk1 [Source:PomBase;Acc:SPCC1322.08]	Pkinase
SPCC4G3.08	1984	2314	2045	1535	1705	1814	2216	2125	2111	1615	1703	1862	1554	2030	1992	2321	1987	2211	psk1	III	457709	459466	-	1758	protein_coding	serine/threonine protein kinase Psk1 [Source:PomBase;Acc:SPCC4G3.08]	Pkinase
SPAC824.07	1925	1890	2305	2294	1774	2560	1726	2071	1866	2103	1951	2404	1888	1521	1852	1744	1553	1692	glo2	I	1696422	1697726	+	1163	protein_coding	glyoxalase II [Source:PomBase;Acc:SPAC824.07]	Lactamase_B
SPBC16E9.18	1754	2049	1935	1954	1836	2011	1884	1867	2136	1995	1877	2045	1804	2067	1931	1799	1938	2235	psd1	II	1955636	1957371	+	1736	protein_coding	phosphatidylserine decarboxylase Psd1 [Source:PomBase;Acc:SPBC16E9.18]	-
SPBC13G1.08c	1377	1873	1496	2510	2184	2627	2009	1838	2427	1571	1530	1990	1878	2168	1919	1759	1823	2088	ash2	II	3738915	3741408	-	2494	protein_coding	Ash2-trithorax family protein [Source:PomBase;Acc:SPBC13G1.08c]	SPRY
SPBC409.21	2393	1766	1523	2138	1753	1837	1669	1810	1234	3622	2078	1857	2481	2027	1761	1941	1713	1463	sec66	II	1176673	1177909	+	1237	protein_coding	ER protein translocation subcomplex subunit Sec66 (predicted) [Source:PomBase;Acc:SPBC409.21]	-
SPAC2F7.03c	1609	2337	1754	1713	1928	2244	1749	1560	2213	1202	1565	2221	1711	2184	2685	1773	2098	2480	pom1	I	534120	537869	-	3750	protein_coding	DYRK family protein kinase Pom1 [Source:PomBase;Acc:SPAC2F7.03c]	Pkinase
SPBC1289.13c	1563	1884	1718	1969	1980	2317	2270	2555	2609	1459	1479	1945	1511	1987	1900	1852	2046	1970	gmh6	II	4407285	4409733	-	2449	protein_coding	alpha-1,2-galactosyltransferase Gmh6 [Source:PomBase;Acc:SPBC1289.13c]	-
SPBC3F6.01c	1509	2214	2088	2248	2052	2492	1846	1820	1994	1690	1603	1864	1935	1778	2171	1781	1689	2212	SPBC3F6.01c	II	4184599	4187022	-	2424	protein_coding	serine/threonine protein phosphatase (predicted) [Source:PomBase;Acc:SPBC3F6.01c]	Metallophos
SPAP14E8.05c	4303	750	858	1703	1876	627	1693	2410	630	3260	2536	1157	3993	2442	973	3081	2057	597	SPAP14E8.05c	I	1927803	1928465	-	663	protein_coding	UPF0136 family mitochondrial protein, implicated in heme biosynthesis [Source:PomBase;Acc:SPAP14E8.05c]	-
SPCC1322.05c	1372	2022	2208	2096	1719	2136	1975	2112	2430	1391	1752	2371	1793	1871	2154	1747	1663	2120	lap2	III	1293804	1296160	-	2357	protein_coding	vacuolar aminopeptidase [Source:PomBase;Acc:SPCC1322.05c]	-
SPCC4F11.03c	1612	1807	1991	1577	1523	2008	1382	1794	2001	1645	1767	2469	1876	2044	2570	2145	2104	2604	SPCC4F11.03c	III	2006651	2008106	-	1456	protein_coding	Schizosaccharomyces specific protein [Source:PomBase;Acc:SPCC4F11.03c]	-
SPBC1734.12c	1689	1880	1893	2008	1912	2221	2179	2258	2020	1542	1677	1896	2076	2043	2061	1779	1941	1839	alg12	II	1083316	1085370	-	1962	protein_coding	dolichyl pyrophosphate Man7GlcNAc2 alpha-1,6-mannosyltransferase Alg12 (predicted) [Source:PomBase;Acc:SPBC1734.12c]	Glyco_transf_22
SPAC1952.02	2105	1352	985	2354	1933	1340	1695	1439	1083	3739	2333	1947	2468	2142	1742	2229	2273	1732	tma23	I	4969822	4970737	+	771	protein_coding	ribosome biogenesis protein Tma23 (predicted) [Source:PomBase;Acc:SPAC1952.02]	-
SPCC285.12	1808	1741	1932	2109	2040	2017	1844	2008	2142	2007	1690	2176	2223	1862	2037	1745	1621	1857	lsm7	III	1818341	1818924	+	530	protein_coding	U6 snRNP-associated protein Lsm7 (predicted) [Source:PomBase;Acc:SPCC285.12]	LSM
SPBC685.09	1721	2111	1864	2040	1900	2006	1865	1870	1855	1792	1690	2177	1970	2022	2218	1794	1941	2007	orc2	II	2781831	2783676	+	1846	protein_coding	origin recognition complex subunit Orc2 [Source:PomBase;Acc:SPBC685.09]	-
SPAC4G8.13c	1367	2241	2069	1738	1633	2240	1502	1589	2101	1540	1695	2440	1624	1841	2670	1882	2099	2532	prz1	I	786778	790219	-	3442	protein_coding	calcineurin responsive transcription factor Prz1 [Source:PomBase;Acc:SPAC4G8.13c]	zf-C2H2
SPCPB1C11.03	2605	2564	1518	2787	1364	1923	3598	4462	3645	917	847	801	1228	987	1502	1256	1515	1265	SPCPB1C11.03	III	2076393	2079003	+	2560	protein_coding	cysteine transmembrane transporter (predicted) [Source:PomBase;Acc:SPCPB1C11.03]	MFS_1
SPAC1782.04	1627	1977	2123	1581	1648	1834	2040	1989	2288	2059	1964	2231	1586	1768	1917	1983	2048	2114	cox24	I	4763020	4764222	+	1161	protein_coding	mitochondrial mRNA processing protein Cox24/Pet20 (predicted) [Source:PomBase;Acc:SPAC1782.04]	-
SPAC13D6.05	2748	1156	1391	2235	1848	1383	1240	1704	1210	4482	2289	1766	3292	1598	1444	2279	1426	1255	alp11	I	2253359	2254440	+	1082	protein_coding	tubulin specific chaperone cofactor B [Source:PomBase;Acc:SPAC13D6.05]	-
SPAC977.10	1754	1707	1838	1773	1751	1547	2127	1364	1576	2315	1717	2212	2419	2378	2269	1833	2358	1807	sod2	I	50946	53858	+	2836	protein_coding	plasma membrane sodium ion/proton antiporter Sod2 [Source:PomBase;Acc:SPAC977.10]	Na_H_Exchanger
SPBC713.03	1516	1952	1840	2396	1822	2520	1668	1629	1982	1767	1623	2208	1848	1823	2402	1801	1607	2335	SPBC713.03	II	871169	873408	+	2193	protein_coding	mitochondrial D-lactate dehydrogenase, cytochrome (predicted) [Source:PomBase;Acc:SPBC713.03]	FAD_binding_4
SPBP8B7.17c	1840	2146	1806	2714	2332	2349	1686	1761	1777	1713	1765	1412	1954	2089	1966	1585	1884	1957	SPBP8B7.17c	II	3665670	3667932	-	2263	protein_coding	phosphomethylpyrimidine kinase (predicted) [Source:PomBase;Acc:SPBP8B7.17c]	-
SPBC244.02c	1428	1807	1501	2079	1913	2295	1544	1235	1388	2466	1910	2356	1829	2278	2659	2007	1771	2264	utp6	II	4357856	4359583	+	1728	protein_coding	U3 snoRNP-associated protein Utp6 (predicted) [Source:PomBase;Acc:SPBC244.02c]	-
SPBC336.03	1370	1644	2059	2029	1954	2488	1657	1657	1794	1251	1312	2091	1800	2257	2468	2410	1950	2465	efc25	II	2739656	2743519	+	3864	protein_coding	Ras1 guanyl-nucleotide exchange factor Efc25 [Source:PomBase;Acc:SPBC336.03]	-
SPBPB2B2.09c	1774	1543	1276	1631	1267	1213	1788	1873	1627	3379	2366	2416	2190	1818	1500	2546	2301	2137	pan5	II	4478687	4480222	-	1536	protein_coding	2-dehydropantoate 2-reductase Pan5 (predicted) [Source:PomBase;Acc:SPBPB2B2.09c]	-
SPBP35G2.05c	1296	2012	2160	1857	1859	2152	1888	1858	2005	1565	1686	2051	1808	2282	2636	1672	1883	1972	cki2	II	970607	972785	-	1995	protein_coding	serine/threonine protein kinase Cki2 [Source:PomBase;Acc:SPBP35G2.05c]	Pkinase
SPAPB24D3.01	1875	2359	1957	2131	2131	2395	1678	1800	1862	1783	1559	2231	1808	1937	2422	1515	1510	1678	toe3	I	2947050	2950086	+	3037	protein_coding	transcription factor (predicted) [Source:PomBase;Acc:SPAPB24D3.01]	Fungal_trans
SPAC18B11.06	1318	1642	1213	1916	1493	2244	1598	996	1491	2343	2156	2034	2051	2121	2528	2410	2159	2916	lcp5	I	306764	308031	-	1268	protein_coding	U3 snoRNP-associated protein Lcp5 (predicted) [Source:PomBase;Acc:SPAC18B11.06]	-
SPAC16.03c	1536	1851	1833	1829	1895	2074	2126	2133	2334	2382	1894	2046	1567	1542	1734	1938	1822	2080	ura2	I	4427303	4428958	-	1579	protein_coding	dihydroorotase Ura2 (predicted) [Source:PomBase;Acc:SPAC16.03c]	Amidohydro_1
SPBC4C3.06	1556	2109	2321	1755	1701	1922	1873	1915	2476	1366	1560	2029	1772	1964	2216	1990	1942	2142	syp1	II	3124002	3126786	-	2744	protein_coding	cytoskeletal protein Syp1 (predicted) [Source:PomBase;Acc:SPBC4C3.06]	-
SPAC23H3.13c	1479	2179	1733	2400	2290	2402	2538	2107	2198	1640	1850	1739	1370	1606	1428	1726	2012	1909	gpa2	I	2516053	2519235	-	2778	protein_coding	heterotrimeric G protein alpha-2 subunit Gpa2 [Source:PomBase;Acc:SPAC23H3.13c]	G-alpha
SPCC126.06	1772	2031	2248	2023	1981	2222	1853	1993	2091	1870	1724	2175	1909	1939	2040	1585	1565	1577	twf1	III	2125759	2127454	+	1350	protein_coding	twinfilin (predicted) [Source:PomBase;Acc:SPCC126.06]	Cofilin_ADF
SPCC1442.14c	2101	1615	1967	2149	1770	1896	1776	1853	1859	2401	2011	1907	2485	1928	1906	1837	1458	1677	hnt1	III	1792660	1793343	-	684	protein_coding	adenosine 5'-monophosphoramidase (predicted) [Source:PomBase;Acc:SPCC1442.14c]	HIT
SPBC2A9.08c	1909	1539	1505	1866	1668	1389	1824	2015	1733	4217	2439	1847	2125	1723	1504	2022	1702	1532	sec22	II	2961165	2962782	-	1281	protein_coding	SNARE Sec22 (predicted) [Source:PomBase;Acc:SPBC2A9.08c]	-
SPAC15E1.04	1705	2118	2228	1861	1776	2208	2242	2523	2281	1483	1694	2167	1483	1550	1904	1901	1489	1937	hal3	I	3723774	3725936	+	2163	protein_coding	thymidylate synthase/ flavoprotein fusion protein Hal3 [Source:PomBase;Acc:SPAC15E1.04]	Flavoprotein
SPCC16A11.17	1424	2064	1759	1777	1896	2263	1788	1638	2224	1573	1642	1965	2002	2209	2715	1789	1575	2234	mcm4	III	900327	903425	+	3099	protein_coding	MCM complex subunit Mcm4/Cdc21 [Source:PomBase;Acc:SPCC16A11.17]	MCM
SPAC3C7.01c	1426	2072	1759	2305	2129	2199	1607	1559	1807	1639	1526	1941	2194	2313	2815	1667	1707	1862	sac12	I	2061573	2063810	-	2238	protein_coding	inositol polyphosphate phosphatase (predicted) [Source:PomBase;Acc:SPAC3C7.01c]	-
SPCC736.12c	1590	1775	1283	2293	2144	2257	1658	1633	1440	1837	1861	2010	2155	2302	2206	2131	1952	1983	mmi1	III	337088	340150	-	2791	protein_coding	YTH family RNA binding protein Mmi1 [Source:PomBase;Acc:SPCC736.12c]	YTH
SPAC2F7.16c	1446	2056	1422	2020	1968	2061	1787	1806	2272	1403	1421	1969	1972	2148	2444	2035	1926	2314	pld1	I	565035	569485	-	4451	protein_coding	phospholipase D, Pld1 [Source:PomBase;Acc:SPAC2F7.16c]	PX
SPAC1805.01c	1509	2047	1852	2027	1934	2159	1969	2198	2067	1579	1505	1835	1911	2063	2295	1761	1748	1937	ppk6	I	2770615	2773500	-	2704	protein_coding	serine/threonine protein kinase Ppk6 (predicted) [Source:PomBase;Acc:SPAC1805.01c]	Pkinase
SPAC27D7.09c	506	285	469	7375	6181	5651	226	293	191	345	374	621	4079	2935	3923	339	271	331	SPAC27D7.09c	I	4523298	4524731	-	1434	protein_coding	But2 family protein [Source:PomBase;Acc:SPAC27D7.09c]	-
SPBC32F12.01c	1262	1738	2193	1338	1654	1967	1889	1763	2265	1567	1728	2692	1436	1909	2288	2329	1992	2351	css1	II	2783948	2786109	-	1873	protein_coding	inositol phosphosphingolipid phospholipase C, Css1 [Source:PomBase;Acc:SPBC32F12.01c]	Exo_endo_phos
SPAC3H5.06c	1536	1702	1502	1920	2289	2372	2125	2330	2461	1670	1361	1919	1625	1917	2232	1652	1722	2023	pol1	I	3430961	3436241	+	5190	protein_coding	DNA polymerase alpha catalytic subunit [Source:PomBase;Acc:SPAC3H5.06c]	DNA_pol_B
SPAC17H9.02	1514	1958	2072	1980	1883	2663	1614	1742	2121	1521	1610	2208	1671	1870	2479	1750	1675	2023	mtl1	I	2004745	2008108	+	3364	protein_coding	TRAMP complex ATP-dependent RNA helicase (predicted) [Source:PomBase;Acc:SPAC17H9.02]	DEAD
SPBP23A10.10	1543	2090	1813	1522	1550	1980	1603	1902	2212	1694	1732	2257	1551	1900	2194	2362	1935	2500	ppk32	II	2016395	2018936	+	2392	protein_coding	serine/threonine protein kinase Ppk32 (predicted) [Source:PomBase;Acc:SPBP23A10.10]	Pkinase
SPAC12G12.13c	1841	1926	1710	1885	1665	2190	1911	1815	1746	2101	1749	2014	1763	1827	2010	2121	1885	2174	cid14	I	321764	324129	+	2366	protein_coding	poly(A) polymerase Cid14 [Source:PomBase;Acc:SPAC12G12.13c]	NTP_transf_2
SPBC1271.14	1512	2147	2179	1817	2363	2411	2166	2135	2788	1345	1447	1742	1429	2002	2191	1262	1615	1755	SPBC1271.14	II	336351	338426	-	2076	protein_coding	glutamate N-acetyltransferase (predicted) [Source:PomBase;Acc:SPBC1271.14]	-
SPAC1805.04	1137	1752	1951	2160	2038	2606	1771	1646	2279	1433	1463	1764	1971	2245	2762	1696	1585	2036	nup132	I	2775128	2781053	+	5862	protein_coding	nucleoporin Nup132 [Source:PomBase;Acc:SPAC1805.04]	-
SPBC336.02	1632	1549	1039	1988	2029	2273	1473	1070	1311	2348	1908	1682	2454	2358	2688	2190	1978	2320	SPBC336.02	II	2736862	2738059	+	1140	protein_coding	18S rRNA dimethylase (predicted) [Source:PomBase;Acc:SPBC336.02]	-
SPAC644.18c	1777	1788	1830	2088	1698	1639	2129	1996	1883	3300	2008	1768	1731	1729	1802	1691	1697	1729	bet3	I	2704213	2705633	-	1274	protein_coding	TRAPP complex subunit Bet3 (predicted) [Source:PomBase;Acc:SPAC644.18c]	TRAPP_Bet3
SPAC12G12.01c	1562	1799	1606	2276	2160	2095	1733	1858	2181	1882	1752	1454	1972	2165	2126	1811	1821	1999	sea4	I	346795	350151	+	3357	protein_coding	SEA complex subunit, ubiquitin-protein ligase E3, Sea4 (predicted) [Source:PomBase;Acc:SPAC12G12.01c]	-
SPBC577.12	1450	1779	1493	2117	2091	2009	2201	2220	2374	2134	1731	1827	1788	2101	2038	1521	1606	1760	dph6	II	773121	775489	+	2274	protein_coding	diphthamide synthetase Dph6 (predicted) [Source:PomBase;Acc:SPBC577.12]	Ribonuc_L-PSP
SPAC1687.05	1586	2211	2016	1810	1815	2314	1683	1895	2174	1324	1368	1891	1775	1988	2408	1872	1851	2235	pli1	I	908736	911854	+	3067	protein_coding	SUMO E3 ligase Pli1 [Source:PomBase;Acc:SPAC1687.05]	zf-MIZ
SPBC4B4.03	1409	1769	1998	1933	1741	2106	1719	1701	2212	1316	1637	1895	2012	2287	2355	2119	1781	2220	rsc1	II	3416010	3418693	+	2581	protein_coding	RSC complex subunit Rsc1 [Source:PomBase;Acc:SPBC4B4.03]	BAH
SPAC22F8.05	1539	1941	3528	1392	1299	1400	1614	2946	2502	1778	1856	2856	1341	825	1623	2009	1501	2231	SPAC22F8.05	I	4791892	4795263	+	3372	protein_coding	alpha,alpha-trehalose-phosphate synthase (predicted) [Source:PomBase;Acc:SPAC22F8.05]	-
SPAC1639.02c	1458	1817	1520	1780	2270	2419	2365	2187	2379	1237	1314	1495	1701	2261	1994	1953	2175	1855	trk2	I	255881	259505	-	2851	protein_coding	potassium ion transmembrane transporter Trk2 [Source:PomBase;Acc:SPAC1639.02c]	-
SPAC11E3.11c	1358	1945	1693	2073	2185	2686	2087	2070	2212	1304	1383	1444	1816	2281	2464	1539	1849	1789	syt22	I	5302220	5305725	-	3506	protein_coding	guanyl-nucleotide exchange factor Syt22 [Source:PomBase;Acc:SPAC11E3.11c]	Sec7
SPBC146.03c	1083	1546	1342	3500	4406	2464	1540	1690	1891	1532	1275	1227	1961	1979	2274	1356	1408	1703	cut3	II	1002263	1006688	-	4426	protein_coding	condensin complex SMC subunit Smc4 [Source:PomBase;Acc:SPBC146.03c]	SMC_N
SPBC16A3.03c	1533	2161	2015	1745	1572	2115	1669	1887	1634	1772	1724	2326	1716	1845	2395	1948	1911	2202	ppr7	II	4293219	4296025	+	2807	protein_coding	mitochondrial PPR repeat protein Ppr7 [Source:PomBase;Acc:SPBC16A3.03c]	-
SPAC11E3.10	2124	1686	1904	1941	1785	1666	1725	1908	1696	2546	1914	2133	2032	2050	1791	1817	1939	1512	SPAC11E3.10	I	5300670	5301956	+	915	protein_coding	VanZ-like family protein [Source:PomBase;Acc:SPAC11E3.10]	-
SPBC3B9.03	1432	2036	1986	1812	1578	1955	2003	1907	2269	1761	1750	1926	1868	1946	2004	1821	1838	2265	srp101	II	3993392	3995471	+	1824	protein_coding	signal recognition particle receptor alpha subunit Srp101 (predicted) [Source:PomBase;Acc:SPBC3B9.03]	-
SPBC1703.02	1497	2071	1887	1901	1446	1724	1593	1721	2355	1551	1613	2370	1837	1857	2206	2107	1965	2418	rsc9	II	2916188	2918985	+	2745	protein_coding	RSC complex subunit Rsc9 [Source:PomBase;Acc:SPBC1703.02]	ARID
SPAC23A1.05	1718	1389	1287	2603	1771	1474	1476	1827	1635	4550	2542	1938	1980	1374	1462	2080	1536	1471	SPAC23A1.05	I	4088693	4089782	+	1090	protein_coding	serine palmitoyltransferase subunit A (predicted) [Source:PomBase;Acc:SPAC23A1.05]	-
SPAC19A8.02	1607	1919	1545	1731	1789	1789	2404	2162	2080	1844	1690	1921	1864	2077	1730	1964	2044	1936	SPAC19A8.02	I	2485083	2489081	-	3901	protein_coding	pleckstrin homology domain protein [Source:PomBase;Acc:SPAC19A8.02]	PH
SPBC30D10.15	1559	2003	1433	1748	1690	2381	1808	1560	1818	1766	1795	2219	1726	1849	2029	2083	2018	2611	SPBC30D10.15	II	3065905	3067562	-	1658	protein_coding	snoRNP assembly factor Naf1 (predicted) [Source:PomBase;Acc:SPBC30D10.15]	-
SPCC1494.06c	1383	1939	1574	1870	1502	2453	1528	1255	1681	1926	1685	2132	1892	2007	2713	1936	1782	2820	dbp9	III	2332688	2334958	-	2271	protein_coding	ATP-dependent RNA helicase Dbp9 (predicted) [Source:PomBase;Acc:SPCC1494.06c]	DEAD
SPAC2F3.15	1671	1807	1291	1944	2154	2179	1996	1988	2007	1717	1632	1759	1935	2211	1960	2036	1966	1812	lsk1	I	3953832	3956869	+	2875	protein_coding	P-TEFb-associated cyclin-dependent protein kinase Lsk1 [Source:PomBase;Acc:SPAC2F3.15]	Pkinase
SPAC3A11.09	1508	1969	1814	1871	1616	2133	1669	2074	2374	1527	1565	1868	2037	2104	2622	1578	1658	2063	sod22	I	3449835	3452853	-	2804	protein_coding	plasma membrane alkali metal cation/H+ antiporter Sod22 [Source:PomBase;Acc:SPAC3A11.09]	Na_H_Exchanger
SPBC25D12.05	1642	2025	1598	1720	1756	2021	1543	1660	1885	1987	1758	1699	2096	2116	2473	2084	1716	2225	trm1	II	3723013	3725138	+	2126	protein_coding	tRNA (guanine-N2-)-methyltransferase Trm1 [Source:PomBase;Acc:SPBC25D12.05]	TRM
SPAC23A1.14c	1302	1623	2049	2278	2172	3021	2183	2819	3139	1323	1278	1841	1522	1457	2054	1307	1135	1498	SPAC23A1.14c	I	4101276	4103209	-	1934	protein_coding	uncharacterised trans-sulfuration enzyme (predicted) [Source:PomBase;Acc:SPAC23A1.14c]	Cys_Met_Meta_PP
SPAPB1E7.03	1508	1744	1404	1967	1796	2025	1618	1595	1565	2023	1642	2186	2320	2155	2377	2145	1768	2158	rpc82	I	3286487	3288578	+	2013	protein_coding	DNA-directed RNA polymerase III complex subunit Rpc82 (predicted) [Source:PomBase;Acc:SPAPB1E7.03]	RNA_pol_Rpc82
SPBC354.06	1864	2107	1786	1757	1619	1558	2189	2307	1959	1915	1804	2126	1738	1826	1802	1979	1863	1786	mrps16	II	554749	557248	+	1805	protein_coding	mitochondrial ribosomal protein subunit S16 (predicted) [Source:PomBase;Acc:SPBC354.06]	-
SPAC23H3.10	1722	2036	1834	1799	1745	1953	1713	1787	1610	2163	1937	2256	1710	1826	2256	1870	1677	2076	ssr2	I	2511048	2512846	+	1799	protein_coding	SWI/SNF and RSC complex subunit Ssr2 [Source:PomBase;Acc:SPAC23H3.10]	SWIRM
SPCC1494.02c	2812	989	801	2289	2201	1088	1760	1918	889	3972	2403	1478	3059	2169	1092	2230	1817	970	taf13	III	2317999	2319119	-	825	protein_coding	transcription factor TFIID complex subunit Taf13 (predicted) [Source:PomBase;Acc:SPCC1494.02c]	-
SPNCRNA.659	3557	899	928	1729	1676	601	2244	1524	1025	3485	2453	1157	2329	1626	714	3777	3261	936	psf3-antisense-1	I	526641	528541	+	1901	ncRNA	antisense RNA (predicted) [Source:PomBase;Acc:SPNCRNA.659]	-
SPBC2D10.19c	3933	667	452	1877	1590	1029	1312	1360	452	4292	2556	1103	3703	2139	885	3362	2184	990	alb1	II	3003351	3003938	-	454	protein_coding	pre-60S shuttling factor Alb1 (predicted) [Source:PomBase;Acc:SPBC2D10.19c]	-
SPAC22G7.09c	1600	1917	1720	1934	1809	1755	1951	1911	1862	1675	1814	2072	1800	2097	1962	2087	1768	2142	nup45	I	751647	753492	-	1586	protein_coding	nucleoporin Nup45 [Source:PomBase;Acc:SPAC22G7.09c]	-
SPBC13A2.02	1346	1875	1651	2372	1972	1806	1675	1873	1683	1882	1767	2080	2412	1985	2069	1751	1631	2045	nup82	II	3400486	3403309	+	2824	protein_coding	nucleoporin Nup82 [Source:PomBase;Acc:SPBC13A2.02]	-
SPBC16G5.18	1722	1523	1553	2075	2387	1888	2396	2536	2027	1484	1363	1477	2134	2264	1979	1479	1981	1566	erg24	II	4250030	4251433	+	1404	protein_coding	C-14 sterol reductase Erg24 (predicted) [Source:PomBase;Acc:SPBC16G5.18]	-
SPBC16C6.12c	1462	1746	1331	1688	1689	2116	1699	1388	1676	2093	2100	2032	1875	1957	2366	2132	1884	2593	las1	II	4352543	4354124	-	1582	protein_coding	Las1 pre-rRNA processing protein [Source:PomBase;Acc:SPBC16C6.12c]	-
SPAC4F10.16c	1263	1724	1684	2315	2623	3172	2098	2263	2201	1254	1334	1587	1285	1839	1998	1449	1706	2014	SPAC4F10.16c	I	4863739	4869888	-	6104	protein_coding	P-type ATPase (predicted) [Source:PomBase;Acc:SPAC4F10.16c]	-
[truncated: 5,563 more rows]
