# Supplementary material for: Differential gene expression drives cell-cycle-dependent transition from monopolar to bipolar growth in Schizosaccharomyces pombe
Source: G3 (Bethesda). 2026 May 11;16(7):jkag126. doi: 10.1093/g3journal/jkag126 (PMC13334187; doi:10.1093/g3journal/jkag126)
Supplement: jkag126_Supplementary_Data [file jkag126_supplementary_data.zip › Supplementary_Table_9_G3-2026-406766.xlsx]

## Sheet: all_compare
Supplementary table 9: Comparison of all samples with Raw data
gene_id	T025_Cdc10_2_count	T025_Cdc10_3_count	T025_Cdc10_1_count	T036_Cdc10_2_count	T036_Cdc10_3_count	T036_Cdc10_1_count	T150_Cdc10_2_count	T150_Cdc10_3_count	T150_Cdc10_1_count	T025_WT_2_count	T025_WT_3_count	T025_WT_1_count	T036_WT_2_count	T036_WT_3_count	T036_WT_1_count	T150_WT_2_count	T150_WT_3_count	T150_WT_1_count	T025_Cdc10_2_fpkm	T025_Cdc10_3_fpkm	T025_Cdc10_1_fpkm	T036_Cdc10_2_fpkm	T036_Cdc10_3_fpkm	T036_Cdc10_1_fpkm	T150_Cdc10_2_fpkm	T150_Cdc10_3_fpkm	T150_Cdc10_1_fpkm	T025_WT_2_fpkm	T025_WT_3_fpkm	T025_WT_1_fpkm	T036_WT_2_fpkm	T036_WT_3_fpkm	T036_WT_1_fpkm	T150_WT_2_fpkm	T150_WT_3_fpkm	T150_WT_1_fpkm	Cdc10vsWT_Cdc10	Cdc10vsWT_WT	Cdc10vsWT_log2FoldChange	Cdc10vsWT_pvalue	Cdc10vsWT_padj	Cdc10_T0_25CvsWT_T0_36C_Cdc10_T0_25C	Cdc10_T0_25CvsWT_T0_36C_WT_T0_36C	Cdc10_T0_25CvsWT_T0_36C_log2FoldChange	Cdc10_T0_25CvsWT_T0_36C_pvalue	Cdc10_T0_25CvsWT_T0_36C_padj	Cdc10_T0_25CvsWT_T150_36C_Cdc10_T0_25C	Cdc10_T0_25CvsWT_T150_36C_WT_T150_36C	Cdc10_T0_25CvsWT_T150_36C_log2FoldChange
SPBC32F12.11	230534	278475	292992	312393	306259	343808	221508	215543	309691	192446	223016	271810	260055	259320	284259	228138	199589	250270	10709.5	12195.6	13174.5	11611.1	11678.6	12867.8	8964.1	8273.26	12454.5	8414.14	10397.7	11461.6	10456.7	10309.9	10934.8	9652.8	8883.5	10820.5	272696	244344	0.158377	0.110643	0.304514	284856	249950	0.188595	0.171904	0.510058	272505	220823	0.303392
SPBC1815.01	160050	179427	208279	194787	206159	241500	146066	136318	219593	138952	155695	190986	173869	167430	184303	136514	112760	139214	7554.57	7984.09	9515.82	7356.2	7987.8	9183.89	6006.03	5316.39	8972.98	6172.87	7375.63	8182.82	7103.49	6763.54	7203.6	5868.87	5099.46	6115.62	183992	157683	0.222616	0.0651977	0.219467	194663	163506	0.251637	0.0860343	0.354347	186246	126496	0.558115
SPBC19C2.07	165370	204845	227950	141755	119333	171008	156764	165789	222508	145607	166508	222568	130168	126340	143987	174935	153141	194956	9226.02	10773.7	12309.6	6327.55	5464.98	7686.52	7618.83	7642.28	10746.5	7645.53	9323.15	11271.1	6285.75	6032.33	6651.87	8889.09	8185.85	10122.7	173306	165757	0.064248	0.696227	0.854311	212417	124547	0.770207	1.86e-06	8.5e-05	203191	170345	0.254382
SPAC1F8.07c	98228	126810	134262	136368	126760	164301	89059	88115	120956	87735	102002	133545	120600	124160	158402	113158	94707	152454	3688.45	4488.96	4879.88	4096.95	3907.17	4970.56	2913.21	2733.81	3931.88	3100.63	3844.04	4551.81	3919.69	3990.04	4925.3	3870.06	3407.27	5327.85	117866	122254	-0.0527384	0.692023	0.852966	127552	125215	0.0266779	0.88425	0.971139	122004	117252	0.0573138
SPBC839.15c	85657	101457	97670	121089	108132	139729	96153	91857	124899	89105	98169	105914	139875	133935	155131	125166	111154	147920	3889.52	4343.09	4292.8	4399.24	4030.49	5111.82	3803.47	3446.32	4909.71	3808.06	4473.81	4365.5	5497.54	5204.92	5833.04	5176.57	4835.85	6251.21	104627	124389	-0.249599	0.0161677	0.084465	101166	133388	-0.398899	0.00143586	0.0226519	96786.9	125136	-0.370616
SPAC26F1.06	115287	99798	111725	135889	146589	143234	77131	80425	92874	131152	105806	111831	151429	117353	112128	90569	72753	80702	10409.6	8494.92	9764.51	9816.97	10864.9	10419.7	6066.9	6000.05	7259.59	11145.4	9588.13	9165.65	11834.7	9068.47	8383.6	7448.28	6293.89	6781.75	108873	109717	-0.0111353	0.94159	0.972491	116391	118794	-0.0294766	0.876448	0.971139	111426	79464.8	0.487692
SPAC9.09	97172	133280	129405	70465	95251	94814	151684	101849	177257	69471	79697	108807	72611	111203	102401	99738	149379	114023	2456.07	3175.77	3165.91	1425	1976.24	1930.76	3339.83	2127	3878.54	1652.62	2021.68	2496.34	1588.54	2405.49	2143.22	2296.06	3617.47	2682.23	115431	102787	0.167375	0.380974	0.634511	127688	88916	0.522106	0.0155995	0.117105	122121	118809	0.0396691
SPCC794.09c	97630	121823	117052	85582	81433	105793	96755	94849	135668	91643	102226	126125	94515	94087	113276	120258	105430	145668	4387.98	5161.72	5092.22	3077.54	3004.37	3830.84	3788.26	3522.28	5278.65	3876.58	4611.19	5145.53	3676.87	3619.08	4215.83	4922.87	4540.05	6093.26	102712	112549	-0.131952	0.337393	0.594648	119489	93822.2	0.348882	0.0172441	0.125556	114304	120920	-0.0811785
SPBC14F5.04c	103078	141698	175541	157834	144953	183912	42366	39231	69710	84780	93610	128747	143613	121888	163228	41530	36409	43099	4218.76	5467.22	6954.16	5168.44	4869.87	6064.36	1510.5	1326.66	2469.89	3265.73	3845.14	4783.04	5087.55	4269.4	5531.94	1548.12	1427.72	1641.69	115544	95351.8	0.27711	0.395367	0.648186	149152	133271	0.162417	0.480691	0.797474	142639	39428.3	1.85506
SPAC1071.10c	110038	101225	97976	114814	97059	98897	114273	108032	108890	64737	89190	98317	97265	111808	85275	117731	144913	127571	1711.08	1483.88	1474.67	1428.44	1238.89	1238.99	1547.94	1388	1465.82	947.432	1391.92	1387.72	1309.12	1487.94	1098.02	1667.4	2158.98	1846.22	103725	106259	-0.0348246	0.796604	0.908043	110088	91716.3	0.263412	0.118819	0.419371	105385	127465	-0.274425
SPAC4H3.10c	85186	107859	120889	99524	87004	120772	82049	83262	119237	76244	91902	110254	97628	98722	108878	88567	82557	98059	3156.7	3767.96	4336.1	2950.76	2646.52	3605.69	2648.64	2549.31	3825.08	2659.13	3417.91	3708.58	3131.38	3130.88	3340.94	2989.24	2931.13	3381.87	98895.2	96226.6	0.0394619	0.724243	0.869793	111464	94920.3	0.23179	0.165929	0.50281	106618	87715	0.281554
SPCC1739.13	102971	134246	142131	138305	89551	153064	13744	21365	32786	103314	121365	152095	157236	112645	172265	22328	14099	17641	3230.15	3970.03	4315.63	3471.25	2305.95	3868.45	375.583	553.759	890.35	3050.25	3820.96	4330.82	4269.29	3024.17	4474.75	637.942	423.752	515.033	91049.5	97253.2	-0.0950973	0.861114	0.940523	134659	137452	-0.0296195	0.891662	0.971139	128799	17578.1	2.87326
SPCC417.08	68620	93029	86218	85646	77646	116010	77445	74501	110843	67317	78796	106692	81940	82491	113459	103172	85916	138690	1443.18	1844.48	1755.16	1441.18	1340.48	1965.72	1418.89	1294.62	2018.1	1332.49	1663.2	2036.81	1491.63	1484.79	1975.94	1976.31	1731.25	2714.69	85815.1	96956.1	-0.176101	0.203409	0.44181	87957	86266.2	0.0280027	0.884817	0.971139	84125.8	106659	-0.342389
SPBC1709.05	66513	86781	80115	67947	59619	85417	71432	73273	96617	70784	81119	100050	73178	76140	94324	103931	90662	127635	2166.47	2664.74	2525.85	1770.75	1594.05	2241.54	2026.86	1971.97	2724.36	2169.95	2651.79	2958.09	2063.11	2122.49	2544.09	3083.29	2829.35	3869.19	75117	92687.1	-0.303232	0.026819	0.119692	82851.3	75683.9	0.130539	0.428099	0.76185	79249.1	104915	-0.404756
SPCC24B10.21	72919	82060	100308	67812	76231	86576	87852	77320	107013	69443	72070	93237	65821	66231	72246	62910	63364	75067	5373.2	5700.43	7154.43	3997.96	4611	5139.8	5639.34	4707.54	6826.42	4816.03	5329.88	6236.32	4198.1	4176.77	4408.28	4222.17	4473.53	5148.08	82898.4	72540.8	0.192549	0.104621	0.294523	90721.2	63540.4	0.513764	0.00159115	0.0245802	86795.5	65635.6	0.403142
SPAC6G10.11c	118591	42821	48538	63475	55846	40040	58688	73394	48989	169241	101895	68417	94823	58321	40784	100687	72360	52342	15838.8	5391.52	6274.79	6782.86	6122.57	4308.44	6828.17	8099.18	5664.13	21273.8	13658.2	8294.34	10961.7	6666.26	4510.49	12248.1	9259.43	6506.16	60775.2	86894.1	-0.515777	0.0545759	0.195301	75370.1	60699.5	0.312305	0.490695	0.803793	72313.9	73406.1	-0.0216311
SPBC29A3.04	61001	70493	71375	58897	52414	67057	59055	58672	71583	64922	72793	81622	67679	65807	76346	70996	66696	87347	4877.23	5313.32	5523.68	3767.63	3439.96	4319.52	4113.17	3875.94	4954.62	4885.35	5841.12	5923.67	4683.66	4502.92	5054.58	5170.03	5109.17	6499.62	62465.9	74101.1	-0.246432	0.0210305	0.102328	72080.7	65244	0.143768	0.256988	0.60913	68963.1	73313.1	-0.0882475
SPAC926.04c	55053	75702	77602	116566	76655	126759	13763	17260	23662	61663	66642	90409	115235	79310	126746	15328	12910	15085	1493.18	1935.63	2037.28	2529.55	1706.64	2769.91	325.184	386.796	555.58	1574.07	1814.05	2225.82	2705.27	1840.97	2846.61	378.652	335.484	380.786	62959.6	64618.2	-0.0375177	0.940375	0.972179	73931.3	99872.8	-0.433906	0.0619443	0.293967	70706.8	14109.9	2.32514
SPCC576.08c	54448	62669	65753	52958	47008	63994	55350	57408	69939	56573	63310	79743	59792	59057	75010	69309	65725	94345	4343.44	4712.91	5077.09	3380.05	3078.19	4112.89	3846.4	3783.86	4829.87	4247.46	5068.68	5774.2	4128.49	4031.9	4954.9	5035.76	5023.4	7004.47	57901.8	70528.6	-0.284604	0.0210365	0.102328	64976.7	60227.2	0.109507	0.477528	0.795086	62166	74710.5	-0.265185
SPAC22H12.04c	62630	67354	73380	46804	41080	56666	49207	51257	65210	69472	66966	86281	60066	55157	67231	68333	60030	81228	4649.04	4713.33	5272.36	2779.74	2503.12	3388.9	3181.94	3143.72	4190.44	4853.54	4988.91	5813.58	3859.27	3504.03	4132.51	4619.92	4269.37	5611.65	56629.2	69739.2	-0.300432	0.0462415	0.17272	72297.2	56729.9	0.349829	0.0109234	0.0941348	69179.2	68251.1	0.0194841
SPBC32H8.12c	58651	68943	66917	54387	52126	58170	64105	62374	72989	53817	56285	62569	49180	47646	55140	56697	56548	64109	2256.41	2500.44	2491.87	1674.08	1646.14	1803.01	2148.42	1982.69	2430.88	1948.63	2173.23	2184.99	1637.67	1568.75	1756.6	1986.67	2084.37	2295.44	61166.4	56974.5	0.10242	0.353173	0.608898	69101.9	47253.5	0.548303	1.07e-05	0.000381232	66111.6	57820.6	0.193323
SPCC553.10	52252	55629	56191	74393	66738	64076	88147	78256	78809	22656	35550	39699	36447	45191	34588	42888	52539	43547	1947.54	1954.65	2027.2	2218.48	2041.87	1924.13	2862.04	2409.97	2542.87	794.758	1329.82	1343.11	1175.82	1441.52	1067.51	1455.94	1876.2	1510.59	66452.4	39998.2	0.732389	9.84e-08	5.14e-06	58335	36198.2	0.688447	1.79e-05	0.000582592	55822.3	45403.8	0.298032
SPAC1F7.13c	52020	61077	62849	36468	31051	45943	43984	47101	58343	53340	55455	77579	44544	42122	55586	59678	51870	78397	4197.24	4645.74	4908.38	2354.21	2056.55	2986.54	3091.52	3140.03	4075.17	4050.55	4490.6	5681.78	3110.84	2908.63	3713.83	4385.61	4009.81	5887.03	48452.5	58901.2	-0.281733	0.116807	0.314606	62506.8	44192.8	0.5002	0.00186808	0.02775	59800.7	61831.7	-0.0481846
SPBP8B7.03c	44740	58905	55418	46455	40304	54784	39908	41268	52845	49568	53397	65811	52992	52845	66442	55163	51166	74268	2519.97	3127.78	3021.33	2093.5	1863.46	2486.05	1958.14	1920.54	2576.73	2627.66	3018.47	3364.7	2583.49	2547.36	3098.89	2829.9	2761.19	3893.19	47589.8	58969.7	-0.309332	0.011634	0.0660732	56457.5	53524	0.076981	0.643655	0.879031	54001.5	58813.7	-0.123151
SPAC1006.07	37802	56195	57271	43221	36919	58779	46462	45963	61088	45392	49726	67374	44669	47600	62740	53890	53238	77029	1724.29	2416.44	2528.58	1577.36	1382.34	2160.1	1846.19	1732.26	2412.21	1948.69	2276.4	2789.55	1763.59	1858.18	2369.75	2238.86	2326.65	3270.04	48444.6	56787.5	-0.229241	0.108978	0.301881	53643.7	48119.6	0.156784	0.475309	0.794114	51296.1	59991.5	-0.225908
SPBC56F2.12	45185	59751	60455	49871	45678	60079	54848	57274	73478	38090	43241	55947	38825	40477	48514	46738	44483	60773	2097.69	2615.02	2716.6	1852.4	1740.7	2247.11	2218.16	2196.92	2953.03	1664.28	2014.71	2357.6	1560.1	1608.21	1864.99	1976.24	1978.59	2625.8	55249.4	47252.5	0.225565	0.0704969	0.229322	58702.7	39714.3	0.563765	0.000971947	0.0165209	56147.2	49513.7	0.181388
SPAC1705.03c	40356	55280	50300	33589	32201	35950	63861	67612	76771	35221	47257	54802	38791	43776	41423	49273	66470	73210	1455.68	1879.79	1756.19	969.381	953.45	1044.75	2006.68	2015.08	2397.28	1195.71	1710.78	1794.33	1211.11	1351.39	1237.26	1618.79	2297.2	2457.72	49885.4	51249.8	-0.0389308	0.848284	0.934613	51781.8	38578	0.42467	0.00684458	0.069056	49525.4	61702.4	-0.317155
SPBC18E5.04	47383	50572	51936	39789	37134	45859	48152	48245	55624	52184	51951	64015	44497	42486	52040	53585	47930	64205	3068.31	3087.24	3255.31	2061.48	1973.87	2392.53	2716.29	2581.3	3118.19	3180.4	3376.3	3762.75	2494.04	2354.56	2790.47	3160.41	2973.71	3869.45	46551.1	53667	-0.205224	0.102209	0.290342	53291.6	43213.3	0.302431	0.0194435	0.136052	50995.5	53971.4	-0.081828
SPCC18.14c	40731	53635	52386	33300	32213	47978	40531	38666	54763	44682	51676	69213	45425	44593	58651	52676	47210	71776	1337.82	1660.75	1665.46	875.097	868.509	1269.61	1159.7	1049.33	1557.13	1381.25	1703.46	2063.51	1291.41	1253.5	1595.19	1575.83	1485.67	2194.1	43300.9	55033	-0.345906	0.0250507	0.11441	52088.3	46176.4	0.173805	0.330174	0.685087	49821.8	55887.4	-0.165746
SPAC17G6.06	108145	18458	21023	38068	45828	14462	50966	62302	16741	98134	60954	31349	78731	49420	18624	72583	59727	20294	11198.6	1801.88	2107.17	3153.97	3895.46	1206.54	4597.51	5330.52	1500.73	9564.12	6334.76	2946.65	7056.65	4379.72	1596.96	6845.66	5925.75	1955.82	41758.1	55937	-0.42175	0.330179	0.58759	53327.3	46075.7	0.210862	0.825101	0.953068	51252.5	49808.1	0.0412348
SPBC18H10.12c	42438	50001	53642	40354	34514	49727	39054	40496	48476	45307	48653	63490	44910	44089	54898	50187	47239	64905	3153.5	3502.68	3858.25	2399.19	2105.25	2977.05	2528.07	2486.34	3118.38	3168.63	3628.43	4282.44	2888.53	2803.85	3377.99	3396.66	3363.21	4488.7	43701.2	52515.1	-0.265065	0.0379152	0.150117	51895.3	44714.3	0.214869	0.170633	0.509939	49647.5	52877.3	-0.0909289
SPAC664.05	40729	44607	48306	41357	38429	53790	37817	38843	51927	43172	47998	60965	45146	44596	55382	51157	44474	65043	3163.17	3265.92	3631.34	2569.85	2449.9	3365.7	2558.53	2492.54	3491.21	3155.65	3741.21	4297.8	3034.82	2964.16	3561.64	3618.65	3309.33	4701.36	43188.5	51824.4	-0.262988	0.0228538	0.107995	47503.7	45094.7	0.0750809	0.608089	0.863166	45453.2	52308	-0.202651
SPAC6F6.07c	43548	45686	48116	40543	35854	46684	42803	43874	52065	41543	48919	58241	45309	44337	48794	48779	47616	57496	4859.1	4805.67	5196.65	3619.45	3283.94	4196.73	4160.51	4044.87	5029.18	4362.68	5478.17	5898.8	4375.9	4233.9	4508.34	4957.28	5090.44	5970.75	43658.6	49985.4	-0.195249	0.0673926	0.223019	48839.3	43062.1	0.181623	0.0952959	0.374706	46736.3	50156.2	-0.101888
SPAC3H5.12c	37940	44213	46910	40014	35721	47790	35406	36367	46489	45386	46295	61453	44463	42520	53061	44639	40177	56915	2749.72	3020.82	3290.82	2320.3	2125.13	2790.52	2235.39	2177.76	2916.8	3095.86	3367.41	4042.8	2789.24	2637.37	3184.42	2946.65	2789.87	3839.04	40516.8	49203.2	-0.280238	0.0131193	0.0715048	45853.7	43523.6	0.0752386	0.619201	0.866813	43868.8	46153	-0.07323
SPCC1183.08c	41509	45504	46139	35271	30711	43201	35822	36085	44601	45430	45657	58946	42406	38629	47943	44483	41035	56152	3509.79	3627.2	3776.19	2386.14	2131.59	2942.99	2638.59	2521.01	3264.73	3615.34	3874.5	4524.18	3103.57	2795.36	3356.81	3425.75	3324.36	4418.83	39389.6	47680.3	-0.275589	0.0327033	0.135279	47330.1	40099	0.239188	0.072236	0.323076	45288.3	46143.2	-0.0269823
SPBC18E5.06	57660	24539	27031	43768	41801	25144	39004	41734	20471	109103	59787	42303	63293	38803	25756	47262	39803	25219	8651.3	3470.94	3925.69	5254.16	5148.3	3039.46	5098	5173.76	2658.95	15406.8	9002.93	5761.36	8219.74	4982.63	3199.99	6458.65	5721.86	3521.59	35138.6	51585.1	-0.553902	0.0401368	0.156345	39155.7	40030.8	-0.0318912	0.940623	0.985153	37553.2	36619.2	0.0363288
SPAC13G6.07c	40619	47608	46743	32046	26795	39022	33213	35927	42723	43649	44470	57589	39460	37853	48086	46758	42207	60395	2090.8	2310.19	2328.88	1319.77	1132.16	1618.26	1489.28	1527.97	1903.75	2114.59	2297.32	2690.73	1758.07	1667.52	2049.58	2192.11	2081.53	2893.27	37958.8	47674	-0.328779	0.0284792	0.124397	47950.5	38965.7	0.299339	0.0413227	0.226792	45875.6	48636.6	-0.0843152
SPAC8C9.08	41908	44009	46590	33139	30179	40841	35171	37110	46076	45695	43945	61385	40766	36417	44844	43979	39364	53180	3381.35	3347.48	3638.59	2139.3	1998.8	2654.88	2472.08	2473.97	3218.34	3470	3558.55	4495.76	2846.99	2514.69	2996.13	3231.93	3043.04	3993.42	39009.2	46442.5	-0.251641	0.0691231	0.22685	47116.7	37945.3	0.312315	0.0193337	0.135649	45087.7	44461.7	0.0201682
SPCC1281.06c	48396	38668	46624	41546	41047	43825	42619	43386	38908	31076	41817	38098	43086	42570	42265	47162	38271	37888	1445.5	1088.79	1347.92	992.836	1006.38	1054.6	1108.91	1070.7	1006.03	873.578	1253.52	1032.9	1113.88	1088.18	1045.33	1282.99	1095.2	1053.21	42117	40939.9	0.04088	0.666474	0.841832	47641.1	39819.4	0.258732	0.0970898	0.376625	45615.3	40171.5	0.18334
SPCC1795.11	28173	47141	41427	26790	26090	36318	43193	38647	51947	33791	38927	48054	31410	38513	44408	48705	51239	66235	678.526	1070.33	965.748	516.233	515.796	704.711	906.215	769.058	1083.07	765.954	940.924	1050.53	654.782	793.83	885.641	1068.39	1182.36	1484.65	37204.6	45550.9	-0.292001	0.100205	0.28809	41359.9	35500.3	0.220402	0.337409	0.690946	39541.5	54170.3	-0.454128
SPCC1450.04	42554	40115	39554	36921	30047	39117	40324	40921	45547	43956	40723	45772	38509	35291	38185	48421	41622	52464	3445.3	3061.8	3099.73	2391.66	1996.91	2551.57	2844.03	2737.43	3192.35	3349.44	3309	3363.83	2698.63	2445.33	2560.01	3570.62	3228.67	3953.23	38869.1	43716.8	-0.16957	0.15005	0.367209	43501.2	34852.6	0.319786	0.00818244	0.0776554	41639.9	46409.4	-0.156455
SPAC6B12.15	33980	42331	39522	33949	30267	40135	34252	35141	44316	38523	41910	49819	39867	38475	45620	48367	42573	58860	2100.11	2466.39	2364.31	1678.75	1535.53	1998.47	1844.12	1794.5	2371.07	2240.82	2599.6	2794.87	2132.69	2035.09	2334.73	2722.65	2520.97	3385.66	36504.8	45782.8	-0.326729	0.00551256	0.0376771	41131.5	38539.2	0.0939187	0.50001	0.804835	39347.1	48778.4	-0.309986
SPAC18G6.14c	39234	39762	36854	35541	31428	38333	33690	34100	43054	41691	42678	46499	43091	40973	44741	44601	39071	50274	3428.42	3275.54	3117.18	2484.85	2254.34	2698.73	2564.58	2462.04	3256.93	3428.79	3742.88	3688.26	3259.22	3064.19	3237.43	3549.76	3271.15	4088.64	36328.6	44560.3	-0.294667	0.00194627	0.0175133	41208.6	40075	0.040241	0.71526	0.91333	39439.7	43623.4	-0.145457
SPAC589.10c	66876	24400	27314	31881	29178	19959	32778	37615	23391	81146	55378	37625	52772	37247	23497	56221	42933	28721	6433.85	2212.96	2543.5	2453.99	2304.24	1547.02	2747.06	2990	1948.11	7347.44	5346.98	3285.67	4394.4	3066.75	1871.87	4926.31	3957.37	2571.6	32529.8	47499.4	-0.546151	0.0364307	0.145907	42570	35520.8	0.261168	0.557803	0.833742	40843.2	41670.6	-0.0289394
SPAC29A4.02c	30607	37793	35423	40688	34333	45254	36572	36578	44895	33918	37207	45229	35221	35045	41233	43637	38279	55033	1460.33	1699.91	1635.92	1553.23	1344.66	1739.57	1520.07	1441.98	1854.35	1523.1	1781.66	1958.82	1454.55	1431.01	1629.06	1896.3	1749.87	2443.75	37119.3	41334.2	-0.155163	0.140302	0.353177	36869.5	34659.9	0.0891624	0.517639	0.815365	35270.6	44588.3	-0.3382
SPBC2G5.05	32479	47169	45953	42020	36833	48398	35100	38201	53130	27166	32585	42091	33709	31475	47211	34294	30210	43057	929.914	1273.15	1273.51	962.578	865.661	1116.41	875.451	903.701	1316.87	732.038	936.328	1093.9	835.375	771.245	1119.3	894.296	828.716	1147.33	41312.9	36283	0.187289	0.128148	0.332942	44548	34882.7	0.352845	0.114707	0.411553	42600.8	35021.6	0.282636
SPBC16G5.14c	35823	37678	34930	33546	29685	35126	30998	31695	38688	40385	42525	44188	41101	39431	43081	47331	39360	52114	2880.49	2856.12	2718.63	2158.17	1959.35	2275.57	2171.32	2105.74	2693.06	3056.28	3431.78	3225.2	2860.57	2713.5	2868.49	3466.36	3032.32	3899.99	33723.5	44135	-0.388182	9.76e-05	0.00170696	38557.2	38457.2	0.00374797	0.971503	0.994379	36898.9	45190.2	-0.292434
SPBC56F2.02	40436	38753	40018	32800	28461	35400	30542	32669	35698	46466	41809	46143	41528	36676	43580	39872	37063	45812	3807.07	3439.63	3646.91	2470.79	2199.6	2685.23	2504.98	2541.37	2909.58	4117.43	3950.6	3943.45	3384.22	2955.23	3397.61	3419.12	3343.32	4014.26	34592.2	42935	-0.311724	0.00708104	0.0453795	42420.5	37883.5	0.163187	0.203827	0.55498	40602.8	39992.9	0.021832
SPAC110.04c	25434	36385	35707	62281	49977	68605	19365	19616	26015	29980	32284	40287	49531	46989	59828	29179	25480	35793	665.272	897.203	904.034	1303.41	1073.06	1445.76	441.252	423.941	589.078	738.048	847.505	956.526	1121.39	1051.88	1295.84	695.149	638.556	871.338	36790.8	39039.3	-0.0855836	0.703865	0.857854	34594.3	48585.2	-0.489978	0.00986945	0.0882824	33083.2	29450.9	0.167792
SPAC1F12.02c	39232	24240	25323	41839	34194	29399	35088	36131	29140	75804	42658	37591	53644	36737	32631	43410	37806	36482	3664.36	2134.39	2289.39	3126.64	2621.67	2212.31	2854.96	2788.35	2356.2	6663.74	3998.79	3187.05	4336.85	2936.62	2523.78	3692.92	3383.24	3171.32	31999.3	45100.7	-0.495108	0.00271521	0.0227005	31722.7	38415.7	-0.276183	0.347169	0.698632	30396.4	38358.5	-0.335657
SPAC1805.13	43572	33638	36568	29558	27385	33510	31951	33215	37316	51156	42422	48569	39262	33434	36265	45415	38484	46797	5062.01	3684.09	4112.1	2747.45	2611.56	3136.51	3233.59	3188.31	3752.97	5593.46	4946.26	5121.8	3948.06	3324.23	3488.73	4805.5	4283.62	5059.85	33728.9	43403	-0.363816	0.00783028	0.0483871	40563.1	33927.4	0.257716	0.142995	0.463557	38844.2	42563.6	-0.13193
SPBC11C11.09c	32888	38678	37738	29361	24935	33399	28389	28808	35486	45306	43829	52334	39770	37927	41242	43013	39642	51506	2364.14	2621.1	2625.8	1688.67	1471.35	1934.3	1777.75	1711.03	2208.29	3065.2	3162.04	3414.81	2474.5	2333.3	2454.93	2816.17	2730.27	3445.86	31816.6	44774.3	-0.492905	0.000116063	0.00192041	38831.1	37005.9	0.0694627	0.55491	0.832285	37150.7	43703.7	-0.234366
SPAC19B12.02c	33028	40005	29880	27351	28462	26523	60490	57509	65928	24364	32065	35244	28999	30494	28933	30138	46977	53442	1049.14	1197.98	918.711	695.127	742.143	678.782	1673.86	1509.38	1812.95	728.397	1022.24	1016.21	797.315	828.996	761.041	871.945	1429.72	1579.93	40213.7	35353.2	0.185847	0.391754	0.645701	36551.9	27524	0.40926	0.00778491	0.0753313	34971.1	42655.9	-0.28658
SPAPB1E7.12	33018	37492	41444	30017	26281	38213	30726	31272	40800	35696	38325	50081	37694	35473	45157	38303	33885	49904	2670.17	2858.32	3244.12	1942.2	1744.62	2489.75	2164.6	2089.55	2856.36	2716.91	3110.57	3676.28	2638.49	2455.12	3023.96	2821.26	2625.49	3756.02	33902	41224.1	-0.28213	0.0279412	0.122919	39783	36771.2	0.113575	0.47304	0.793214	38062.4	39750.1	-0.0625926
SPAC664.11	27986	43067	42694	64722	62119	69600	22555	21694	28794	23098	27569	37810	44496	49772	57434	14938	15360	20009	846.285	1227.73	1249.65	1565.91	1541.95	1695.67	594.16	542.033	753.776	657.383	836.695	1037.84	1164.64	1288.09	1438.16	411.426	445.023	563.126	41170.2	32232	0.353107	0.194243	0.428619	40327.1	47129.9	-0.22489	0.281994	0.632513	38559.8	16396.6	1.2337
SPAPJ698.02c	34266	40518	37503	30951	27106	36077	30461	30844	35902	33729	38509	47930	35938	35602	42915	39199	35876	50966	2212.82	2466.68	2344.2	1599.18	1436.87	1877.02	1713.6	1645.75	2007.08	2050	2495.83	2809.55	2008.77	1967.63	2294.85	2305.58	2219.73	3063.14	33301.1	40829.8	-0.294064	0.0165619	0.086038	39889.2	35572.8	0.165224	0.219164	0.576493	38163.3	41046.7	-0.105083
SPAC26H5.10c	30363	32231	26735	36823	28562	38697	29828	29363	33811	45707	36160	36654	42298	33273	37710	45577	40604	48095	2041.14	2042.62	1739.63	1980.56	1576.12	2095.86	1746.78	1630.95	1967.67	2891.88	2439.65	2236.65	2461.19	1914.29	2099.18	2790.6	2615.25	3009.07	31098.9	41519.4	-0.41692	2.1e-05	0.00048319	31763.4	35279.4	-0.151457	0.353604	0.705266	30398.1	43744.4	-0.52512
SPBC16A3.08c	30505	38576	36007	28852	25920	34527	29757	29751	40620	31412	37850	44494	32404	33254	40383	39696	35908	50525	1719.56	2049.97	1964.63	1301.26	1199.37	1568.06	1461.24	1385.67	1982.22	1666.52	2141.33	2276.65	1581.03	1604.27	1884.99	2038.06	1939.34	2650.68	32260.4	39207.5	-0.281373	0.0320935	0.134463	37311.6	32948.3	0.179418	0.240555	0.593063	35691.7	41074.2	-0.202642
SPBC3D6.02	35554	40602	35791	31397	24657	28246	36004	37192	38505	25830	32233	40174	31148	33634	30941	41957	42063	48583	813.769	876.08	792.927	574.964	463.259	520.865	717.874	703.351	762.947	556.423	740.43	834.652	617.076	658.837	586.422	874.662	922.419	1034.91	33807.5	37064.4	-0.132697	0.375761	0.631165	39780.2	29797.4	0.416869	0.000539295	0.0101356	38062.7	43229.7	-0.183644
SPBC14F5.05c	21455	30395	30148	19578	31346	21441	58851	34406	60496	24940	26847	31532	23271	48126	25716	32014	68475	40757	825.412	1102.37	1122.66	602.629	989.908	664.573	1972.33	1093.67	2014.8	903.039	1036.59	1101.14	774.912	1584.56	819.235	1121.77	2524	1459.31	33559.8	36584.2	-0.124486	0.627727	0.820441	29088.5	30238.3	-0.0559274	0.856911	0.966438	27818.4	46346.1	-0.736406
SPAC2C4.16c	33130	33722	35646	27158	24625	32187	27678	27664	33128	40811	37886	46002	36356	32425	36567	38559	33178	42032	3285.92	3153.06	3422.1	2155.12	2004.85	2572	2391.41	2267.04	2844.42	3809.61	3771.24	4141.51	3121.09	2752.34	3003.22	3483.24	3152.83	3879.89	30194.1	38989.6	-0.368834	0.00236438	0.0203822	36455.5	32782.3	0.153222	0.201545	0.55289	34888.1	37050.2	-0.0867475
SPAC23A1.08c	36194	34405	38039	27485	24205	30670	29675	31175	34126	40535	38674	46446	33299	30145	34404	35286	33311	38958	5219.54	4677.36	5309.72	3171.25	2865.31	3563.41	3727.96	3714.6	4260.35	5501.66	5597.38	6079.83	4156.45	3720.47	4108.35	4634.69	4602.55	5228.73	31464.7	37601.5	-0.257064	0.0563918	0.199096	38660.4	30442.5	0.344765	0.0066104	0.067478	37003.2	35051.4	0.0781736
SPBC660.16	27756	38530	44131	45366	40885	51948	26277	29344	33564	24304	26975	37772	34666	31681	44051	21926	19592	29791	1128.14	1476.34	1736.18	1475.28	1364.08	1701.1	930.39	985.449	1180.98	929.717	1100.37	1393.55	1219.56	1102.02	1482.6	811.685	762.955	1126.92	36626.2	30362.1	0.270599	0.0786833	0.245427	39178.2	34289.7	0.192278	0.385788	0.72506	37467.6	23215.5	0.690558
SPAC4G9.16c	40316	34570	33121	24416	21887	24406	27921	28661	27494	50197	39453	42780	36630	30590	30180	41567	35762	37433	3626.32	2931.38	2883.62	1757.12	1616.02	1768.65	2187.78	2130.05	2140.87	4249.47	3561.55	3492.82	2851.81	2354.8	2247.87	3405.34	3081.95	3133.63	29074.3	39212.7	-0.43159	0.00855393	0.0514256	38474.6	30353.5	0.342044	0.0495777	0.253041	36837.5	37391.6	-0.0215466
SPBC4F6.18c	39625	27069	26668	29816	30634	21215	37693	36296	27993	57870	39502	32176	37256	29928	24097	40026	38024	29235	1820.39	1172.34	1185.86	1095.94	1155.24	785.227	1508.49	1377.73	1113.29	2502.18	1821.32	1341.76	1481.45	1176.69	916.69	1674.79	1673.67	1249.98	30338.8	37437.6	-0.303326	0.0862564	0.26084	33326.1	28495.3	0.225924	0.388942	0.728095	31925.8	35003.2	-0.13277
SPBC17G9.07	37908	26798	31012	25950	20969	26756	26184	25473	29287	69880	41739	38700	34337	27757	29314	35825	30852	36048	5053.35	3367.71	4001.52	2767.74	2294.55	2873.6	3040.67	2805.69	3379.78	8767.38	5584.2	4682.82	3961.93	3166.71	3235.84	4349.69	3940.46	4472.33	27582.3	39307.9	-0.511081	0.00657022	0.0428456	34148.5	28477.7	0.261987	0.201188	0.552555	32707.1	33460.7	-0.0328699
SPAC22A12.15c	32034	34189	37769	44557	33094	45131	21669	23025	26328	23572	28997	39835	42628	37849	44505	19212	24471	22987	805.347	810.292	919.081	896.246	682.954	914.118	474.564	478.279	572.999	557.746	731.636	909.042	927.603	814.353	926.496	439.913	589.438	537.846	32399.7	31807.4	0.0266089	0.881964	0.949821	36971.9	38880.2	-0.0726066	0.593978	0.854382	35377.8	21777.2	0.700029
SPCC548.06c	30496	34358	42136	23427	21173	26788	34759	43475	41469	21539	24669	55377	22257	26577	26719	33049	31622	40983	510.696	542.414	682.998	313.889	291.053	361.423	507.074	601.546	601.183	339.479	414.611	841.775	322.613	380.901	370.512	504.081	507.369	638.744	32745.9	32061.7	0.0304583	0.881597	0.94961	38020.6	23488.6	0.694822	7.1e-05	0.00190562	36375.2	34424.2	0.0795349
SPBC29B5.03c	32116	30739	34821	25144	22684	31520	27374	28641	34781	34773	34278	44738	30158	27481	33896	31818	30158	39707	4297.49	3877.64	4510.06	2691.96	2491.63	3398.1	3190.92	3166.59	4029.03	4379.29	4603.41	5433.98	3492.95	3147.12	3755.83	3877.84	3866.44	4944.98	29399.6	34831.5	-0.244611	0.0677657	0.22412	34756.9	28459.4	0.288386	0.0416153	0.227149	33266	33127.2	0.00602798
SPCC5E4.07	31498	30870	31933	23521	21219	27601	24866	25788	29412	36936	36993	42230	32382	29486	33603	36515	32445	41360	3476.06	3211.62	3411.07	2076.82	1922.2	2454.06	2390.53	2351.43	2809.91	3836.38	4097.26	4230.31	3093.16	2784.88	3070.75	3670.27	3430.57	4248.04	27145.2	36557.8	-0.429496	0.00114794	0.0120057	33551.1	29702.2	0.175789	0.133068	0.444905	32111.8	35932.4	-0.16219
SPAC24H6.07	31416	32220	31781	26982	23724	29543	27222	27499	30886	34846	33404	37528	32230	30056	33186	33147	31919	37743	3034.82	2934.21	2971.64	2085.43	1881.22	2299.28	2290.79	2194.87	2582.9	3168.13	3238.55	3290.67	2694.87	2484.85	2654.6	2916.41	2954.24	3393.3	28658.5	34474.4	-0.266578	0.0118351	0.0668725	33936	29705.3	0.192096	0.0693743	0.31556	32477.4	33507.2	-0.0450377
SPAC15E1.03	39246	26283	31291	25234	21401	24628	26487	27358	27192	55480	43243	37836	33150	25648	24250	34019	30978	30234	5875.96	3709.73	4534.71	3022.8	2630.2	2970.77	3454.62	3384.37	3524.43	7817.86	6497.85	5142.05	4295.98	3286.42	3006.48	4639.04	4443.77	4212.92	27482.6	35978.5	-0.388623	0.0354289	0.142927	34556.9	25902.3	0.415892	0.0773523	0.334915	33102.1	31043.8	0.092607
SPCC794.12c	31300	40720	40109	19485	23630	20340	45537	35574	42403	30404	37829	42526	10332	14177	12202	41560	36442	38982	1061.17	1301.47	1316.22	528.544	657.621	555.582	1344.9	996.515	1244.52	970.153	1287.17	1308.71	303.194	411.351	342.559	1283.33	1183.75	1230.01	33016.5	30500.6	0.114351	0.699475	0.854343	39803	11417.3	1.80166	1.26e-22	6.54e-20	38071.9	38117.7	-0.00173
SPBC428.02c	27164	37778	36123	55684	38687	59459	27880	32313	41548	16101	17343	23656	27075	24840	34890	18691	16313	25475	1170.17	1534.19	1506.21	1919.22	1368.02	2063.62	1046.24	1150.12	1549.42	652.795	749.809	925.006	1009.53	915.786	1244.57	733.35	673.294	1021.35	38392.4	22865.7	0.747631	1.31e-06	4.9e-05	35856.9	26958.7	0.411499	0.0374943	0.216105	34292.9	19686	0.800738
SPBC19F8.08	31650	35478	33840	22870	20612	26019	26486	26750	30194	34408	34434	40475	29911	27621	32042	35121	30960	40154	2359.32	2493.2	2441.69	1364.02	1261.26	1562.64	1719.94	1647.58	1948.49	2414.02	2576.15	2738.72	1929.92	1762.14	1977.86	2384.53	2211.21	2785.78	28006.7	34646	-0.306931	0.0362886	0.145443	35883.9	27861	0.365088	0.00181952	0.0272195	34335	34598.9	-0.0110452
SPAC29B12.04	25603	32830	32473	28128	29326	32477	42991	50673	56421	22236	22313	31141	17541	18764	21411	23672	25718	32516	1385.64	1675	1701.1	1217.98	1302.82	1416.09	2026.85	2265.93	2643.41	1132.62	1211.96	1529.82	821.694	869.105	959.534	1166.86	1333.56	1637.8	35904.3	24486.8	0.552162	0.0012757	0.012787	32273	17937.4	0.847354	4.45e-08	3.22e-06	30870.3	26705.4	0.209091
SPBC16H5.02	23214	36567	33284	29794	27383	37242	28796	27356	41456	19722	24420	33084	25242	26054	33032	31448	27896	39184	488.809	725.876	678.378	501.947	473.305	631.798	528.209	475.94	755.685	390.848	516.066	632.346	460.054	469.516	575.954	603.122	562.79	767.895	31046	29385.4	0.0793066	0.564377	0.774942	32987.1	26191.7	0.332795	0.115018	0.41202	31540.5	32082.9	-0.0245957
SPCC613.05c	30875	28038	31595	23240	20958	26678	23626	24501	28969	38027	34290	41518	30980	27586	31100	33231	29850	38095	4147.17	3550.39	4107.81	2497.59	2310.82	2887.05	2764.52	2719.19	3368.55	4807.35	4622.57	5062.08	3601.82	3171.18	3459.15	4065.48	3841.53	4762.3	26234.3	34599.1	-0.399295	0.00297046	0.0241426	32220.5	27902.7	0.20757	0.125093	0.43214	30842.3	32955.9	-0.0956324
SPAC23A1.10	28613	30326	27549	24120	22403	29541	24619	27721	36542	26202	28330	32087	26576	24293	31832	39668	31287	49512	1390.59	1389.43	1295.95	937.895	893.746	1156.69	1042.3	1113.16	1537.42	1198.5	1381.83	1415.51	1117.95	1010.43	1281.04	1755.9	1456.85	2239.5	27509.1	32880.2	-0.257317	0.0881768	0.265236	30752.7	25699.6	0.258963	0.0789711	0.339491	29429.8	39191.9	-0.413285
SPAC1B3.16c	53286	51812	43549	32158	30947	31469	62578	72055	59234	10620	12526	13492	7101	8491	9794	10544	15431	10556	1608.59	1474.5	1272.5	776.713	766.869	765.368	1645.65	1797.24	1547.99	301.734	379.502	369.705	185.544	219.37	244.825	289.908	446.314	296.575	47985.5	11253.8	2.0922	2.35e-24	1.3e-21	52896.7	7883.62	2.74623	6.3e-55	1.64e-51	50633.5	11955	2.08249
SPAC24C9.12c	23181	32230	32040	16721	20220	22385	39560	26090	42892	22388	24647	34887	19565	34304	26285	27576	43008	35577	873.701	1145.18	1168.88	504.235	625.58	679.741	1298.89	812.484	1399.49	794.171	932.32	1193.55	638.272	1106.53	820.355	946.64	1553.08	1247.97	28055.6	30445.4	-0.117936	0.56317	0.774789	31027.3	24917.2	0.3164	0.202643	0.554367	29673.7	34730	-0.226994
SPAC23A1.11	28384	30078	27846	25380	22228	25063	24286	24693	27662	30136	31232	33804	29841	28658	32358	32593	28903	37100	2498.88	2496.35	2372.91	1787.74	1606.36	1777.71	1862.57	1796.2	2108.24	2497.04	2759.57	2701.39	2273.95	2159.26	2358.94	2613.48	2437.98	3039.83	25843.9	32245.2	-0.319283	0.0021722	0.0191586	30688.5	28259	0.118989	0.277705	0.628532	29368.1	32112.9	-0.128904
SPAC521.05	28381	30426	29197	24596	21392	28230	24405	25694	30302	29313	29297	37001	27143	26013	31347	31587	28267	37151	2385.45	2410.86	2375.35	1654.04	1475.93	1911.65	1786.92	1784.37	2204.84	2318.84	2471.36	2822.95	1974.68	1871.2	2181.73	2418.1	2276.34	2906.14	26600.4	31409	-0.239741	0.042548	0.163021	31288.1	26269.4	0.25223	0.0394423	0.220555	29940.6	31594.1	-0.0775558
SPAC959.07	24820	29772	26782	24160	21657	26154	24855	25656	28663	29401	29309	35273	28520	27527	31016	30775	28498	36038	1643.45	1858.43	1716.5	1279.95	1177.13	1395.24	1433.68	1403.63	1643.01	1832.25	1947.72	2120.04	1634.56	1559.91	1700.61	1855.99	1807.94	2220.85	25435	31307.8	-0.299722	0.00264394	0.0222476	28904.2	27078.5	0.0941358	0.44162	0.770468	27653	31051.2	-0.167214
SPAPB15E9.01c	28215	22382	22094	35561	29008	26454	22056	23022	20314	18572	27133	26563	38513	38768	29334	34233	35039	30234	456.769	341.585	346.208	460.607	385.483	345.036	311.048	307.943	284.693	282.972	440.844	390.338	539.659	537.127	393.234	504.76	543.48	455.529	24869	31383.6	-0.335665	0.0121495	0.0680477	25911.7	33248.7	-0.359699	0.0817465	0.345152	24813.5	32470.8	-0.388025
SPCP31B10.07	20321	28732	27830	25524	20505	32758	23132	22545	30948	22025	25009	33831	26612	27736	37439	29824	27916	43353	545.909	727.654	723.661	548.61	452.174	709.004	541.343	500.421	719.734	556.877	674.283	824.969	618.797	637.684	832.842	729.733	718.527	1083.92	25299.3	30893.1	-0.288196	0.0342209	0.139681	27274.1	28491.9	-0.0630199	0.75882	0.934347	26083.5	32917.1	-0.3357
SPBC2F12.04	27992	28843	29511	23367	21622	25957	22844	22458	25775	30113	30670	35057	29172	26755	30842	31463	26351	36855	2726.46	2648.44	2782.25	1820.99	1728.75	2036.93	1938.31	1807.37	2173.35	2760.5	2998.13	3099.47	2459.39	2230.27	2487.55	2791.19	2459.11	3340.92	25089.7	31423.3	-0.324761	0.00607804	0.0404935	30708.1	26991.1	0.18613	0.104982	0.391185	29387.4	30817.8	-0.0685699
SPAC13G6.10c	30750	29358	24164	23251	25886	23033	37629	30923	33124	18006	24498	25445	23541	29515	21112	31406	37238	34308	1019.97	918.019	775.813	617.053	704.818	615.528	1087.3	847.487	951.148	562.117	815.534	766.11	675.868	837.858	579.874	948.805	1183.43	1059.11	28240.9	27834.7	0.0209017	0.895373	0.954929	29993.9	23108.7	0.376232	0.0604617	0.289837	28712.2	33617.5	-0.227548
SPBC8D2.18c	23337	32050	33167	14819	21805	18652	40474	27773	38727	22677	24452	30954	16520	29159	20167	28748	45509	34089	1045.55	1353.67	1438.31	531.2	801.912	673.257	1579.65	1028.09	1502.03	956.21	1099.47	1258.82	640.627	1118.04	748.177	1173.09	1953.49	1421.41	27612	28765.1	-0.059027	0.793701	0.907671	31422	20483.3	0.617328	0.0163099	0.121126	30051.6	35461.1	-0.238791
SPAC890.08	31412	22272	27626	22159	18939	23630	23838	23176	25570	48168	33231	34584	29360	25284	25178	31317	27294	29865	4219.3	2820.25	3591.78	2381.41	2088.2	2557.2	2789.33	2572.13	2973.31	6089.36	4479.8	4216.65	3413.48	2906.55	2800.46	3831.32	3512.59	3733.46	24050.5	32369.4	-0.428573	0.00629448	0.0416198	29004.6	24868.7	0.221946	0.263353	0.615124	27778.8	28826.1	-0.0534022
SPAC57A7.04c	24170	32991	27975	22803	19698	28958	27846	27763	41066	21077	23725	29581	21614	21866	29378	31935	28738	41657	369.246	475.136	413.671	278.721	247.02	356.421	370.583	350.441	543.107	303.051	363.76	410.203	285.805	285.887	371.641	444.354	420.64	592.285	27695.5	28291.6	-0.0307288	0.851383	0.935795	30208.5	22621.2	0.417277	0.0265536	0.168583	28893	33320.3	-0.205682
SPAC13G6.02c	25324	28058	27697	23473	19408	26496	21061	21147	25855	31579	30674	35394	30769	27503	31915	30621	27683	35619	997.106	1041.48	1055.57	739.464	627.279	840.514	722.391	687.967	881.288	1170.24	1212.13	1264.99	1048.62	926.778	1040.56	1098.12	1044.33	1305.25	23967.5	31915.4	-0.413196	0.000278859	0.00390332	28817.9	28057.7	0.0385727	0.749949	0.928793	27574.4	30593.7	-0.149908
SPBC18H10.13	27195	25920	26254	22908	19761	24922	20987	21186	22624	31054	31825	36704	31753	28504	30077	31046	27681	34436	3068.41	2757.04	2867.26	2068	1830.22	2265.5	2062.81	1975.07	2209.83	3297.69	3603.82	3759.11	3101.02	2752.43	2810.1	3190.46	2992.41	3616.11	23246.5	32079.5	-0.464664	3.1e-05	0.000651742	28245.6	28123.6	0.00624303	0.959324	0.992646	27035.9	30346.8	-0.166673
SPAC1A6.04c	19711	22663	40534	20743	19280	26038	30415	33449	30262	13032	18952	51471	22108	28810	26238	24110	29975	30055	436.556	473.187	868.956	367.572	350.517	464.617	586.818	612.103	580.221	271.651	421.266	1034.76	423.815	546.086	481.2	486.353	636.071	619.515	26601.8	27612.9	-0.0538223	0.801905	0.909376	29456.5	23992.7	0.295987	0.312246	0.667304	28175.9	27473.9	0.0364009
SPCC622.09	31326	30696	32635	11107	12936	13259	14972	17174	19588	30898	33317	40083	22830	23162	26571	39520	42809	44082	1711.13	1580.68	1725.47	485.417	580.028	583.505	712.431	775.104	926.259	1588.46	1826.48	1987.4	1079.39	1082.78	1201.85	1966.16	2240.41	2241.01	20659.7	34616.1	-0.744641	0.00395427	0.0296196	33677.3	22558.2	0.578115	1.62e-06	7.62e-05	32232.1	41242.6	-0.355637
SPCC1682.14	23652	27172	27825	22218	18767	26205	20029	20750	25893	30150	31026	37747	26211	25387	30826	28922	26276	36253	2294.24	2484.71	2612.47	1724.31	1494.29	2047.91	1692.44	1663.02	2174.29	2752.49	3020.41	3323.53	2200.64	2107.5	2476	2555.18	2441.99	3272.79	23303.5	30943.6	-0.409108	0.00152574	0.0146826	27945.8	25619.7	0.125376	0.362729	0.710506	26737.3	29783.5	-0.155658
SPBC28F2.03	23877	25373	25663	34228	33209	33883	27423	27089	29036	24876	25822	27642	26588	24481	28590	20371	19628	21813	1951.07	1954.56	2029.77	2237.77	2227.51	2230.65	1952.06	1828.93	2053.97	1913.12	2117.65	2050.27	1880.51	1712.02	1934.51	1516.1	1536.68	1658.87	28086.7	24821.8	0.178289	0.023793	0.109995	26635.3	24776.2	0.104383	0.372072	0.71693	25488.2	20149.2	0.339103
SPBC215.05	14467	21689	25491	43915	29656	45421	29715	41637	44223	15623	17645	22626	25450	16659	28930	18142	14578	22570	578.67	817.853	986.929	1405.42	973.723	1463.74	1035.41	1376.07	1531.32	588.145	708.344	821.5	881.121	570.279	958.217	660.938	558.683	840.21	31597	20468.1	0.626414	0.000370439	0.00488891	21862.3	22074.6	-0.0139429	0.960522	0.992682	20904.5	17990.3	0.216597
SPBC106.18	27556	24520	27636	22743	19660	24005	20749	20691	23401	32350	30672	35705	28096	25424	27344	28544	26135	31458	2422.96	2032.52	2352.08	1599.99	1419.01	1700.54	1589.32	1503.22	1781.27	2677.15	2706.72	2849.75	2138.31	1913.2	1990.93	2285.96	2201.75	2574.34	23182	30160.6	-0.379674	0.0020328	0.0181053	28382	25170.3	0.173254	0.200811	0.552318	27169.4	28064.6	-0.0467796
SPBC21C3.13	25920	26863	28149	22316	20053	24779	21930	22290	25390	27054	29203	35501	27040	25168	29239	26364	25507	31844	2398.75	2343.62	2521.5	1652.36	1523.35	1847.52	1767.96	1704.39	2034.12	2356.4	2712.36	2982.2	2165.97	1993.36	2240.66	2222.2	2261.64	2742.72	23896.1	29112.1	-0.284862	0.0140541	0.0757066	28781	25331.6	0.184173	0.118621	0.418954	27542.5	27280.5	0.0137858
SPAC9G1.03c	30532	24059	27540	19977	17907	21941	22080	21407	22277	38476	33477	32198	28381	24727	25010	29063	26174	28445	3879.42	2881.86	3387.05	2030.87	1867.69	2246.07	2443.97	2247.38	2450.37	4601.18	4269.02	3713.54	3121.29	2688.87	2631.41	3363.37	3186.37	3363.73	22922.5	30262.6	-0.400787	0.00777612	0.0482009	29273.5	24333.1	0.266673	0.118307	0.418416	28030.7	27269.7	0.0396957
SPCC736.15	21665	29259	32184	30412	19497	27230	31491	36683	39450	17505	20706	24645	19402	15824	20185	27763	25390	32390	617.538	786.227	887.956	693.569	456.187	625.329	781.944	863.932	973.455	469.608	592.34	637.648	478.682	386.018	476.427	720.766	693.398	859.25	29153.1	23170.9	0.331342	0.0439625	0.166907	29493.8	17236.2	0.774975	9.72e-05	0.00250609	28207.9	27866.4	0.0175772
SPAC328.10c	24505	25127	26666	17842	15941	21328	20577	20368	23050	34567	31054	36313	27141	23735	25672	31301	27641	33774	2273.77	2197.94	2394.94	1324.57	1214.16	1594.4	1663.25	1561.53	1851.51	3018.71	2891.87	3058.44	2179.78	1884.81	1972.49	2645.28	2457.31	2916.6	21532.9	30841	-0.518321	0.000436516	0.00561393	27135.3	23831.2	0.187321	0.134832	0.448807	25968.1	30201.1	-0.217864
SPAC11E3.15	25086	22319	23801	21287	18468	24293	18718	18528	19015	34428	31029	33939	27939	26739	26564	30642	28263	29023	3216.42	2697.74	2953.82	2183.71	1943.71	2509.45	2090.67	1962.82	2110.58	4154.53	3992.82	3949.92	3100.62	2934.09	2820.32	3578.34	3471.96	3463.28	21004.4	30500.9	-0.538178	5.83e-06	0.000168237	25354.6	25294.1	0.00344155	0.978834	0.996442	24272.1	28661.5	-0.239828
SPBC800.04c	26705	24699	26948	19211	17083	23514	22251	23011	24914	29786	28712	34381	25673	22681	26955	26220	25616	29920	4483.82	3909.47	4379.54	2580.74	2354.45	3180.81	3254.54	3192.28	3621.29	4706.91	4838.26	5239.88	3731.02	3259.15	3747.64	4009.69	4120.8	4675.42	22914.8	28371.6	-0.308181	0.0201247	0.0989964	27889.4	23426.4	0.251575	0.0636013	0.299241	26695.8	26648.7	0.0025434
SPAC222.12c	26268	32661	34843	20764	19419	24062	19854	20586	24915	25876	26828	34478	21155	19375	23979	26413	22052	32899	971.871	1139.19	1247.8	614.656	589.765	717.248	639.903	629.308	798.007	901.046	996.186	1157.9	677.47	613.493	734.642	890.066	781.708	1132.84	24682.3	26488.3	-0.101886	0.556087	0.770212	33298.7	20055.5	0.731469	8.21e-06	0.000305188	31852.7	26481.7	0.266418
SPBC1289.03c	20210	24813	23741	31200	26147	32825	23040	23885	26452	21680	22751	28389	24297	24197	27857	23315	22098	27485	1540.74	1783.31	1751.9	1903.08	1636.27	2016.15	1530.13	1504.52	1745.76	1555.57	1740.74	1964.54	1603.29	1578.74	1758.57	1618.9	1614.1	1950.13	25125	25080.5	0.00256931	0.973272	0.986645	24420.5	23738	0.0408994	0.760568	0.934509	23361.6	23753.3	-0.023983
SPAC11G7.04	27024	24307	24443	21409	19323	22576	22417	20728	22359	30866	26797	31132	26220	22585	23566	29463	24545	31323	3039.39	2577.22	2660.96	1926.52	1783.95	2045.69	2196.34	1926.21	2176.98	3267.27	3024.78	3178.27	2552.5	2173.92	2194.76	3018.12	2644.93	3278.72	22469	27994.2	-0.317209	0.00933962	0.0554872	26979.9	22539.3	0.259442	0.0733106	0.325366	25828.1	27783.7	-0.105305
SPCC576.03c	23593	24574	24712	35174	52737	33423	21857	21301	27007	17376	18130	19922	25388	24932	24661	17717	13803	18415	2174.83	2135.52	2204.94	2594.21	3990.52	2482.24	1755.17	1622.38	2155.18	1507.51	1677.3	1666.95	2025.66	1966.92	1882.42	1487.5	1219.08	1579.86	28468.3	20241.6	0.492034	0.00117483	0.0121267	25916.5	23341.8	0.150963	0.141252	0.46104	24801.5	16251.2	0.609869
SPCC1393.03	25111	25718	26998	18161	15330	21059	19052	19775	23790	28078	28660	34339	22541	19572	24175	27442	24286	32143	2370.54	2288.78	2466.96	1371.71	1187.95	1601.69	1566.78	1542.45	1944.21	2494.7	2715.38	2942.52	1841.84	1581.27	1889.79	2359.51	2196.62	2824.06	21513.5	27443.9	-0.351261	0.0290287	0.126102	27679.5	20616.2	0.425033	0.00160781	0.0246184	26489.1	27314.4	-0.0442664
SPBC1604.05	22736	28931	29550	27230	27080	29158	22693	22099	28327	19913	22041	27725	20074	19933	23876	20682	18459	24468	839.871	1007.5	1056.58	804.796	821.142	867.785	730.256	674.499	905.865	692.314	817.147	929.646	641.842	630.17	730.337	695.848	653.314	841.203	25934.3	22312.5	0.216999	0.0366521	0.14616	28835.1	19855.7	0.538276	0.000699836	0.0125633	27582	20716.4	0.412953
SPCC962.04	26912	21945	22761	20352	19980	19776	21461	20540	21100	31462	25949	25386	28417	24130	23782	27300	24849	26782	2845.28	2187.25	2329.25	1721.57	1733.98	1684.51	1976.57	1794.28	1931.19	3130.64	2753.4	2436.24	2600.47	2183.35	2082.05	2628.84	2517.11	2635.27	21399.3	26998.9	-0.335364	0.00263027	0.0222476	25521.5	23784.5	0.101688	0.560032	0.834915	24437.4	25723.6	-0.0740113
SPCC1259.01c	24164	22805	25522	19642	16426	23152	18277	19362	22167	29850	26341	33010	25443	22204	26231	24837	21980	28055	2835.3	2522.57	2898.62	1843.98	1582.1	2188.64	1868.18	1877.11	2251.65	3296.42	3101.93	3515.79	2584.01	2229.71	2548.64	2654.31	2471	3063.69	21044.6	26973.4	-0.358106	0.00577712	0.0388378	25798.3	22984.2	0.166626	0.224797	0.579073	24692.7	24386	0.0180213
SPBC2F12.14c	18467	24113	17997	25437	20083	26748	27178	26830	30627	18008	20173	22185	19014	20649	22813	26680	27344	34587	778.869	958.745	734.709	858.368	695.293	908.898	998.551	934.973	1118.24	714.828	853.904	849.327	694.124	745.339	796.735	1024.89	1104.96	1357.64	23534.8	23991.8	-0.027737	0.839793	0.930696	21501.5	19419.9	0.1469	0.373662	0.717023	20567.9	28883.3	-0.489835
SPAC4F8.07c	17478	23902	23399	25110	22790	26713	24302	22733	27994	18289	20275	27614	22583	22461	25567	23956	23994	26950	403.975	520.811	523.488	464.353	432.392	497.44	489.315	434.139	560.133	397.851	470.32	579.347	451.793	444.302	489.334	504.312	531.349	579.729	23261.8	23919.4	-0.0402156	0.652244	0.834203	22986.1	21955.5	0.0661809	0.687458	0.903308	21984.1	24420	-0.15159
SPBC21C3.08c	20476	26451	23161	34819	29458	38423	13758	14424	19345	24728	19902	31596	22290	18413	26328	15610	14306	21815	821.355	1000.26	899.269	1117.48	969.973	1241.75	480.757	478.059	671.767	933.561	801.222	1150.44	773.911	632.116	874.514	570.311	549.818	814.413	23797.3	21999.1	0.113351	0.55526	0.769409	24880.3	20829.2	0.256397	0.162688	0.497341	23799.5	16843.5	0.498738
SPBC685.06	22156	23613	21721	18123	16264	21182	18368	18902	23789	22375	24711	26140	23261	22452	26014	27468	23533	32614	1531.78	1539	1453.55	1002.48	923.002	1179.85	1106.24	1079.75	1423.79	1455.91	1714.61	1640.43	1391.96	1328.45	1489.27	1729.63	1558.82	2098.52	20204.8	25900.1	-0.358282	0.00322785	0.0257439	23996.3	22303.7	0.105525	0.362588	0.710506	22963.6	27223.1	-0.24549
SPAC8E11.02c	21174	24922	24467	26016	23753	24859	19602	20178	22070	20903	23321	26019	24368	22976	26372	20561	18706	22333	1371.13	1521.4	1533.57	1347.9	1262.6	1296.93	1105.76	1079.6	1237.21	1273.95	1515.63	1529.38	1365.82	1273.32	1414.11	1212.67	1160.57	1345.95	22563.2	23206.7	-0.0405925	0.633278	0.823173	25067.9	22927.4	0.128771	0.304319	0.659247	23983	20069.9	0.256979
SPBC1711.06	18141	23660	24001	16092	14651	20518	20927	20466	25945	21663	24573	30404	19233	20400	25503	25458	23402	35294	927.015	1139.79	1187.14	657.923	614.559	844.727	931.573	864.109	1147.74	1041.87	1260.24	1410.27	850.683	892.159	1079.15	1184.88	1145.76	1678.53	20222.2	25643.4	-0.342655	0.0256271	0.116055	23357.7	20229.6	0.207432	0.24685	0.599622	22341.6	27401.6	-0.294528
SPBP8B7.06	25825	22037	24359	17664	15015	21656	18235	19361	21844	26886	27198	30408	23157	19868	22611	23230	21287	26142	4398.9	3538.67	4016.15	2407.31	2099.42	2971.93	2705.79	2724.85	3221.07	4310.21	4649.56	4701.53	3414.15	2896.31	3189.24	3603.93	3474.03	4144.26	20491.3	25087.4	-0.291968	0.0437882	0.166588	25724.5	20428.5	0.332557	0.0272224	0.171438	24628.1	23020.5	0.0973769
SPBC1E8.05	22322	25947	30143	12549	12845	17803	22281	25493	29184	14873	20577	26937	13534	17669	17312	28718	32397	33726	719.433	788.366	940.352	323.598	339.83	462.281	625.571	678.872	814.266	451.153	665.594	788.05	377.554	487.367	462.027	843.013	1000.41	1011.64	21951.6	23471.8	-0.096611	0.681644	0.848082	27858.6	15077.9	0.885684	1.11e-06	5.79e-05	26651.8	30948.3	-0.215623
SPBC21B10.10	20769	23204	23166	17100	13922	19874	19195	18649	22841	25451	24566	31117	21428	20123	24294	25235	21947	30959	1288.13	1356.72	1390.73	848.555	708.788	993.082	1037.09	955.674	1226.38	1485.65	1529.15	1751.82	1150.33	1068.13	1247.69	1425.51	1304.17	1787.04	19648.3	25548.3	-0.378845	0.00745203	0.0470999	23861.5	20471.6	0.221063	0.0833764	0.348576	22831.3	25441.6	-0.156179
SPAC1071.07c	21451	21088	21306	18688	17148	20438	17874	18650	22501	23775	25352	27262	24412	22087	25358	24279	21194	28522	1972.23	1827.8	1896.09	1374.71	1294.18	1513.92	1431.58	1416.77	1790.92	2057.3	2339.33	2275.17	1942.71	1737.93	1930.58	2033.12	1866.97	2440.58	19625.3	25175.1	-0.359304	0.000466987	0.0059506	22715	22355.2	0.0230281	0.845564	0.962818	21740.6	24095.3	-0.148366
SPAC31G5.17c	20612	22650	23417	19411	16870	23156	18863	19176	21800	22355	23332	28782	22390	21078	25341	22113	20701	28199	1740.76	1803.31	1914.24	1311.61	1169.51	1575.57	1387.76	1338.09	1593.82	1776.89	1977.61	2206.41	1636.69	1523.47	1772.17	1700.94	1675.04	2216.44	20359.4	24260.6	-0.252945	0.021492	0.103529	23701.1	21393.5	0.147778	0.251243	0.604144	22678.3	23131.6	-0.0285528
SPBC1105.02c	22780	32372	28369	28316	22410	29333	27101	30475	33145	14006	15045	19299	13235	12801	17448	15826	16651	21378	910.151	1219.31	1097.11	905.172	734.975	944.218	943.256	1006.04	1146.42	526.674	603.285	699.91	457.698	437.714	577.256	575.909	637.404	794.934	27705.6	16520.1	0.745961	1.35e-09	1.12e-07	29626.5	13503.4	1.13356	5.63e-09	5.05e-07	28333.5	17555.8	0.690568
SPAC17A5.03	16151	21497	21246	20050	16464	21673	17737	18302	23895	19903	21959	28421	22183	22059	26625	23157	21406	34348	866.12	1086.78	1102.82	860.266	724.744	936.383	828.597	810.937	1109.3	1004.54	1181.85	1383.46	1029.66	1012.4	1182.31	1131.06	1099.84	1714.29	19296.1	24889.4	-0.367237	0.00224244	0.0195746	20902.2	22024.8	-0.075469	0.650694	0.883776	19992.2	25690.4	-0.361794
SPAC922.04	28358	11667	12006	24614	18300	9712	24249	26452	14540	68346	33439	17769	19724	12160	7023	30676	22388	13153	3159.19	1225.3	1294.63	2193.93	1673.49	871.696	2353.31	2434.83	1402.26	7166.09	3738.73	1796.85	1901.92	1159.37	647.868	3112.59	2389.63	1363.73	18528.8	25967.9	-0.486954	0.157227	0.377253	18660.3	12190.9	0.61417	0.182556	0.529464	17899.2	21575.5	-0.269504
SPCC24B10.09	23961	21453	21311	17131	16090	19642	19842	19266	22090	24486	24278	27655	21374	19823	20680	24989	22142	26799	3542.35	2989.91	3049.56	2026.32	1952.6	2339.52	2555.38	2353.36	2827.13	3407	3602.21	3711.14	2735.06	2508.08	2531.63	3364.79	3136.3	3687.3	19870.3	24113.5	-0.279246	0.0279865	0.122923	23759.1	19261.7	0.302744	0.0227937	0.151744	22745.3	24082.8	-0.0824479
SPBC839.04	20616	23013	22784	18940	17038	21130	18541	18499	20801	21841	21859	29590	21835	20104	23645	23379	20086	29271	1486.52	1564.31	1590.17	1092.66	1008.45	1227.5	1164.62	1102.11	1298.42	1482.2	1581.85	1936.68	1362.74	1240.61	1411.78	1535.38	1387.63	1964.3	19881.8	23964.2	-0.269449	0.0223814	0.106672	23603.7	20397.4	0.210633	0.0833997	0.348576	22584.8	23678.3	-0.0682207
SPBC17G9.10	21070	23509	22155	16376	15049	20309	18441	18924	23605	22429	23220	26439	20763	20079	22543	22893	22855	28911	2134.81	2245.5	2172.77	1327.53	1251.62	1657.83	1627.66	1584.23	2070.44	2138.82	2361.17	2431.57	1820.88	1741.1	1891.34	2112.62	2218.66	2726.23	19715.1	23848.9	-0.274639	0.035982	0.144737	23718.2	19714.4	0.26674	0.0145412	0.113326	22694.8	24332.3	-0.100515
SPAC19G12.10c	21113	24864	31017	17247	18886	24338	18134	18273	24738	13874	18796	28670	18411	18437	24022	19667	21862	25744	416.348	462.234	592.043	272.12	305.716	386.676	311.519	297.733	422.314	257.5	372	513.195	314.253	311.16	392.265	353.239	413.059	472.484	21848.6	21422.9	0.0283735	0.860255	0.940001	27351.9	18905.2	0.532858	0.00815199	0.0775855	26165.6	21941.9	0.253986
SPAC23C11.05	20655	26244	27874	16847	16357	21230	21903	22121	28344	17378	18763	25724	17313	17352	21204	21465	18858	26406	1103.46	1321.73	1441.37	720.1	717.307	913.769	1019.34	976.439	1310.86	873.773	1006.01	1247.43	800.568	793.353	938.019	1044.44	965.253	1312.92	22157.5	20895.1	0.084612	0.573396	0.783034	26547.7	17361	0.612739	0.000308522	0.00658264	25393.7	21727.6	0.224946
SPCC576.11	19971	21525	21380	17603	15757	19316	16612	16897	19554	22707	23590	25000	23372	22069	23343	25761	21397	29977	1875.27	1905.42	1943.21	1322.49	1214.53	1461.29	1358.85	1310.94	1589.51	2006.75	2223.12	2130.85	1899.57	1773.51	1815.03	2203.18	1925.01	2619.73	18505.6	24614.2	-0.411556	0.000294749	0.00408449	22353.1	21407	0.062397	0.549201	0.83074	21389.8	25108.7	-0.23127
SPAC1783.08c	20429	22453	21813	16820	14152	18208	17500	18522	21748	24363	24992	29893	19912	18697	21992	23853	21388	28554	1663.54	1723.63	1719.29	1095.85	945.965	1194.55	1241.39	1246.19	1533.1	1867.18	2042.48	2209.55	1403.45	1303	1482.91	1769.1	1668.68	2164	18869.9	24283.3	-0.363892	0.0102519	0.0596289	22996.2	18845.1	0.2872	0.0148308	0.114331	22004.4	24033.9	-0.127283
SPAC17G8.06c	17965	27812	25551	21637	20840	25725	30473	28796	35627	13343	14487	19011	10856	15520	13632	17090	20179	22432	545.359	795.923	750.775	525.523	519.307	629.168	805.851	722.266	936.265	381.221	441.371	523.851	285.247	403.212	342.672	472.52	586.908	633.764	25508.1	16666.1	0.614041	0.000126861	0.00208044	25285.7	12438	1.02357	3.77e-06	0.000151936	24177.7	19481.9	0.311551
SPBC23G7.15c	25679	11940	13941	18367	17820	13293	27284	32115	19677	31102	21905	16659	22192	17934	12312	24467	22658	18563	3749.17	1643.41	1970.14	2145.53	2135.68	1563.64	3470.16	3874.14	2487.03	4273.8	3209.75	2207.77	2804.46	2240.89	1488.5	3253.58	3169.52	2522.37	19611.8	21426.5	-0.127666	0.543277	0.76149	18465.1	16386.2	0.172318	0.630255	0.871619	17704.4	21424.8	-0.275182
SPAC4A8.11c	15975	23622	22800	16211	14367	21992	19933	20276	25721	15611	19278	24752	15966	16558	25885	21560	19738	26206	195.579	272.636	270.186	158.793	144.384	216.921	212.588	205.104	272.605	179.879	236.872	275.068	169.19	173.491	262.418	240.411	231.526	298.598	19783.3	20987.8	-0.0852799	0.56991	0.779478	22127.8	18109.1	0.289141	0.242959	0.596561	21159.9	21987.7	-0.0553585
SPBC2D10.10c	17951	21878	19988	15421	12049	18256	18808	18239	21453	22740	20379	25082	17404	17358	21364	23600	23165	30500	967.06	1111.11	1042.27	664.687	532.828	792.367	882.657	811.85	1000.5	1152.98	1101.84	1226.52	811.539	800.297	953.039	1157.98	1195.67	1529.22	18007	22906.5	-0.347213	0.0208642	0.101894	21244.4	17440.4	0.284649	0.0508801	0.256668	20323.8	25176.5	-0.308901
SPAC1565.08	14770	24076	25968	28377	20508	31139	16683	18968	26491	13602	16862	23836	17853	15470	22458	14438	14458	19119	342.281	525.982	582.489	526.149	390.119	581.384	336.792	363.19	531.453	296.67	392.177	501.399	358.104	306.817	430.96	304.742	321.015	412.355	22416.7	17828	0.330422	0.0230492	0.108412	22971.1	17325.5	0.406922	0.108055	0.396708	21961.6	15646.8	0.489119
SPCC1322.10	23087	24485	27194	9802	10804	13329	11913	17321	15866	17327	21078	25311	16490	18506	19975	27028	32619	31421	1194.47	1194.24	1361.85	405.754	458.843	555.6	536.926	740.443	710.625	843.723	1094.48	1188.68	738.456	819.422	855.773	1273.64	1616.94	1512.98	17196.6	23887.5	-0.474149	0.0475458	0.175932	26582.6	17086.8	0.637597	3.09e-06	0.000129904	25436.7	29735.5	-0.225268
SPBC24C6.04	20142	24882	22312	22352	19421	23636	16435	18478	23914	16815	17002	24030	18890	18272	22332	17826	14898	21801	727.658	847.41	780.207	646.072	575.926	687.946	517.224	551.556	747.896	571.728	616.446	787.999	590.68	564.934	668.06	586.545	515.665	733.002	20923.2	19386	0.110069	0.324985	0.582409	23912.1	18491.6	0.370871	0.00985369	0.0882824	22875.5	17747.4	0.366195
SPCC1322.11	18742	19548	20685	16950	15024	21174	15638	16244	18755	22206	22889	28041	20277	19154	22390	20702	18739	24541	2438.49	2397.68	2605	1764.47	1604.58	2219.55	1772.44	1746.26	2112.45	2719.22	2988.84	3311.66	2283.52	2132.81	2412.25	2453.24	2335.97	2971.68	17825.5	22552.2	-0.339347	0.00402803	0.0299626	20971.4	19224.7	0.125459	0.299825	0.654055	20068.6	20840.1	-0.054424
SPAC9E9.13	21678	13589	14096	42475	35933	28062	6283	7794	5770	28068	20812	15322	47586	27723	26722	8161	6483	4868	1566.3	925.606	985.819	2455.43	2131.17	1633.54	395.463	465.291	360.906	1908.69	1509.17	1004.89	2975.98	1714.28	1598.77	537.058	448.793	327.348	18782.9	20684.4	-0.139124	0.732401	0.872866	17633.1	31880.9	-0.854407	0.00679932	0.0688364	16895.4	6358.78	1.40979
SPBC839.05c	19178	18945	18012	17214	16101	17777	16753	16622	17405	24292	23445	23486	21826	20195	21104	21109	19268	23057	2077.43	1934.65	1888.57	1491.92	1431.68	1551.45	1580.89	1487.7	1632.16	2476.59	2548.85	2309.3	2046.41	1872.21	1893	2082.64	1999.75	2324.5	17297.7	22434.2	-0.375139	7.82e-05	0.00142661	19971.7	19650.2	0.023413	0.839708	0.959809	19115.4	20667.6	-0.112649
SPAC22A12.04c	18938	19152	18532	15752	14506	17553	17322	18012	17638	22070	22752	24076	20958	19844	21983	21165	19531	24244	1910.56	1821.48	1809.66	1271.46	1201.28	1426.71	1522.33	1501.41	1540.43	2095.55	2303.65	2204.75	1830.09	1713.34	1836.44	1944.77	1887.85	2276.33	17253.6	22289.1	-0.369468	0.000278704	0.00390332	20140.7	19532.6	0.0442324	0.679891	0.898581	19275.9	21157.4	-0.134371
SPBP8B7.25	28368	13351	12272	16238	15425	8624	26944	31727	15731	32674	24318	16743	19684	16375	9862	25017	25176	14114	2323.43	1030.86	972.889	1064.08	1037.04	569.07	1922.42	2147.04	1115.38	2518.67	1998.94	1244.75	1395.44	1147.81	668.851	1866.21	1975.62	1075.86	18485.8	21080.5	-0.189493	0.474651	0.713392	19343.2	14358.6	0.429911	0.277389	0.628532	18549.4	21004.7	-0.179343
SPAC3H5.07	18072	17976	16569	17226	15085	18186	16363	15776	16234	23088	23026	22765	21868	21476	21253	22084	20578	23939	1150.19	1078.55	1020.72	877.18	788.099	932.519	907.219	829.606	894.447	1382.99	1470.8	1315.16	1204.67	1169.78	1120.08	1280.16	1254.82	1418	16556.6	22684.2	-0.454313	8.23e-08	4.34e-06	18719.3	20109.1	-0.103325	0.370811	0.716837	17916.6	21703.6	-0.276644
SPCC330.14c	19088	21435	21667	15466	13461	19156	14707	15077	19843	19495	21062	27265	19538	18338	23601	18546	17550	24648	2153.7	2279.98	2366.3	1396.18	1246.73	1741.35	1445.55	1405.56	1938.19	2070.22	2385.03	2792.4	1908.1	1770.77	2205.05	1905.89	1897.22	2588.27	17595.1	21504.8	-0.289511	0.0417944	0.160768	22101.7	19103.7	0.210302	0.150052	0.476323	21147.1	19785.9	0.0959878
SPAC1002.13c	22785	21593	14230	21094	20404	18481	20613	14441	19080	14791	20089	16911	21323	23947	17039	17860	22700	22210	798.196	713.112	482.517	591.234	586.742	521.605	629.052	417.992	578.633	487.67	706.3	537.746	646.554	717.957	494.274	569.856	761.906	724.125	18870.8	20032	-0.0861611	0.509507	0.735881	20863.7	19426.9	0.102944	0.677869	0.898041	19974.6	20500.2	-0.0374718
SPBC119.10	23556	31741	29676	17677	14643	21155	23436	30740	34842	12003	12917	17430	10173	10686	13972	14456	13107	17372	753.351	956.974	918.646	452.318	384.412	545.086	652.926	812.288	964.635	361.288	414.599	505.989	281.605	292.481	370.014	421.082	401.619	517.07	25029.2	13857	0.852994	3.05e-06	9.7e-05	30154.7	10814.3	1.47943	2.27e-15	4.38e-13	28841.5	14635.8	0.978646
SPBC17D11.05	14498	21140	19320	17451	14484	19932	16612	15948	20063	18007	19886	24074	17428	18002	22885	21562	19495	26372	328.212	451.165	423.351	316.087	269.157	363.541	327.607	298.306	393.194	383.668	451.819	494.7	341.499	348.782	429.003	444.589	422.848	555.64	17406.5	21260.1	-0.28853	0.0149109	0.0794721	19491.2	18111.7	0.1059	0.585105	0.850573	18639.4	21960.8	-0.236567
SPCC622.12c	19494	23819	23743	8332	12156	13465	30222	32205	40081	13458	14726	19858	8552	10671	14167	17535	19590	21965	660.275	760.556	778.406	225.794	337.976	367.44	891.726	901.274	1175.24	429.015	500.586	610.529	250.719	309.325	397.342	540.944	635.731	692.403	22378.3	16022.6	0.481989	0.0742139	0.237373	23814.9	10354.8	1.20155	1.68e-08	1.34e-06	22782.2	19276.5	0.241068
SPAC694.05c	20464	20320	23939	11902	11721	16384	16499	16345	17558	23932	25981	30698	16435	15634	15428	18573	19212	20284	3868.89	3621.62	4380.75	1800.34	1818.99	2495.58	2717.3	2553.23	2873.66	4258.36	4929.72	5268.09	2689.43	2529.6	2415.29	3198.16	3480.03	3569.06	17177.7	21258.3	-0.307504	0.115918	0.313736	23023.4	14789.2	0.638563	3.59e-06	0.000147361	22033.6	18939.3	0.218325
SPCP31B10.08c	20186	18623	17911	14982	12742	15837	15904	16337	16515	22447	22008	23909	18248	17401	18203	20972	19843	22267	3341.53	2906.22	2869.87	1984.29	1731.42	2112.14	2293.43	2234.48	2366.67	3497.21	3656.33	3592.56	2614.6	2465.22	2495.18	3161.97	3147.15	3430.53	16397.3	21067.8	-0.361599	0.00576145	0.0388378	20191.8	16760.2	0.268722	0.0324901	0.19517	19329.1	20560.6	-0.0891213
SPAC959.08	19587	17440	18656	13624	12502	17643	15734	15496	19487	22989	22016	22867	18570	16729	16256	21738	18909	22637	2043.27	1715.09	1883.75	1137.11	1070.55	1482.81	1429.82	1335.63	1759.81	2257.08	2304.98	2165.28	1676.74	1493.53	1404.22	2065.38	1889.91	2197.76	16510.2	20795.7	-0.332942	0.0185747	0.0939884	19827.1	16060.3	0.303977	0.0353058	0.207218	18980.5	20613.4	-0.119078
SPAC7D4.07c	29046	14630	14975	28639	23713	17282	9383	13847	10901	32092	21490	16078	27599	15894	15966	18387	10628	11749	3793.12	1801.1	1892.89	2992.32	2541.96	1818.28	1067.42	1494.09	1232.37	3944.35	2816.55	1905.86	3119.61	1776.36	1726.51	2186.98	1329.77	1427.96	17733.7	19256.8	-0.118878	0.632864	0.822886	20994.7	18574.8	0.17667	0.624219	0.868109	20127.9	13248.4	0.603358
SPAC3H5.10	18979	17449	19414	14482	12480	17174	15720	16277	18357	21816	21379	26456	17584	16330	18769	18950	17901	22273	1934.07	1676.3	1914.96	1180.77	1043.96	1410.02	1395.52	1370.51	1619.44	2092.39	2186.53	2447.2	1551	1424.2	1583.81	1758.86	1747.8	2112.42	16520.1	20616.3	-0.319581	0.0198312	0.0983571	19877.7	16387.1	0.278579	0.0324039	0.195023	19027	19264.8	-0.0179255
SPAC17C9.03	12859	22598	19863	16017	12482	22800	14048	14006	20210	15835	16130	25414	14879	16177	24398	18464	16698	28558	193.513	320.594	289.33	192.852	154.19	276.435	184.162	174.151	263.289	224.279	243.617	347.154	193.808	208.347	304.032	253.076	240.759	399.976	16918.1	19945.2	-0.237481	0.164964	0.389436	19592.4	17193.1	0.188459	0.487106	0.801731	18729.2	20739	-0.147047
SPAC3G9.03	19023	14418	15581	14290	12883	14510	16368	16530	17794	31053	22566	21928	18871	15139	16321	21259	19522	21893	2312.89	1652.59	1833.66	1390.11	1285.77	1421.35	1733.63	1660.58	1872.9	3553.43	2753.6	2420.04	1985.94	1575.29	1643.19	2354.19	2274.13	2477.34	15500.2	21504.3	-0.472347	0.00181176	0.0167098	17479.9	15678.7	0.156884	0.413939	0.75086	16740	20424.3	-0.287005
SPBC31A8.01c	18284	20862	21000	16949	15703	15944	16581	18166	16850	14009	17838	20594	15862	17616	16870	20302	21852	22104	874.145	940.269	971.804	648.33	616.263	614.137	690.57	717.599	697.391	630.359	855.912	893.718	656.396	720.786	667.868	884.045	1000.96	983.529	17600.4	18960.2	-0.10738	0.402023	0.65391	21372.5	15665.3	0.44819	0.000175023	0.00412294	20448.7	20965.1	-0.0359696
SPAC3C7.11c	19467	21278	19194	27213	26544	26514	12174	13348	13880	9796	13757	17742	26023	26476	24886	8139	10877	9216	627.704	646.8	599.057	702.056	702.575	688.79	341.959	355.617	387.444	297.285	445.195	519.285	726.288	730.625	664.468	239.029	336.031	276.568	19472.5	16322.6	0.254558	0.279744	0.529764	21307	24094	-0.177338	0.120249	0.422151	20389	9227.47	1.14381
SPAC22G7.06c	13356	19156	17761	23559	15174	25639	14441	14615	16959	13000	13891	18379	18244	18615	25508	17009	16844	24095	135.498	183.209	174.41	191.229	126.365	209.563	127.626	122.508	148.944	124.128	141.436	169.249	160.204	161.624	214.288	157.166	163.726	227.504	17387.9	18612.6	-0.098203	0.477396	0.714998	17832	19359.7	-0.11859	0.56433	0.837009	17053.2	18878.2	-0.146671
SPAC926.09c	15274	20289	20912	16161	13227	19863	15490	17154	19312	16405	17081	23496	15501	16026	24197	17611	16405	20179	155.493	194.717	206.064	131.634	110.533	162.915	137.371	144.289	170.197	157.182	174.519	217.12	136.589	139.628	203.978	163.293	160.011	191.189	17252.9	18843.6	-0.127257	0.317485	0.573418	20044.2	17282.1	0.213904	0.345978	0.698273	19171.4	17658	0.118637
SPBC18H10.04c	16031	21149	19654	11080	10577	13576	15330	14776	18958	18938	20703	25518	14450	15231	18046	21550	20449	26798	706.554	878.735	838.46	390.718	382.664	482.072	588.588	538.086	723.338	785.573	915.774	1020.89	551.249	574.513	658.611	865.077	863.518	1099.24	15591.7	20682.2	-0.407628	0.0258364	0.116812	20172.2	14829.8	0.443864	0.00574683	0.0612784	19294.6	22413.8	-0.216179
SPAC513.01c	12524	18084	18710	16235	14126	21670	16789	17023	23683	12564	15106	20206	14743	15779	21661	17645	16392	24677	335.553	456.769	485.221	348.025	310.677	467.771	391.857	376.847	549.313	316.822	406.199	491.413	341.901	361.813	480.574	430.589	420.79	615.34	17265.4	17930.6	-0.054546	0.696642	0.854311	17493.3	16193.3	0.111403	0.620254	0.866813	16728.6	19119.1	-0.192687
SPBC685.07c	20308	16266	17179	13486	12318	14331	13917	14415	17781	22193	21063	20137	19371	17206	16762	20783	17948	20329	2099.85	1585.57	1719.35	1115.69	1045.52	1193.86	1253.57	1231.53	1591.62	2159.75	2185.8	1890	1733.68	1522.6	1435.19	1957.27	1778.08	1956.32	15429.2	19975.2	-0.372576	0.00639527	0.0420815	19157.9	16617.2	0.205254	0.229484	0.583937	18344.7	19239.5	-0.0687205
SPAC1F7.05	10486	18053	16327	4906	4978	6422	26769	27521	36333	14168	16618	20794	10728	11444	13232	18918	25028	32437	272.26	441.884	410.325	101.916	106.096	134.339	605.468	590.404	816.658	346.219	433.036	490.072	241.095	254.296	284.488	447.376	622.61	783.826	16654.7	18682.7	-0.165773	0.64178	0.827107	15892.7	11002.2	0.530583	0.0185214	0.132267	15193.1	24925.1	-0.714176
SPAC25G10.06	29244	8167	10435	14635	15299	7791	16446	18948	6064	40949	24193	16437	27502	17399	7665	21994	19729	8236	6828.64	1797.81	2358.5	2734.2	2932.46	1465.71	3345.36	3655.7	1225.8	8999.31	5669.67	3483.91	5558.5	3477.03	1482.08	4677.62	4413.85	1789.86	14021.7	21051.5	-0.586266	0.0704066	0.229163	17210.3	16490	0.0616786	0.911071	0.977743	16521	16312.9	0.0182823
SPAPB8E5.03	18586	18989	12708	24001	23400	19154	24579	20702	18851	9028	12973	10759	11526	15081	10388	17778	24725	17556	673.516	648.705	445.744	695.874	696.063	559.213	775.908	619.846	591.371	307.908	471.816	353.9	361.523	467.712	311.714	586.77	858.446	592.095	19570.5	14788.3	0.404237	0.0263953	0.118277	17887.2	11526.8	0.633936	0.00823976	0.077993	17121.5	19646.3	-0.198447
SPBP22H7.08	17287	16241	17231	14959	13846	17369	14577	14986	17540	16747	18176	20637	18713	17187	19634	18544	16206	20438	2236.8	1981.09	2158.07	1548.64	1470.63	1810.67	1643.09	1602.15	1964.72	2039.45	2360.35	2423.83	2095.79	1903.24	2103.68	2185.42	2009.09	2461.22	15767.8	18809	-0.254481	0.00705593	0.0453724	18065.6	17276	0.0644697	0.601655	0.859318	17292.1	17974.3	-0.0558354
SPBC16C6.11	21461	13423	14603	14865	11257	12730	12595	13725	12929	38817	25003	18581	18629	14117	14005	18738	16039	16569	2569.44	1515.03	1692.3	1423.95	1106.32	1227.93	1313.63	1357.72	1340.04	4374.01	3004.36	2019.32	1930.52	1446.5	1388.47	2043.32	1839.85	1846.25	14062	20649.8	-0.554332	0.00816312	0.0499827	17676.4	14578.3	0.277998	0.277904	0.628532	16936.3	16729.5	0.0177098
SPAC56E4.04c	13345	18578	20659	15913	11755	19378	17076	16732	18898	15014	16083	25064	13504	12571	23819	15532	14264	16330	130.306	171.013	195.255	124.319	94.2194	152.445	145.25	134.991	159.745	137.979	157.61	222.149	114.131	105.052	192.59	138.133	133.445	148.401	16642.7	17176.6	-0.0455677	0.766413	0.892673	18656.6	15454.2	0.271677	0.346186	0.698273	17842	15030.8	0.247368
SPAC25G10.08	12952	20154	17482	13258	11102	16487	15092	14858	18983	15688	16334	20786	14369	15542	20340	18166	17775	24480	361.44	530.206	472.212	296.017	254.315	370.678	366.885	342.586	458.594	412.036	457.47	526.523	347.073	371.187	470.017	461.723	475.252	635.791	15378.1	18514.1	-0.267761	0.0640422	0.216559	17932	15598.9	0.201092	0.353431	0.705266	17146.2	19685	-0.199196
SPBC1685.10	22120	12082	16377	12279	11206	14223	13191	14106	14527	31475	21862	23561	19554	13937	12728	18539	16627	14827	3318.88	1708.95	2378.42	1474.04	1380.16	1719.31	1724.13	1748.72	1886.89	4444.68	3292.05	3208.84	2539.44	1789.63	1581.36	2533.47	2390.21	2070.45	14363	19756	-0.459948	0.0204203	0.100079	18081.3	14427.1	0.325712	0.269208	0.62261	17327.1	16299.1	0.0882234
SPBC776.01	27725	10889	11242	13594	11774	10124	15034	15212	10262	39110	25058	16122	22228	13788	10110	21173	16306	11269	6090.75	2255.13	2390.51	2389.39	2123.22	1791.87	2877.12	2761.19	1951.62	8086.4	5524.8	3214.89	4226.64	2592.31	1839.14	4236.48	3432.12	2304.03	13934.6	20059.2	-0.525608	0.0498078	0.182234	17887.9	14432.5	0.309661	0.47968	0.79656	17160.3	15885.5	0.111351
SPCC645.14c	10792	13723	13994	46153	31134	42629	3105	3715	4906	11880	12011	13033	29441	21878	31853	3031	2880	2959	319.898	383.48	401.512	1094.59	757.558	1018.05	80.1782	90.9869	125.893	331.432	357.322	350.673	755.367	555.014	781.85	81.8312	81.7933	81.6317	17912.2	14158.7	0.339252	0.521909	0.746566	13672.2	25860	-0.919473	4e-06	0.00015912	13078.1	2891.81	2.17712
SPCC330.06c	24175	16228	18955	23944	13849	20001	6146	8512	6321	30990	23796	23554	24911	9210	21822	11151	5698	7460	2182.83	1381.35	1656.62	1729.78	1026.46	1454.99	483.427	635.031	494.087	2633.56	2156.39	1930.48	1946.88	711.704	1631.59	917.044	492.936	626.897	15202.3	17959.2	-0.24044	0.478108	0.715234	21186.2	17414.6	0.28282	0.440388	0.769865	20294.4	7892.88	1.36244
SPCC364.03	16957	17519	17181	12190	10375	13990	12505	13208	15966	16799	17427	19539	16497	15285	18556	18163	15822	22080	1234.04	1201.92	1210.25	709.781	619.783	820.265	792.773	794.196	1005.87	1150.62	1272.84	1290.72	1039.16	951.991	1118.22	1203.9	1103.21	1495.49	14326.4	18147.2	-0.341103	0.0160884	0.0842094	18371.2	15651	0.231182	0.062693	0.296709	17581.4	18254.7	-0.0542261
SPAPB8E5.06c	13442	17431	19300	11790	10163	13932	13763	14025	20102	14193	16600	21236	13888	14053	16790	16493	15646	26630	613.536	750.036	852.668	430.556	380.775	512.325	547.235	528.919	794.291	609.703	760.422	879.825	548.67	548.949	634.585	685.644	684.218	1131.23	14732	17653.5	-0.261012	0.133483	0.341754	17811	13901.6	0.357522	0.0478958	0.247366	17035.9	19131.8	-0.167395
SPBC27.08c	14658	18539	16001	14601	10697	14929	18250	19823	23166	11565	13885	15045	13547	12559	16846	18856	15131	21126	616.009	734.484	650.888	490.947	369.016	505.474	668.128	688.322	842.806	457.432	585.637	573.921	492.778	451.704	586.236	721.747	609.249	826.293	16460.8	15688.7	0.0693013	0.652384	0.834203	17467.6	13343.6	0.388527	0.021063	0.142778	16709.6	17937.2	-0.102273
SPAC664.04c	16322	16791	17559	11577	10000	13611	11855	12302	13296	20638	19531	22735	16505	14475	17134	17320	16527	20561	2261.31	2193.04	2354.69	1283.28	1137.25	1519.26	1430.78	1408.23	1594.67	2691.05	2715.7	2859.1	1979.24	1716.29	1965.66	2185.53	2193.79	2651.15	13619.8	18800.4	-0.465086	0.00282076	0.0231981	18021.1	14968.1	0.267794	0.0350973	0.206693	17245.9	17729.1	-0.0398669
SPBC530.10c	13413	20112	20388	11019	10900	14947	14397	15021	20042	13890	16155	19610	12294	11839	15424	18793	16775	23627	514.618	727.441	757.147	338.252	343.286	462.029	481.189	476.176	665.678	501.567	622.066	682.942	408.27	388.741	490.026	656.717	616.647	843.668	15438	16879	-0.128749	0.480486	0.716336	19117.8	12288.8	0.637567	0.00254109	0.0345402	18280.8	19275.7	-0.0764449
SPCC1906.01	12934	19187	18583	11782	11919	14283	15013	13477	18180	13690	14491	21009	13523	14940	17638	16299	18764	22248	735.556	1028.66	1022.93	536.095	556.408	654.422	743.763	633.266	895.037	732.748	827.088	1084.51	665.658	727.143	830.607	844.242	1022.41	1177.55	14874.1	17290.8	-0.217216	0.155281	0.374553	17980.7	14320.8	0.328339	0.0990289	0.377503	17194.1	18695.5	-0.120768
SPAC630.08c	12824	13746	11160	14913	14984	12997	16740	18229	17570	12051	13878	16427	14847	15066	14779	20143	21327	23824	555.146	560.975	467.621	516.521	532.454	453.297	631.282	652.013	658.445	490.992	602.949	645.489	556.311	558.172	529.775	794.201	884.562	959.847	14434.6	17289.9	-0.260389	0.0603616	0.207399	13414.9	13910.7	-0.0523566	0.698862	0.906857	12838.1	21294.7	-0.730065
SPAC24C9.06c	11909	19521	17663	16989	16766	19930	20561	20502	29401	7581	10725	10958	10959	14594	12220	13665	15092	15431	294.773	455.51	423.178	336.449	340.653	397.443	443.344	419.294	629.997	176.606	266.428	246.202	234.789	309.153	250.465	308.067	357.91	355.476	18782.3	12578.4	0.578425	0.000154968	0.00248982	17396	11751.9	0.565871	0.011952	0.0997153	16631.8	14418.5	0.206041
SPAC17D4.01	15281	18240	13578	22193	22571	15084	18512	16878	15465	13685	15878	10116	12108	13965	10267	14841	19202	15779	778.61	876.147	669.655	904.741	944.039	619.214	821.687	710.558	682.154	656.268	811.96	467.869	533.994	608.97	433.187	688.739	937.411	748.259	17090.9	14358.7	0.251334	0.081617	0.2505	16730.4	11325.9	0.562862	0.00394468	0.0482066	16007.4	16282.8	-0.0245934
SPAC9E9.09c	13858	15802	13593	20350	12536	14648	13209	18540	20783	14213	13928	12606	24441	14252	25797	9170	8320	15031	512.185	550.582	486.282	601.77	380.326	436.175	425.285	566.169	664.965	494.402	516.637	422.913	781.881	450.805	789.512	308.687	294.622	517.033	15548.2	15389.4	0.0148038	0.935525	0.971947	15370.1	20049.8	-0.383457	0.123162	0.426884	14706.7	10583.1	0.474713
SPBC839.13c	13829	15905	15553	12689	11467	13188	12600	12350	14101	16200	16591	20884	16463	16482	19288	16944	14846	20484	1348.83	1462.46	1468.34	990.224	918.093	1036.34	1070.59	995.275	1190.64	1487.13	1624.09	1848.96	1389.86	1375.82	1557.82	1505.24	1387.36	1859.45	13354.9	17884.8	-0.421403	0.000150927	0.00243194	16091.5	16236.9	-0.0129779	0.9185	0.980142	15395.9	17021.4	-0.144805
SPBC3B9.13c	17366	14149	19923	10848	9779	15192	10496	12757	15537	20528	18510	23367	16379	13308	14476	15494	14370	16295	2600.06	1997.07	2887.25	1299.49	1201.85	1832.54	1368.96	1578.13	2013.79	2892.67	2781.38	3175.66	2122.59	1705.23	1794.71	2112.86	2061.37	2270.61	13928.4	17363.3	-0.318033	0.0735931	0.235796	18324.2	13755.2	0.413775	0.0351398	0.206709	17542.4	15042.7	0.22177
SPAC19A8.04	12822	14224	14212	19204	20162	19547	18156	17896	18543	7524	10212	12607	15218	17459	15634	11770	16335	13891	498.452	521.282	534.773	597.308	643.386	612.214	614.854	574.822	624.039	275.286	398.427	444.863	512.059	580.862	503.269	416.741	608.417	502.579	16692.1	13563.4	0.299446	0.0163542	0.0851985	14664.1	15036.1	-0.0361304	0.772978	0.937587	14031.3	13728.8	0.0314507
SPAC5H10.03	14690	18456	15684	15875	16044	16121	24372	23739	23519	9915	11403	12501	7380	8389	8618	14253	16927	16761	299.053	354.2	309.051	258.571	268.108	264.408	432.217	399.3	414.486	189.971	232.979	231.004	130.04	146.158	145.277	264.275	330.158	317.563	18311.4	12133.3	0.593788	0.00148231	0.0143524	17337.9	7582.61	1.19316	2.86e-17	6.78e-15	16585.9	15650.9	0.0837273
SPAC644.15	15351	14035	16948	11648	9975	15743	12819	14122	17995	17361	16803	20764	13651	12538	15229	15610	14497	19158	1575.74	1358.14	1683.89	956.618	840.488	1301.94	1146.27	1197.72	1599.06	1677.22	1731.03	1934.67	1212.85	1101.44	1294.44	1459.4	1425.74	1830.21	14117.6	16547.8	-0.229163	0.121784	0.323798	16492.9	12878.3	0.356887	0.0189361	0.134218	15786.6	16048.2	-0.0237243
SPCC18B5.01c	11513	13201	13247	7359	13587	14043	27423	28692	31274	6189	8690	10349	6078	10332	11903	11750	23373	24356	132.358	143.071	147.409	67.6892	128.22	130.07	274.638	272.541	311.249	66.9652	100.265	107.996	60.4807	101.656	113.313	123.033	257.448	260.598	17375.4	12883.7	0.431507	0.158873	0.379684	13488.7	8775.75	0.620143	0.0150628	0.115253	12905.5	19460.6	-0.59256
SPCC1827.06c	15081	18980	17034	22675	15764	21132	17123	19495	20351	9893	10801	12933	11473	10572	13135	11833	10392	13170	779.687	925.06	852.42	937.944	669.002	880.211	771.178	832.767	910.836	481.378	560.434	606.927	513.408	467.772	562.32	557.196	514.759	633.694	18171.6	11774.2	0.626064	2.17e-14	4.62e-12	18141.9	10936.5	0.730181	1.04e-06	5.44e-05	17354.7	11528	0.590183
SPAPB17E12.05	21617	11908	12596	10758	10273	9993	13524	13349	12293	25817	20157	16675	17114	13157	11472	19257	15909	14305	3085.84	1602.51	1740.43	1228.71	1203.78	1149.29	1681.77	1574.48	1519.15	3468.58	2887.84	2160.68	2114.58	1607.39	1356.06	2503.74	2175.88	1900.51	12873.2	17565.3	-0.448379	0.0228326	0.107987	16494.4	13027.6	0.340408	0.26081	0.613955	15809.4	16120.3	-0.028114
SPCC1840.02c	12275	16224	15365	11467	10749	15274	14627	16028	18256	10058	12135	17498	11284	14022	17776	15794	19479	21830	110.298	137.432	133.636	82.4394	79.2838	110.574	114.495	118.997	142.009	85.06	109.435	142.719	87.7615	107.831	132.264	129.259	167.698	182.559	14234.9	15831.3	-0.153363	0.340704	0.596611	15568.6	13365.8	0.220081	0.289828	0.642881	14891.1	18637.6	-0.323752
SPCC663.04	17229	12103	11739	13491	12991	11786	15948	14577	12267	21067	18844	15781	16837	14919	13136	14761	15406	12723	2288.07	1515.26	1509	1433.49	1416.2	1261.05	1845.02	1599.51	1410.3	2633.18	2511.62	1902.36	1935.4	1695.65	1444.56	1785.45	1960.27	1572.55	13361.9	16322.1	-0.28871	0.0325106	0.135222	14657	13996.3	0.0665416	0.771242	0.937587	14040.3	13999.2	0.00421739
SPAC13D6.02c	12011	12760	12591	10192	11091	12323	15278	15555	16637	17408	16030	16742	11248	12341	12961	21458	18554	20278	648.049	649.028	657.561	439.975	491.214	535.675	718.092	693.44	777.084	883.987	868.026	819.943	525.291	569.857	579.069	1054.49	959.139	1018.26	12922.8	16764.9	-0.375519	0.0159327	0.0837111	13284.2	11364.9	0.225116	0.0407634	0.225523	12712.2	19642.1	-0.627736
SPAC1782.10c	26477	5821	6322	13486	12829	5638	15920	15778	4776	31307	21606	11236	21704	14004	6064	23911	20063	8265	1535.46	318.238	354.872	625.74	610.709	263.422	804.264	756.019	239.773	1708.76	1257.52	591.466	1089.45	695.04	291.201	1262.97	1114.76	446.085	11805.3	18124.8	-0.618533	0.0757761	0.240565	13925.5	13103.4	0.0877759	0.915957	0.979424	13377.1	17048.5	-0.349893
SPAC637.07	12108	18215	16996	10283	8730	13861	13745	13592	18097	13255	15007	20071	10576	11379	15332	16305	14888	22218	426.494	604.858	579.474	289.801	252.421	393.361	421.764	395.58	551.837	439.429	530.524	641.737	322.446	343.029	447.201	523.099	502.449	728.366	13815.6	15801	-0.193726	0.295638	0.549354	16778.3	11572.2	0.535923	0.0145391	0.113326	16043.9	17391.3	-0.116334
SPBC365.03c	14096	14905	13971	11445	10406	14568	11643	11841	15647	15674	15969	17691	15392	14495	16035	15972	14230	18896	1562.94	1557.98	1499.41	1015.32	947.113	1301.38	1124.6	1084.79	1501.91	1635.67	1777.03	1780.52	1477.2	1375.47	1472.24	1612.98	1511.71	1949.94	12997.3	16357	-0.331727	0.00448222	0.0321826	15279.8	14287.1	0.0969086	0.367522	0.715527	14622.3	15990.2	-0.129022
SPAC1834.04	17961	14360	17607	4481	5813	5426	6437	7468	7037	23220	19635	22405	14205	12518	13331	23770	24950	21551	1455.85	1097.3	1381.39	290.603	386.773	354.341	454.52	500.149	493.784	1771.4	1597.3	1648.46	996.603	868.374	894.77	1754.84	1937.63	1625.76	9835.71	20078.8	-1.02961	0.00064307	0.00756801	17791.9	12470.6	0.512684	0.00203734	0.0297898	17035.2	22934.2	-0.428996
SPAC977.14c	15552	18486	25726	16557	18191	17652	11059	10909	14156	16283	15262	26727	10800	7546	16263	5993	5338	9352	847.533	949.723	1357.03	721.924	813.762	775.033	525.014	491.208	667.844	835.166	834.742	1322.11	509.436	351.944	733.895	297.466	278.717	474.328	16304	12857.4	0.342616	0.20647	0.445975	21229.4	10728.8	0.984578	0.00162371	0.0247889	20307.4	6730.79	1.59315
SPBP8B7.16c	11043	12846	12185	11486	12280	15087	13937	10853	14136	16092	15822	17766	11609	14329	15879	17033	17385	21579	428.585	470.004	457.743	356.663	391.218	471.746	471.198	348.024	474.942	587.797	616.285	625.874	389.978	475.94	510.312	602.093	646.456	779.444	12393.4	16761.5	-0.43558	0.000257486	0.00370712	12816.7	12988	-0.0191504	0.90407	0.976924	12262.5	18253.2	-0.57389
SPBC2F12.07c	11814	14743	14766	11374	9815	13940	12042	11813	14699	14598	15117	20519	14344	13891	17112	15722	14414	20058	880.664	1036.06	1065.43	678.369	600.585	837.205	781.981	727.585	948.561	1024.18	1130.97	1388.41	925.506	886.204	1056.28	1067.44	1029.47	1391.57	12598.5	16505.8	-0.389752	0.00199185	0.0178654	14673.4	14093.5	0.0581755	0.708338	0.91097	14036.4	16347.4	-0.219879
SPBC1734.11	12741	16859	15757	25073	17327	24296	6210	6834	8667	13064	13467	17859	16908	15715	21624	9100	7946	11302	370.354	461.987	443.337	583.122	413.436	568.99	157.25	164.134	218.095	357.403	392.875	471.214	425.404	390.944	520.491	240.923	221.298	305.755	14454.6	14222.1	0.0233982	0.92535	0.967046	16098.3	16848.7	-0.0657327	0.71956	0.915476	15397.8	9229.7	0.738371
SPAC9E9.03	13771	21034	18164	16597	15299	19077	17592	19166	24198	7184	8899	10171	9427	12240	10894	11704	12613	12058	362.762	522.35	463.142	349.804	330.819	404.876	403.697	417.155	551.823	178.111	235.271	243.202	214.944	275.946	237.633	280.811	318.339	295.621	17958.7	10756.5	0.739476	4.49e-09	3.19e-07	18778.6	10127.3	0.890851	8.75e-06	0.000320929	17956.4	11870	0.597198
SPCC1235.11	30194	7189	7867	18191	18810	5572	21539	28167	7935	24016	16255	8205	15378	11236	4642	16784	12754	4812	1813.67	407.088	457.396	874.244	927.462	269.652	1127.06	1397.94	412.617	1357.7	979.927	447.365	799.525	577.61	230.89	918.237	734.003	269.009	15905.3	13064.7	0.283829	0.426452	0.673646	16305.2	9799.73	0.734509	0.395421	0.734922	15660.2	11202.5	0.483273
SPAC23H3.09c	17533	19759	18344	11692	9396	12878	18094	22733	20216	11938	12047	13988	7674	7661	9115	15360	12917	17081	642.622	682.729	650.789	342.869	282.692	380.28	577.721	688.44	641.444	411.812	443.148	465.374	243.454	240.31	276.643	512.759	453.603	582.662	16580.1	12308.2	0.429836	0.0417051	0.160536	19772.2	7599.52	1.37948	1.95e-27	1.69e-24	18918.7	14767.9	0.357342
SPAC4A8.16c	12355	16296	15328	11986	10542	14903	11504	11855	14552	13971	14378	17291	13253	13458	17033	15928	13861	19492	295.643	367.612	355.023	229.477	207.07	287.312	239.805	234.388	301.447	314.644	345.297	375.571	274.495	275.608	337.504	347.143	317.785	434.095	13077	15696.6	-0.263449	0.0359114	0.144558	15609.6	13588.2	0.200084	0.242635	0.596561	14930.5	16045.4	-0.103894
SPBC337.08c	18063	6101	10669	40258	31153	15527	13711	17801	7464	12141	8690	5682	25269	14484	9609	8058	7621	4606	537.007	170.992	307.015	957.595	760.257	371.906	355.094	437.265	192.099	339.713	259.287	153.334	650.24	368.523	236.555	218.193	217.078	127.444	17094.9	10745.3	0.669855	0.0382597	0.150887	12497.2	15462.1	-0.307136	0.502987	0.807015	11987.2	6621.69	0.856211
SPAP7G5.02c	11804	16087	13177	15355	12185	17658	14716	14599	17189	11291	11547	14461	12319	12290	15516	14913	12834	18814	457.868	588.26	494.736	476.541	387.978	551.833	497.262	467.89	577.199	412.203	449.521	509.162	413.601	407.99	498.372	526.864	476.966	679.197	14417	14014.3	0.0408726	0.708891	0.861338	14572	12465.7	0.225246	0.19622	0.547145	13937.6	15157.3	-0.121021
SPBP4H10.13	14056	14865	14021	10638	9637	12249	12597	13026	14239	15214	15775	17217	14010	13290	15709	15535	13969	19106	1685.73	1680.64	1627.62	1020.77	948.724	1183.54	1316.07	1290.77	1478.33	1717.27	1898.75	1874.27	1454.32	1364.08	1560.05	1696.92	1605.12	2132.56	12676.3	15858.9	-0.323195	0.011099	0.0638855	15269	13373.1	0.191266	0.107478	0.395246	14612	15830.7	-0.115578
SPCC1322.04	11182	16587	18077	15465	11312	17039	9569	13209	15452	10992	12817	16696	15527	12248	17897	9990	10694	15076	410.484	574.022	642.318	454.22	340.869	503.938	306.005	400.643	491.05	379.771	472.209	556.336	493.356	384.795	544.027	334.015	376.125	515.071	13960.7	13731	0.0239138	0.871445	0.945666	16259.1	14194.1	0.195966	0.405746	0.743431	15547.4	11654.6	0.415783
SPCC777.09c	15491	20215	17832	13267	12703	15692	16596	19662	20070	9735	10252	12400	9239	10963	11604	10577	10625	12775	629.992	775.02	701.944	431.686	424.065	514.15	587.954	660.683	706.589	372.614	418.441	457.746	325.219	381.568	390.775	391.779	413.999	483.527	16600.6	11110.7	0.579268	2.76e-06	9e-05	19003.7	9884.53	0.943039	2.39e-09	2.35e-07	18177.8	11075.6	0.714799
SPBC1778.01c	10237	14773	15108	11429	9141	16536	11713	11184	15350	12723	12928	18821	11463	11486	15668	15224	13322	21482	470.293	639.806	671.815	420.092	344.715	612.044	468.758	424.525	610.476	550.115	596.071	784.849	455.816	451.597	596.037	637.012	586.382	918.491	12613.6	15085.8	-0.258224	0.102764	0.29092	14230	11989.2	0.247204	0.249795	0.603146	13608	16282.9	-0.258898
SPAC26A3.07c	13360	13775	13319	11444	9808	12618	11443	11404	13590	15245	14916	16092	13652	13277	14979	15024	14034	17522	1082.91	1052.59	1044.97	742.169	652.584	824.008	807.997	763.752	953.606	1163	1213.41	1183.98	957.805	921.026	1005.38	1109.16	1089.89	1321.82	12150.8	15280.1	-0.330639	0.00294546	0.0239772	14387.3	13033.5	0.142563	0.187072	0.535509	13768.9	15176.4	-0.140426
SPAC56E4.03	16932	22003	19449	13579	11166	14049	21676	28810	29921	6567	7087	8978	5924	6193	7940	7622	7417	8854	600.313	735.42	667.442	385.192	324.966	401.302	669.473	843.962	918.354	219.132	252.175	288.933	181.794	187.913	233.106	246.128	251.949	292.155	19442.7	7548.24	1.36502	1.78e-13	3.4e-11	20724.6	6228.48	1.73438	1.37e-23	7.92e-21	19824	7787.35	1.34805
SPCC1020.06c	13097	15557	15997	15379	14951	17028	11900	12598	15413	9624	11015	13131	13680	12716	16108	11729	10010	12939	646.315	723.739	764.113	607.212	605.638	677.005	511.568	513.67	658.451	446.988	545.541	588.19	584.324	537.043	658.229	527.177	473.283	594.261	14374.9	12479.3	0.20397	0.0352446	0.142807	15861.3	13210.5	0.263831	0.0848015	0.350949	15174.3	11292.2	0.426296
SPBC26H8.07c	11538	14942	14187	12011	11844	13114	15193	14279	16845	11987	12697	15629	12081	12577	13606	12467	12366	14726	494.918	604.22	589.034	412.213	417.034	453.204	567.715	506.07	625.515	483.929	546.606	608.529	448.54	461.707	483.277	487.066	508.214	587.884	13530.7	13373.8	0.0168158	0.868104	0.944621	14436.2	11899	0.278853	0.0512499	0.257785	13808.6	12894.7	0.0988029
SPBC776.11	11960	13183	13846	11662	9624	13147	10775	10947	13451	14190	13079	18869	13940	12958	16338	13396	12883	17054	1285.68	1335.98	1440.69	1003.03	849.233	1138.63	1009.03	972.312	1251.76	1435.66	1411.06	1841.18	1297.06	1192.13	1454.33	1311.59	1326.88	1706.2	11892.5	15002.3	-0.335167	0.0035579	0.0275399	13858.2	13438.5	0.0443706	0.756809	0.932753	13260	14118.2	-0.0904755
SPAC1786.02	10447	13275	16979	10411	10526	11456	19514	15185	17575	9248	13514	23005	6243	10006	7695	14614	14533	17017	215.286	257.895	338.675	171.655	178.057	190.201	350.312	258.553	313.534	179.366	279.498	430.323	111.356	176.47	131.31	274.294	286.942	326.371	13715.5	13243.7	0.0505099	0.828308	0.923991	14451	7446.56	0.956526	0.000169363	0.0040232	13822	15048.6	-0.122659
SPBC17G9.11c	12771	20452	16996	14556	12108	17802	16523	18737	23831	7047	8439	10341	8834	9288	12778	10084	8784	11763	226.451	341.876	291.704	206.505	176.235	254.316	255.224	274.511	365.81	117.604	150.179	166.44	135.582	140.948	187.618	162.856	149.23	194.12	16770.3	9844.89	0.768444	3.12e-08	1.84e-06	17796.8	9589.72	0.892058	9.27e-05	0.00242621	17016.1	9974.51	0.770588
SPBC17G9.03c	12040	16799	15278	10966	9096	13148	11808	12077	14967	11817	12682	16782	10404	10886	14289	14637	12909	19116	401.44	528.033	493.069	292.538	248.952	353.191	342.969	332.708	432.009	370.825	424.377	507.908	300.255	310.634	394.511	444.497	412.384	593.192	12766.4	14010.2	-0.134143	0.394238	0.647485	15651.6	11046.5	0.502721	0.009135	0.0838745	14969	15191.5	-0.0212868
SPBC16D10.11c	15186	10709	11742	10873	10385	10184	11524	11842	10290	25224	15841	14970	15901	12201	10487	15813	13090	12600	1983.14	1318.39	1484.22	1136.06	1113.24	1071.48	1310.99	1277.75	1163.3	3100.22	2076.17	1774.52	1797.34	1363.62	1134.03	1880.82	1637.82	1531.39	11285.9	15509	-0.458597	0.00619493	0.041103	13428.8	12044.6	0.156939	0.522561	0.819152	12862.5	13522	-0.0721541
SPAC821.10c	19361	13492	16927	17350	7421	11766	8180	11671	13553	17239	10789	14860	18001	9719	13500	13422	7503	13548	1789.4	1175.55	1514.28	1282.98	563.006	876.122	658.594	891.247	1084.38	1499.55	1000.76	1246.65	1440.03	768.755	1033.18	1129.85	664.4	1165.36	13226.1	13378.1	-0.0165031	0.937039	0.972027	17759.7	12851.4	0.466686	0.0930815	0.369628	17009.7	11193.3	0.603705
SPBP23A10.11c	13152	11687	8843	14436	14633	11720	19163	15223	15053	8803	10474	9818	11282	13542	10667	14314	18436	16958	347.364	290.991	226.068	305.056	317.247	249.389	440.901	332.203	344.176	218.823	277.636	235.377	257.914	306.1	233.291	344.332	466.525	416.842	13427.1	12972.8	0.0496762	0.75845	0.888332	11996.7	11053.4	0.118144	0.581014	0.847852	11486.6	16238.9	-0.499503
SPBP4H10.15	12075	18097	15195	12716	12531	13157	14201	14229	17910	9560	10720	12455	10592	13163	11145	12596	12874	14194	265.186	374.675	323.007	223.437	225.902	232.797	271.686	258.195	340.505	197.601	236.281	248.288	201.344	247.403	202.678	251.953	270.89	290.117	14234.9	12147.6	0.228741	0.055846	0.197672	16085.6	10861.5	0.566557	0.00333745	0.0425853	15382	12933.9	0.250097
SPAC14C4.14	11121	17240	18426	10397	9245	12752	10976	11205	15312	10456	12357	18765	10015	10488	14243	12713	13133	18315	163.417	238.822	262.079	122.237	111.515	150.969	140.502	136.043	194.782	144.606	182.237	250.294	127.38	131.896	173.308	170.147	184.898	250.475	12859	13661.5	-0.0873513	0.632666	0.822886	16587.6	10784.8	0.621108	0.00989549	0.0883635	15860.2	14390.7	0.14028
SPCC1235.01	17596	8452	14357	23077	24065	13097	14070	18059	11788	13286	10175	11027	15988	9544	7868	8913	6400	6680	522.023	236.384	412.274	547.765	586.046	313.042	363.625	442.669	302.747	370.969	302.956	296.948	410.549	242.322	193.287	240.836	181.916	184.44	15611.6	10155.7	0.620332	0.00172458	0.0161476	14453.1	10445.5	0.468486	0.199364	0.55122	13851.6	7158.03	0.952403
SPBC8D2.04	12969	13218	15472	8858	8925	9890	9352	9898	10836	14146	13917	18005	12751	12534	14805	15318	15749	17411	1175.52	1129.47	1357.43	642.392	664.055	722.233	738.438	741.28	850.272	1206.78	1266.02	1481.38	1000.38	972.302	1111.21	1264.59	1367.71	1468.77	10998.2	15273.6	-0.473808	0.00227651	0.0197729	14816	12462.7	0.249532	0.0844826	0.350949	14178.2	15808.4	-0.157018
SPAC1039.02	13945	12875	13489	6527	5826	8129	18029	23487	21757	9025	10057	14635	5949	6744	9560	16505	16979	20390	338.165	294.334	316.619	126.638	115.972	158.819	380.861	470.595	456.744	205.98	244.765	322.144	124.868	139.963	191.969	364.543	394.491	460.184	13626.4	12550.9	0.118608	0.688664	0.851644	14348.6	6901.22	1.05596	3.22e-07	1.84e-05	13734.9	17563.7	-0.354758
SPAC10F6.01c	9114	16026	12188	11939	10299	14750	11095	12483	16392	7947	10872	11858	10561	13135	16910	14688	14764	18546	124.195	205.875	160.758	130.167	115.202	161.935	131.706	140.547	193.371	101.921	148.687	146.674	124.565	153.183	190.81	182.297	192.758	235.206	12438.2	13462.8	-0.114214	0.464558	0.707235	13218.3	12596	0.0695665	0.78673	0.942646	12636.1	15644	-0.308045
SPBC16H5.08c	10777	13963	11083	11183	8729	12911	10759	9711	12376	13600	14276	14032	12410	12296	13595	17361	14401	19448	379.99	464.127	378.25	315.48	252.644	366.767	330.469	282.91	377.763	451.317	505.186	449.098	378.741	371.044	396.933	557.535	486.499	638.195	11097.6	14926.1	-0.427603	0.000938891	0.0102648	12716.1	11912.2	0.0942296	0.52414	0.819227	12164	16671.2	-0.45473
SPAC26F1.03	12779	18257	17390	11284	9976	12144	15470	15839	18354	9709	10677	13923	9362	10670	12132	9822	11154	13296	543.85	732.479	716.355	384.224	348.505	416.389	573.531	556.955	676.203	388.888	456.039	537.851	344.863	388.627	427.541	380.719	454.808	526.632	14451.2	11406.7	0.341289	0.023659	0.109869	17177.6	9992.55	0.7816	2.81e-05	0.000861432	16427.4	11179	0.555327
SPAC13A11.02c	11433	10995	12077	10334	9821	10742	15239	15367	15072	8906	11094	11081	12774	15087	11358	15192	19578	15808	319.937	290.057	327.122	231.373	225.596	242.184	371.488	355.306	365.123	234.56	311.575	281.469	309.404	361.321	263.19	387.206	524.913	411.704	12116.7	13702.9	-0.177494	0.254198	0.502145	12278	12219.5	0.00689228	0.967481	0.992846	11751.4	16530.4	-0.49229
SPBPB7E8.01	10839	9932	7881	4920	10427	5356	20371	17221	15412	7989	11790	8418	8584	15127	8476	19811	33484	15882	154.134	133.147	108.477	55.9777	121.714	61.363	252.352	202.339	189.729	106.923	168.265	108.659	105.656	184.098	99.8078	256.59	456.208	210.194	11180.3	14826.3	-0.407197	0.193876	0.428148	10201.8	10026.6	0.0249892	0.929673	0.982317	9767.08	22686.4	-1.21583
SPBP4G3.02	14330	11699	9939	28317	44249	16042	23850	27340	21168	2330	2462	2079	2760	6309	2320	5157	5103	4098	376.924	290.095	253.045	595.929	955.393	339.955	546.488	594.177	482.005	57.6809	64.9929	49.6375	62.8365	142.022	50.5311	123.546	128.602	100.319	20950.9	3686.33	2.50677	2.98e-21	1.03e-18	12819.9	3552.18	1.85161	1.44e-06	7.15e-05	12276.7	4685.21	1.38973
SPCC970.05	12758	11449	13404	8461	7178	10678	11082	11254	11582	16492	15836	19067	12586	11779	12185	13591	13470	15910	2194.34	1856.4	2231.53	1164.35	1013.43	1479.68	1660.44	1599.33	1724.52	2669.7	2733.61	2976.8	1873.72	1733.87	1735.44	2129.1	2219.75	2546.8	10784	14899	-0.46635	0.00328998	0.0261266	13390.3	11377.7	0.234969	0.086544	0.355883	12817.6	14007.2	-0.128048
SPRRNA.48	15534	15320	6794	7054	23455	7781	27833	31633	8928	8665	9294	4344	9541	9236	5688	12855	9505	15052	314.329	292.243	133.068	114.203	389.59	126.851	490.621	528.874	156.394	165.021	188.745	79.7882	167.106	159.946	95.3069	236.917	184.276	283.465	15638.7	9585.08	0.706263	0.0209411	0.10209	13399.3	7641.63	0.810212	0.02425	0.1586	12828.9	12167.5	0.0763503
SPAC23G3.06	10737	13239	11913	10786	9047	12099	10863	9950	11981	14527	13360	14426	11973	11564	13477	14640	13297	17867	386.306	449.042	414.874	310.491	267.192	350.715	340.473	295.789	373.169	491.918	482.42	471.131	372.861	356.076	401.518	479.747	458.371	598.279	11012.6	14205.4	-0.367301	0.00183529	0.0167727	12745	11509	0.147169	0.273621	0.627244	12192.5	14918.4	-0.291096
SPAC57A7.12	9018	12748	12522	12261	9885	14807	11044	10526	13453	10461	11620	13677	12230	12278	15981	13039	11984	17845	335.942	447.692	451.517	365.443	302.274	444.403	358.397	323.987	433.848	366.771	434.441	462.479	394.345	391.443	492.971	442.406	427.731	618.692	11555.2	13449.4	-0.219017	0.0560869	0.198398	12163.7	12575.1	-0.0479838	0.806532	0.947181	11632.7	13958.9	-0.262994
SPAC3A11.07	11311	17002	17624	10862	11235	15218	10449	10526	14560	10208	11878	16025	7823	7755	11459	11704	12080	17359	318.545	451.392	480.42	244.748	259.725	345.29	256.348	244.931	354.973	270.57	335.725	409.652	190.695	186.913	267.227	300.212	325.951	454.987	13046.8	12100.4	0.10863	0.561513	0.774245	16289.4	8388.97	0.957362	7.01e-05	0.00189004	15576.1	13405.9	0.216475
SPAC227.18	13829	16611	13924	11376	10115	11200	18040	21717	21909	8898	9281	9776	7591	8778	9004	10483	10335	11478	566.649	641.657	552.248	372.952	340.22	369.741	643.939	735.247	777.16	343.15	381.671	363.607	269.227	307.826	305.508	391.23	405.741	437.717	15165.1	9723.22	0.641247	0.000100112	0.00173413	15758	7888.46	0.998269	9.52e-13	1.5e-10	15076.2	10529	0.517906
SPBC1347.02	8982	12471	12588	9016	6325	12753	10591	9810	12981	12285	11814	17417	10494	11111	14598	14726	14110	21855	434.132	568.243	588.915	348.66	250.946	496.612	445.934	391.767	543.152	558.846	573.082	764.135	439.022	459.609	584.26	648.272	653.418	983.114	10461.3	14563.6	-0.477326	0.00577583	0.0388378	12077.8	11239.3	0.10381	0.609435	0.863795	11550.9	16507.5	-0.515112
SPAC17A5.15c	9567	13572	13134	10228	9466	13670	9589	9855	13097	10988	12055	15683	11098	11587	14970	12808	11310	16356	301.993	403.877	401.296	258.316	245.278	347.653	263.681	257.032	357.896	326.444	381.908	449.364	303.223	313.025	391.297	368.236	342.057	480.51	11170.1	13213.6	-0.242416	0.0603665	0.207399	12867.4	11692.7	0.138119	0.484798	0.800042	12305.6	13177.9	-0.0987913
SPAC1556.07	14229	9206	9288	13232	11257	8528	13815	14779	10679	23998	14593	10017	12564	9436	8522	13082	11602	9637	1062.94	648.317	671.586	790.856	690.281	513.258	899.017	912.195	690.601	1687.24	1094.08	679.231	812.374	603.263	527.154	890.081	830.387	670.005	11444.8	12966.8	-0.180112	0.363315	0.619449	11686.2	9524.72	0.295049	0.27169	0.625286	11196.5	11190.7	0.000736516
SPAPB1E7.07	10133	14271	14969	14249	12774	15731	14671	17266	19419	5239	7017	7682	6388	8965	8347	12128	15449	13519	95.3391	126.582	136.324	107.265	98.6576	119.246	120.248	134.225	158.17	46.3927	66.2605	65.6077	52.0227	72.1888	65.0319	103.931	139.267	118.381	14478.2	9630.71	0.588179	0.00228581	0.0197972	13968.4	7365.55	0.923301	1.62e-05	0.00054408	13358.4	13426.9	-0.0073608
SPCC364.07	11285	15368	15794	10284	12064	11159	22373	19722	24883	5126	5749	7374	5989	10318	8283	9014	12837	9060	347.513	446.139	470.769	253.379	304.952	276.854	600.175	501.799	663.34	148.565	177.677	206.12	159.632	271.926	211.213	252.819	378.746	259.658	15598.6	8339.69	0.903347	1.5e-05	0.000367478	15062.6	7642.3	0.978888	6.34e-05	0.00173634	14405.9	10113.1	0.510454
SPCC965.07c	10441	11027	15468	8110	13183	13804	29222	26985	34162	5296	5467	9103	3323	4289	9331	3765	4284	9284	416.687	414.867	597.515	258.957	431.87	443.842	1015.93	889.816	1180.25	198.923	218.971	329.761	114.787	146.491	308.361	136.854	163.807	344.832	17594.4	6112.5	1.52528	7.07e-08	3.86e-06	13131.6	5231.63	1.32769	0.000385269	0.00783481	12564.2	5642.03	1.15503
SPAC1F7.04	10432	13850	13297	9883	9277	12130	11914	11864	13879	11459	11474	15428	10021	10199	13218	11691	11673	14559	428.701	536.563	528.917	324.949	312.943	401.609	426.51	402.836	493.753	443.202	473.23	575.499	356.446	358.7	449.797	437.584	459.605	556.83	11664.1	12432.6	-0.0920764	0.468176	0.710838	13337.4	10384.6	0.361026	0.0452286	0.238079	12756.9	12360.1	0.0455957
SPAC4D7.08c	10281	12716	11865	10445	9388	11745	12680	12855	14714	11262	11233	14701	8563	9889	11546	13018	12763	16540	333.029	388.312	372.015	270.704	249.626	306.517	357.808	344.055	412.611	343.344	365.184	432.255	240.086	274.148	309.7	384.073	396.108	498.638	11643.4	12444.8	-0.0960261	0.486831	0.720146	12380	9316.91	0.41008	0.0113417	0.0960082	11843.1	13790.7	-0.219645
SPAC20G4.06c	14574	10596	11200	10648	8831	8292	11684	11278	10927	23605	14954	13336	11813	9121	10033	12352	10972	11205	1633.93	1119.9	1215.4	955.128	812.708	748.978	1141.12	1044.71	1060.52	2490.73	1682.6	1357.15	1146.33	875.151	931.425	1261.29	1178.57	1169.15	10789	13405.2	-0.313244	0.0967193	0.280469	12973.8	9647.61	0.427347	0.0421009	0.228548	12426.1	11253	0.143042
SPAC57A10.12c	9150	13178	12116	10748	8617	15135	10632	10879	13375	9281	10432	13669	8778	10757	13013	13426	13240	18884	378	513.221	484.481	355.253	292.212	503.743	382.622	371.338	478.331	360.856	432.523	512.572	313.879	380.32	445.155	505.174	524.051	726.054	11309.4	12637.3	-0.160166	0.297252	0.551042	12216.9	10102.4	0.274181	0.188995	0.536967	11683.3	14839	-0.344935
SPCP1E11.09c	12786	10815	11295	8820	8169	9858	9869	10010	11948	14963	13973	14895	12201	11400	11918	13251	12773	15724	1796.12	1432.22	1535.8	991.309	941.977	1115.69	1207.7	1161.84	1452.98	1978.28	1969.98	1899.28	1483.51	1370.54	1386.33	1695.4	1719.13	2055.74	10294.5	13764.9	-0.41916	0.00161826	0.0152811	12431.3	11056	0.169135	0.240154	0.593063	11902.1	13604.9	-0.192924
SPAC19G12.06c	14822	13880	16339	3121	3821	4211	5672	6809	7492	16320	15374	20690	8230	8908	10366	17913	20264	20178	1097.93	969.261	1171.49	184.97	232.335	251.309	366.006	416.736	480.429	1137.77	1142.94	1391.15	527.671	564.722	635.831	1208.53	1438.16	1391.07	8675.14	15835.1	-0.868193	0.0102391	0.0596289	16029.8	8545.93	0.907426	2.12e-09	2.12e-07	15342.7	19045.3	-0.311887
SPBC215.09c	10790	13510	13870	8572	9386	11191	13507	13348	16639	11272	12024	15329	8654	8399	10903	11202	10898	13986	486.507	574.258	605.328	309.236	347.391	406.53	530.531	497.272	649.47	478.34	544.11	627.377	337.738	324.102	407.077	460.03	470.793	586.902	12146.3	11677.5	0.0567724	0.72536	0.870275	13553.5	8684.67	0.642117	0.000184692	0.00433112	12964.9	11758.9	0.140872
SPAC1834.03c	16297	12235	12755	4729	5767	3583	5826	6269	4988	23297	17487	16770	12061	9643	9644	17764	19170	15160	1488.66	1053.6	1127.75	345.618	432.422	263.688	463.599	473.146	394.437	2002.88	1603.15	1390.49	953.6	753.852	729.47	1477.92	1677.74	1288.81	8221.93	16161	-0.974997	0.0014181	0.0139125	14723.7	9771.07	0.591551	0.00389092	0.0477739	14101.1	17008.9	-0.27049
SPBP23A10.15c	9504	15986	17209	8238	8029	11540	9597	9850	13984	9920	11519	16242	8846	8534	12062	13142	11265	17374	318.844	505.586	558.823	221.123	221.108	311.913	280.473	273.035	406.132	313.222	387.844	494.605	256.871	245.025	335.085	401.565	362.091	542.47	11473.3	12368.9	-0.108449	0.588085	0.7939	15130	9140.2	0.727116	0.00533611	0.0584837	14464.3	13599.1	0.0889914
SPBC1105.11c	14312	12623	15866	3016	3905	4205	5271	6566	6631	15091	14829	20519	9676	9990	11432	17708	19453	20564	1176.3	978.056	1262.21	198.33	263.457	278.445	377.394	445.89	471.803	1167.36	1223.21	1530.81	688.349	702.699	778.041	1325.59	1531.86	1573	8244.1	15909.3	-0.948467	0.00349264	0.0271524	15239.3	9666.8	0.656669	2.96e-05	0.000895444	14587.5	18833.1	-0.368545
SPAC10F6.06	10238	10726	14216	15486	15249	15083	8962	10817	10497	10133	10911	12145	12833	11403	15124	10393	7415	8924	626.711	618.976	842.318	758.457	766.239	743.868	477.905	547.103	556.265	583.792	670.327	674.834	679.948	597.39	766.623	579.45	434.889	508.412	12055.6	11157.9	0.111629	0.381758	0.63527	12508.3	12232.3	0.0321886	0.870148	0.970669	11968.5	8697.61	0.460534
SPBC19C7.06	8791	12102	10787	10091	9107	12244	9254	8736	11623	10509	11377	14046	11618	12627	15532	12198	11399	16279	257.553	334.248	305.897	236.539	219.015	289.006	236.18	211.471	294.789	289.773	334.523	373.533	294.615	316.603	376.807	325.492	319.971	443.874	10116.2	13045.4	-0.366903	0.000868122	0.00958708	11240.3	12353.5	-0.136229	0.450443	0.774861	10750.5	12987.2	-0.272679
SPBC25H2.02	10199	13802	12258	11420	10302	13026	12263	12975	15202	9448	10159	12051	9609	9820	12089	10585	9899	12853	287.919	367.314	334.949	257.939	238.729	296.264	301.574	302.642	371.516	251.027	287.828	308.804	234.793	237.252	282.596	272.161	267.743	337.692	12145.9	10917.8	0.153771	0.126988	0.331217	12866.7	9792.23	0.393938	0.0197883	0.137541	12306.5	10860.5	0.18033
SPAC27E2.03c	9622	12705	12209	9170	7472	9779	9836	9838	11790	13705	13166	16525	9850	9960	10822	13141	12376	15582	434.121	540.386	533.178	331.02	276.728	355.464	386.588	366.743	460.494	581.959	596.169	676.759	384.66	384.584	404.312	540.004	534.984	654.294	10150.2	13105.9	-0.368734	0.0153752	0.0815547	12257.9	9527.11	0.363616	0.014825	0.114331	11724.5	13390.9	-0.191711
SPAC1556.02c	9078	14920	15480	10311	10326	12327	16153	13780	18317	6948	9244	10914	7218	11607	9091	8891	10904	11148	301.114	466.545	497.003	273.641	281.154	329.423	466.744	377.66	525.969	216.905	307.731	328.604	207.23	329.494	249.699	268.606	346.531	344.146	13186.3	9738	0.437338	0.00525923	0.036349	13990.4	8680.56	0.688578	0.0102306	0.0899672	13375.4	10102.3	0.404917
SPAC1F5.02	9891	11686	13045	10270	9619	12373	12136	12878	13857	7903	9728	13020	11466	11495	12433	10046	11163	11862	389.013	433.285	496.61	323.172	310.545	392.062	415.8	418.488	471.8	292.539	383.988	464.818	390.33	386.919	404.915	359.866	420.649	434.196	11536.5	11180.8	0.0451442	0.668828	0.84238	12299.2	11009.2	0.159861	0.280957	0.632349	11766.2	10790.1	0.124953
SPBC354.12	4951	6462	13704	12924	35827	23736	19206	7080	21684	3703	7533	4243	5117	7643	6087	5985	10346	8243	240.619	296.066	644.661	502.544	1429.28	929.395	813.127	284.302	912.306	169.379	367.431	187.179	215.252	317.898	244.965	264.926	481.753	372.843	15477.4	6704.21	1.20704	6.43e-05	0.00120868	8917.25	5862.1	0.605182	0.106182	0.39372	8527.19	8044.72	0.0840388
SPCC794.07	11462	16196	14737	9376	9123	10863	15896	16139	18005	6810	7724	10629	7951	8972	9794	8805	9547	11242	413.869	551.307	515.06	270.869	270.403	316.015	500.005	481.492	562.807	231.429	279.908	348.371	248.496	277.254	292.837	289.571	330.281	377.789	13361.3	9210.59	0.536674	0.000774556	0.00881595	15039.2	8303.5	0.85694	7.59e-07	4.12e-05	14382.9	9651.24	0.575584
SPAC607.03c	14859	9824	9668	8388	6564	8940	9928	11468	10326	18865	13693	12305	10787	8762	8846	13922	12373	12234	2074.93	1293.26	1306.76	937.154	752.406	1005.79	1207.7	1323.16	1248.27	2479.35	1919.03	1559.7	1303.8	1047.14	1022.88	1770.67	1655.4	1589.96	9923.24	12770	-0.363889	0.0534105	0.192493	12265.5	8849.06	0.471008	0.0512067	0.257785	11751.2	12557.6	-0.0957789
SPBC713.11c	11538	9240	10098	14461	10358	10892	6868	10235	7327	20058	12760	11849	12682	7398	8377	14695	10095	11069	1080.54	815.765	915.359	1083.55	796.262	821.813	560.305	791.968	594.018	1767.93	1199.31	1007.25	1028	592.94	649.623	1253.44	905.797	964.766	9899.62	12433.7	-0.328802	0.0798449	0.247928	11004	8881.26	0.309193	0.227309	0.582655	10536.7	11666.7	-0.147003
SPAC3H1.07	11551	11642	9852	12841	7506	13177	7844	8408	10527	11879	10327	14117	11989	8132	12801	12182	8668	14602	655.847	623.152	541.445	583.34	349.834	602.775	387.976	394.444	517.43	634.791	588.474	727.566	589.198	395.154	601.852	629.977	471.538	771.612	10192.2	11842.5	-0.216524	0.14554	0.36063	11755.4	10236.2	0.199642	0.35368	0.705266	11251.4	11526.3	-0.0348388
SPCC338.14	8988	11424	12361	10579	9384	12704	9876	10511	13018	9983	9861	13409	10214	9464	14399	9761	8728	13374	408.391	489.345	543.642	384.589	350.003	465.06	390.911	394.609	512.06	426.916	449.681	553.04	401.702	368.022	541.762	403.952	379.964	565.559	10773.2	11188.9	-0.0546521	0.639506	0.826482	11635.8	10575.3	0.137867	0.52379	0.819227	11130	10373.2	0.101597
SPBC1A4.02c	10458	15423	14454	11525	10614	13562	11735	12694	16046	7888	8167	10668	7611	8268	9586	7572	7960	9583	552.423	768.026	739.023	487.084	460.228	577.169	539.996	554.028	733.76	392.155	432.968	511.509	347.985	373.775	419.299	364.298	402.857	471.117	12732.9	8743.04	0.542336	3.34e-06	0.000105654	14304	7912.44	0.854229	6.94e-06	0.000259953	13678.5	8188.69	0.740221
SPBC1773.10c	10211	14067	13725	9108	7604	10131	12119	13313	14353	9150	9960	12286	7627	8331	9629	10224	9454	12004	363.487	472.069	472.911	259.408	222.194	290.555	375.813	391.567	442.31	306.556	355.836	396.988	235.001	253.807	283.834	331.485	322.441	397.695	11487.6	10067.8	0.190318	0.220759	0.464797	13484.2	7950.27	0.76219	1.7e-05	0.000564475	12896.2	10321.4	0.321312
SPAC5D6.01	10767	8865	7678	10878	9551	9122	10018	9982	9312	15958	12242	10606	11636	10175	9144	12545	11426	12909	1136.64	882.248	784.554	918.791	827.652	775.843	921.284	870.674	851.011	1585.53	1297.03	1016.31	1063.23	919.283	799.333	1206.21	1155.68	1268.31	9381.52	12139	-0.371747	0.00183673	0.0167727	9732.99	9650.46	0.0122822	0.95245	0.990401	9320.32	12017.7	-0.366735
SPAC1B2.03c	12237	6608	9529	10107	9293	8586	13432	10907	9934	7320	10474	7598	11819	13815	8478	13669	17361	9992	390.47	198.777	294.311	258.032	243.41	220.729	373.368	287.559	274.41	219.832	335.425	220.069	326.429	377.268	224.011	397.257	530.765	296.735	9897.33	11403.6	-0.204385	0.255019	0.502665	10143	10643.3	-0.06947	0.817347	0.949377	9719.65	13420	-0.465414
SPAC32A11.04c	9905	11980	11020	10347	9581	11599	9806	10268	11651	10852	10342	13046	9035	8769	10249	10364	9343	12847	652.183	743.628	702.333	545.091	517.841	615.306	562.46	558.613	664.114	672.501	683.424	779.722	514.919	494.142	558.804	621.535	589.408	787.265	10497.8	10762.3	-0.035916	0.741647	0.879536	11687.1	8722.24	0.422154	0.00134664	0.021505	11180.9	10601.8	0.0767304
SPBC4F6.04	11204	10759	10430	7922	7305	7957	9543	9661	9761	14046	12783	14176	10249	9940	9397	12084	10807	11806	925.166	837.534	833.638	523.385	495.151	529.361	686.461	659.142	697.758	1091.61	1059.38	1062.55	732.527	702.457	642.538	908.825	855.001	907.305	9313	11983.9	-0.363818	0.0126039	0.0698237	11527.5	9214.06	0.323172	0.0102269	0.0899672	11033.9	11306.2	-0.0351989
SPAC4G8.02c	24866	4410	4260	7015	10296	3066	15683	16372	2922	17052	10885	5686	16594	12067	3149	15931	15979	3518	4383.8	732.937	726.944	989.491	1489.99	435.484	2408.56	2384.82	445.953	2829.36	1925.94	909.911	2532.16	1820.67	459.706	2558.06	2699.04	577.224	9868.13	11499.5	-0.220727	0.622611	0.816767	12115.5	9991.03	0.278135	0.779558	0.941182	11644.6	11589.3	0.00685626
SPCPB16A4.03c	9544	12623	10559	8027	8484	8862	12933	11658	14340	8914	9996	9064	8738	10950	9415	11601	11092	12298	322.178	401.71	345.013	216.8	235.092	241.02	380.321	325.162	419.063	283.209	338.659	277.737	255.313	316.349	263.178	356.685	358.749	386.371	10626.7	10442.2	0.0252508	0.857731	0.938864	11615	9055.89	0.359068	0.0328176	0.19594	11110	11405.8	-0.0378972
SPCC191.07	9160	11420	11337	10583	9031	10421	11635	11068	12736	7719	9946	9139	9549	9473	9986	11965	11318	11891	567.122	666.547	679.4	524.239	458.973	519.812	627.526	566.187	682.618	449.79	618.016	513.602	511.722	501.944	511.959	674.709	671.375	685.178	10624	10314.6	0.0426306	0.697233	0.854343	11333.5	9025.25	0.328569	0.0152831	0.116491	10841.6	11466.5	-0.0808329
SPBC14C8.04	11486	13201	12515	10348	8950	11029	12297	13742	14213	8409	8126	10202	8222	7983	9517	8815	8527	10411	632.301	685.087	666.857	455.776	404.435	489.156	589.711	625.051	677.338	435.68	448.955	509.786	391.767	376.104	433.829	441.978	449.745	533.399	11797.9	9078.6	0.377959	0.000846428	0.00942119	13218.8	7996.19	0.725204	1.42e-08	1.15e-06	12647.6	9044.55	0.483741
SPBC25H2.07	10048	9067	9689	8271	6820	7652	9444	8785	7173	17092	13877	13574	11335	9981	8481	12754	12572	10720	838.547	713.338	782.661	552.262	467.2	514.492	686.575	605.759	518.218	1342.48	1162.29	1028.26	818.775	712.867	586.082	969.432	1005.23	832.619	8457.5	12596.1	-0.574695	0.000250186	0.00365507	10255.1	9292.76	0.142169	0.424468	0.758333	9816.9	11760.2	-0.260582
SPAC2F7.05c	11000	12146	7773	10248	8247	6684	10110	9039	9997	12263	11541	9354	9531	9765	6814	12491	16033	13491	450.468	468.909	308.111	335.776	277.229	220.528	360.667	305.845	354.409	472.646	474.335	347.709	337.836	342.24	231.066	465.899	629.073	514.185	9353.35	11578.1	-0.307843	0.0819283	0.251039	10991	8146.17	0.432134	0.079544	0.340548	10518.5	13729.6	-0.384346
SPBC36.03c	7734	10114	6265	4299	10892	6052	23381	17575	16947	2634	8587	1912	2842	12568	2742	10126	31318	10211	204.42	252.014	160.283	90.913	236.318	128.876	538.352	383.817	387.771	65.5243	227.788	45.8727	65.0187	284.296	60.0136	243.77	793.1	251.183	11204.1	9576.21	0.226502	0.666665	0.841832	8558.35	5662.2	0.595972	0.271532	0.625286	8187.14	17023.4	-1.05608
SPBC646.09c	10468	10923	10202	8516	6865	9625	9042	9504	10248	11334	10857	12440	10064	9393	11664	11672	10096	13245	436.799	429.678	412.05	284.311	235.141	323.575	328.675	327.668	370.187	445.112	454.672	471.179	363.483	335.435	403.022	443.594	403.629	514.368	9376.54	11421	-0.284607	0.0199795	0.0987593	11235	9673.87	0.215819	0.105003	0.391185	10751.9	11401.6	-0.0846607
SPCC1223.14	10818	13871	12243	8681	7079	10683	11511	11802	13827	8914	8726	11128	7555	8016	9588	9762	9266	12275	492.493	595.312	539.495	316.2	264.543	391.834	456.51	443.934	544.936	381.939	398.693	459.851	297.703	312.318	361.447	404.776	404.167	520.09	11043.5	9666.85	0.192061	0.206667	0.445975	13111.2	7816.54	0.74619	2.01e-06	8.95e-05	12541.8	10198.1	0.298451
SPAC19A8.15	10245	14122	13363	10375	9392	11216	11880	13383	14732	7256	8543	10198	6961	7559	9361	8143	8016	9938	311.005	404.143	392.65	251.99	234.037	274.315	314.164	335.675	387.152	207.31	260.277	281.007	182.904	196.384	235.31	225.145	233.146	280.775	11893.9	8606.86	0.466649	0.000204007	0.00312378	13387.1	7416.33	0.852062	4.59e-06	0.00017699	12803.4	8505.26	0.590116
SPBC16G5.05c	8796	11691	12057	8163	8296	9184	10471	10303	11774	8562	9837	12451	8578	9639	11030	10477	11134	12143	382.654	479.465	507.7	284.126	296.252	321.891	396.82	370.335	443.414	350.562	429.491	491.669	323	358.872	397.338	415.127	464.074	491.645	9949.55	10632.7	-0.0958353	0.454959	0.699379	11550.5	9086.64	0.346143	0.0528175	0.261874	11047.5	11009.4	0.00500444
SPCC584.04	7043	10873	9785	9832	8488	11653	8864	8394	11557	8291	9337	10952	9931	10577	12741	10357	9634	14384	196.077	285.366	263.68	219.003	193.975	261.374	214.973	193.085	278.534	217.242	260.884	276.764	239.308	252.01	293.722	262.619	256.975	372.694	9401.93	10857.9	-0.207736	0.0718223	0.232677	9820.05	10329.2	-0.0729114	0.717741	0.914479	9389.81	11193.9	-0.253531
SPBC1703.13c	10455	11885	13404	8338	7716	9871	6492	6641	7783	11481	11355	13611	8745	6682	9953	13029	9181	15849	531.56	569.654	659.643	339.179	322.026	404.338	287.535	278.979	342.562	549.384	579.409	628.153	384.843	290.751	419.03	603.34	447.232	749.953	9131.29	11371.9	-0.316613	0.11245	0.308046	12701.5	7888.14	0.687241	0.000551694	0.0101493	12152.1	12372.7	-0.0259606
SPAC25G10.05c	8718	11290	11874	7327	6471	8684	8693	9132	10885	10476	10702	13631	9142	9124	11207	11030	10284	13705	474.003	578.685	624.897	318.735	288.806	380.4	411.736	410.242	512.339	536.078	583.983	672.728	430.231	424.557	504.565	546.214	535.725	693.502	9143.08	11263.8	-0.300972	0.04558	0.170941	11317.9	9158.42	0.305431	0.0796459	0.340704	10825.5	11407.5	-0.0755384
SPAC8F11.10c	12642	10960	10646	9340	8262	7668	8129	9547	8577	8346	9563	11533	12851	10840	11184	9425	11230	11475	432.766	353.697	352.753	255.814	232.163	211.483	242.415	270.031	254.177	268.896	328.55	358.366	380.776	317.58	317.028	293.861	368.326	365.59	9458.76	10888	-0.203088	0.129992	0.33686	12198.6	10864	0.16716	0.306553	0.661688	11679.1	10488.3	0.155146
SPCC1281.01	8053	9109	9578	9306	8689	11219	11454	12901	12300	5837	7050	11059	8074	10276	11510	10247	12413	12966	65.5154	69.8618	75.4236	60.5743	58.0265	73.5353	81.1759	86.7199	86.6273	44.6934	57.5632	81.6674	56.8552	71.5478	77.5397	75.9286	96.7559	98.1738	10043.8	10093.7	-0.00714802	0.960544	0.98198	9502.48	9271.79	0.0354468	0.83892	0.959661	9091.77	11629.6	-0.355158
SPAC3C7.08c	7247	12638	11586	7009	6346	10800	8303	7629	10406	9374	10084	13867	7288	8780	11318	11073	10969	15723	147.532	242.543	228.301	114.162	106.047	177.136	147.247	128.323	183.39	179.606	206.03	256.246	128.419	152.971	190.792	205.312	213.948	297.897	9002.95	11179.6	-0.312423	0.0846742	0.256615	11147	8496.68	0.391685	0.128619	0.43707	10656	12302.9	-0.207322
SPBC1709.02c	7897	11821	10290	9231	8025	10699	8929	9127	11957	7756	8997	10732	9078	10137	12077	9943	9751	13412	180.456	254.652	227.599	168.771	150.53	196.973	177.744	172.324	236.535	166.807	206.337	222.606	179.554	198.246	228.524	206.942	213.488	285.237	9602.71	10375.9	-0.111749	0.35293	0.608678	10640.1	9719.21	0.130608	0.505807	0.80923	10174.7	10786	-0.0841636
SPBC2G2.04c	13451	13455	15090	11938	12244	12352	16142	19250	18594	5002	4958	6024	5601	5039	5528	4920	5229	4897	1428.54	1347.11	1551.22	1014.4	1067.41	1056.89	1493.41	1689.18	1709.52	499.975	528.461	580.723	514.87	458.002	486.147	475.91	532.072	484.028	14461.5	5336.55	1.43823	5.26e-38	9.72e-35	14938.4	5031.97	1.56984	1.23e-33	2.13e-30	14296.3	4909.76	1.54194
SPAC3F10.03	7997	12429	11668	9028	7614	11365	10368	10070	13274	7779	8142	11864	7753	9091	10898	8674	9042	12358	243.182	356.306	343.437	219.652	190.059	278.438	274.652	253.013	349.438	222.636	248.488	327.478	204.065	236.593	274.419	240.24	263.441	349.749	10251.1	9674.5	0.0834913	0.548069	0.765124	11377.1	8613.61	0.401451	0.0657424	0.305347	10878.5	9801.21	0.150454
SPBC8E4.01c	7677	9462	4289	17851	20105	11051	15962	11897	13516	2746	4421	2659	7660	19596	6474	4525	11173	6569	260.777	303.001	141.02	485.154	560.599	302.437	472.334	333.906	397.456	87.7902	150.719	81.9866	225.217	569.68	182.101	139.997	363.632	207.673	11915.5	7349.75	0.697071	0.0297572	0.12737	7609.34	10521.2	-0.467448	0.299589	0.654055	7280.96	7311.99	-0.00612037
SPBC3E7.16c	8677	13431	10231	12791	11182	12540	13347	14154	16805	5013	6035	7286	7024	7645	8745	6357	7308	8661	269.318	392.996	307.37	317.644	284.896	313.581	360.881	362.982	451.543	146.441	187.994	205.273	188.702	203.077	224.76	179.71	217.325	250.189	12257.8	7221.49	0.763321	3.74e-11	4.61e-09	11462.7	7275.85	0.655769	0.000856677	0.014966	10960.8	7282.97	0.589776
SPRRNA.47	9493	11905	6606	7760	22105	8508	21424	23899	6037	5726	6916	3732	5061	6873	2924	11517	6425	10224	192.09	227.099	129.386	125.633	367.166	138.703	377.648	399.569	105.752	109.049	140.452	68.5474	88.6408	119.024	48.9939	212.258	124.563	192.542	12671.3	6781.24	0.901959	0.00268796	0.0225066	9943.02	4641.88	1.09899	0.00169646	0.0256738	9513.02	9147.16	0.0565712
SPAC17A2.13c	9700	10621	12138	7873	8416	8691	10694	11599	11990	9142	10384	11821	6842	7254	9014	9962	9170	11428	648.371	669.27	785.319	421.048	461.773	468.034	622.697	640.594	693.802	575.124	696.606	717.222	395.85	414.97	498.922	606.487	587.268	710.929	10060.8	9674.92	0.0564129	0.704763	0.8584	11537.6	7177.76	0.684719	4.56e-05	0.00131043	11039.3	9956.18	0.14898
SPAC343.05	9121	11609	11849	8644	8294	10146	10379	11091	12051	8529	8823	11794	7908	8659	10175	8562	8483	10505	304.114	364.899	382.404	230.594	227.002	272.549	301.463	305.545	347.842	267.646	295.244	356.946	228.221	247.086	280.926	260.011	270.993	325.982	10200	9442.02	0.111374	0.34549	0.600569	11566.7	8307.92	0.477422	0.00441635	0.051206	11064.1	8979.13	0.301247
SPAC3A12.18	10121	14639	15705	7355	6437	9328	12175	14823	16635	6779	8246	12852	5385	4829	8516	6890	6315	9273	361.744	493.256	543.328	210.329	188.856	268.61	379.08	437.747	514.712	228.04	295.795	416.961	166.594	147.714	252.044	224.295	216.255	308.462	11814.5	7845.24	0.590666	0.00838184	0.0506855	14353.2	5806.5	1.30562	1.27e-06	6.53e-05	13725.6	7319.58	0.907041
SPBC776.03	9039	10458	9941	9215	8625	10487	9000	8549	11059	8660	9547	11249	9842	9127	10825	10277	8711	11464	518.227	565.239	551.666	422.702	405.91	484.403	449.497	404.972	548.883	467.289	549.334	585.411	488.403	447.831	513.914	536.647	478.5	611.702	9433.07	10143.1	-0.104746	0.259133	0.506122	10459.5	9265.21	0.174922	0.169274	0.507336	10007.3	9915.27	0.0133281
SPAC1F12.07	9943	12369	10563	12928	11551	13299	13872	16005	16961	5611	6053	7101	6022	6402	7763	6209	5886	7524	472.167	553.728	485.526	491.189	450.265	508.807	573.854	627.977	697.258	250.776	288.482	306.087	247.522	260.184	305.261	268.549	267.802	332.53	12721.6	6614.15	0.943664	6.5e-23	2.57e-20	11673.7	6271.04	0.896481	1.24e-08	1.03e-06	11167.7	6392.21	0.804943
SPCC1827.03c	10413	14508	11824	9111	8122	10044	9955	10510	11129	7268	9126	10764	6093	7052	8747	10132	8735	11575	333.778	438.403	366.854	233.662	213.705	259.385	277.976	278.352	308.818	219.263	293.584	313.186	169.047	193.455	232.169	295.801	268.262	345.308	10511.2	9034.47	0.218396	0.16682	0.392981	13035.8	6795.9	0.939735	1.62e-06	7.62e-05	12467.7	9912.71	0.330844
SPAC30D11.12	16881	6398	7534	7141	5877	6344	6887	7185	5567	27812	15525	9927	13883	7511	5069	11018	8277	5357	2439.4	871.591	1053.8	825.626	697.126	738.59	866.96	857.87	696.418	3782.55	2251.58	1302.12	1736.45	928.9	606.555	1450.14	1145.97	720.461	7781.3	11976.1	-0.622094	0.0465162	0.173512	11055.6	8291.51	0.415073	0.374281	0.717233	10605.7	8032.84	0.400838
SPAC6F12.10c	7742	12458	11689	9241	7367	11540	9439	10169	12082	6848	7450	11215	7229	7889	11386	8681	8494	13048	126.408	191.758	184.733	120.72	98.7376	151.804	134.255	137.186	170.775	105.233	122.081	166.214	102.163	110.238	153.942	129.096	132.877	198.276	10020.1	9287.42	0.10953	0.471944	0.711966	11301.6	8220.24	0.459279	0.0667504	0.308728	10805.5	9843.28	0.134566
SPAC26F1.13c	8872	11593	10714	8675	8110	10679	8819	9943	11676	7509	8519	10874	7810	9164	10418	9895	8829	11637	168.5	207.567	196.96	131.822	126.436	163.405	145.909	156.03	191.972	134.224	162.382	187.463	128.388	148.954	163.843	171.166	160.659	205.695	9741.22	9572.21	0.0252162	0.830548	0.924324	11067.2	8508.53	0.379312	0.0252191	0.162136	10586	9888.23	0.0983822
SPAC24H6.04	7924	12193	12990	7204	7536	9234	10677	10659	13671	7799	8616	11954	6521	7645	8806	8642	9395	11466	199.426	289.288	316.441	145.061	155.685	187.233	234.083	221.647	297.852	184.733	217.627	273.084	142.052	164.665	183.518	198.095	226.542	268.567	10107.3	9179.72	0.138863	0.409887	0.660659	11738.1	7134.87	0.718243	0.00157366	0.0243824	11223.5	9620.58	0.222346
SPBC18H10.02	6963	11498	11962	7710	6723	10971	8917	8920	11891	8068	9162	14340	7436	7623	11453	9615	7864	11533	191.955	298.82	319.194	170.058	152.138	243.672	214.145	203.179	283.783	209.333	253.492	358.84	177.435	179.852	261.449	241.422	207.712	295.904	9363.43	9852.55	-0.0734786	0.659425	0.837958	10781.1	8223.15	0.39074	0.14472	0.46651	10307.1	9442.06	0.126478
SPAC1635.01	8870	11348	12436	12008	12173	12821	9000	8865	10871	7450	8805	10102	8869	9271	10875	6130	5603	6779	419.518	505.976	569.317	454.399	472.602	488.545	370.812	346.43	445.103	331.628	417.952	433.692	363.076	375.267	425.912	264.065	253.9	298.398	10702.1	8313.97	0.36426	0.00423148	0.031066	11593.1	9016.81	0.362573	0.0392516	0.220198	11088.9	6031.32	0.878571
SPBC646.10c	8451	9960	8597	8594	7031	9313	8101	7785	9321	10165	10235	10254	9633	9348	10403	11659	9747	12348	344.084	382.296	338.805	279.957	234.987	305.494	287.329	261.894	328.536	389.522	418.23	378.963	339.48	325.733	350.734	432.355	380.227	467.905	8435.26	10632.4	-0.333996	0.00100321	0.0108406	9594.72	9139.64	0.0701123	0.570924	0.839851	9179.88	10990.7	-0.259735
SPBC649.02	8350	9171	8721	7031	6157	8592	8251	7992	8349	10585	10682	12387	10196	9490	11214	10529	9527	12995	1042.18	1079.09	1053.58	702.122	630.806	863.985	897.113	824.179	902.1	1243.41	1338.07	1403.36	1101.49	1013.7	1158.99	1196.92	1139.27	1509.51	7961.32	11057.7	-0.474033	3.11e-05	0.000651742	9327.96	9609.2	-0.0428556	0.722057	0.91706	8925.77	10764.1	-0.270181
SPCC550.14	7113	11390	10775	9158	8113	10840	9618	10474	12565	7018	7469	10944	7916	8174	11011	8049	7719	10438	108.713	164.11	159.401	111.987	101.784	133.479	128.055	132.266	166.247	100.95	114.567	151.827	104.72	106.917	139.353	112.045	113.032	148.473	9807.29	8879.01	0.143433	0.243922	0.491836	10376.7	8413.14	0.302637	0.188987	0.536967	9921.28	8537.46	0.216732
SPCC1393.08	9443	8307	10756	8269	7082	8000	8587	8183	8511	6785	7591	7568	8177	9767	6379	15819	16093	13163	220.792	183.105	243.428	154.691	135.925	150.702	174.904	158.087	172.273	149.311	178.132	160.621	165.487	195.443	123.506	336.88	360.517	286.439	8472.35	10398.8	-0.295599	0.139714	0.352016	10149.5	7585.07	0.420176	0.0596155	0.287369	9715.28	14710.4	-0.59852
SPAC8E11.10	8108	10285	7924	12154	12436	11225	16108	14294	16606	6131	5655	6896	5550	6112	7031	6285	6517	8300	253.33	302.943	239.643	303.831	318.951	282.563	438.429	369.009	449.161	180.29	177.327	195.577	150.093	163.434	181.909	178.855	195.09	241.354	11765.7	6618.75	0.829995	2.39e-10	2.55e-08	9343.41	5808.13	0.685872	3.88e-05	0.00114009	8938.24	6878.57	0.377893
SPAC19G12.16c	10603	13975	10054	2069	1813	3223	2495	4346	4369	8112	10025	11466	11123	11724	12249	12878	17064	19542	272.787	338.946	250.369	42.5888	38.2881	66.8054	55.9178	92.3837	97.3065	196.423	258.851	267.766	247.693	258.142	260.951	301.764	420.621	467.917	6064.55	12947.1	-1.09421	0.00280185	0.02316	12291.4	10916	0.171211	0.305829	0.66119	11757.5	16155.2	-0.458401
SPAC144.03	11071	12834	12019	8518	7542	8574	10777	11418	12515	9336	8383	10334	5700	5794	6750	7846	7513	9071	568.618	621.412	597.515	350.035	317.974	354.792	482.188	484.545	556.454	451.297	432.119	481.781	253.399	254.682	287.079	367.033	369.711	433.604	10486.3	8059.65	0.379709	0.0234737	0.109248	12763.8	5670.89	1.1704	5.8e-20	1.78e-17	12212.1	7961.44	0.617207
SPCC4B3.03c	8399	10570	11346	7970	6960	10420	10994	13460	14493	5606	6416	10465	6382	7317	9336	8146	8149	9566	245.253	290.969	320.684	186.202	166.827	245.138	279.658	324.745	366.362	154.067	188.028	277.379	161.302	182.855	225.742	216.648	227.985	259.969	10325	8061.22	0.357051	0.0234087	0.109214	10763.9	7149.47	0.590289	0.0029876	0.0395762	10296.2	8430.41	0.288456
SPAC589.06c	9890	10028	11311	8391	7713	9354	8172	9548	10017	8170	8672	12169	9220	8898	9622	7649	8415	8590	700.935	670.007	775.942	475.811	448.72	534.115	504.538	559.118	614.587	544.969	616.838	782.859	565.598	539.71	564.69	493.752	571.414	566.603	9265.67	9200.19	0.0101734	0.930967	0.970173	11107.2	8630.55	0.363973	0.00323479	0.0416786	10629.4	8044.46	0.402005
SPAC9E9.11	8834	11031	13053	17334	18426	16559	5798	7099	7762	6586	6664	10429	7851	6832	12441	2431	2325	4214	516.981	608.578	739.392	811.626	885.155	780.742	295.583	343.261	393.238	362.75	391.402	553.997	397.684	342.178	602.887	129.576	130.363	229.518	11414	6669.22	0.775207	0.00694733	0.044726	11689	8408.07	0.475295	0.0743296	0.3276	11180.9	2919.65	1.93716
SPAC26A3.01	8886	9788	8765	7729	8717	9240	11909	10966	11537	5598	7447	9022	8255	9590	9290	8446	10499	9758	288.238	299.311	275.197	200.589	232.104	241.475	336.515	293.902	323.968	170.902	242.436	265.641	231.77	266.226	249.531	249.528	326.293	294.584	9545.42	8800.62	0.117183	0.338904	0.595259	9753.36	8439.75	0.208699	0.0921492	0.368288	9332.99	9374.71	-0.00641587
SPBC26H8.03	7267	8346	6919	7735	11854	7207	19747	11824	13861	4812	5940	5670	6289	12665	6698	6400	15118	6926	160.194	173.441	147.632	136.424	214.499	127.997	379.207	215.36	264.514	99.8353	131.416	113.454	119.996	238.936	122.264	128.497	319.3	142.094	10257	7982.22	0.361754	0.139013	0.351208	8006.39	7988.79	0.00317948	0.991428	0.997946	7660.8	9348.05	-0.287154
SPAC27D7.11c	8459	9631	11431	17465	11882	13671	5604	8241	8991	5009	7823	6423	15354	8507	12213	5050	4959	4525	363.066	389.693	474.895	599.757	418.627	472.741	209.532	292.252	334.071	202.342	336.985	250.237	570.406	312.486	434.063	197.416	203.928	180.755	10293	7785.31	0.402821	0.0807402	0.249189	10490	11241.8	-0.0998501	0.69703	0.906262	10035.9	4740.82	1.08198
SPAC10F6.03c	7199	9027	6731	9596	6937	10270	8216	8193	9652	7968	8126	8569	8493	9224	10948	10820	10488	14218	237.337	280.557	214.793	253.118	187.731	272.785	235.96	223.176	275.471	247.236	268.869	256.431	242.354	260.255	298.876	324.896	331.285	436.251	8221.7	10052	-0.289972	0.0160438	0.0840557	8151.27	8905.07	-0.1276	0.465504	0.786338	7798.09	11574.3	-0.569722
SPAC26F1.07	8123	7122	10165	17605	12293	12826	4771	8120	6788	8954	7279	8766	12881	6873	10016	8914	5412	7567	432.646	357.604	524.047	750.226	537.459	550.381	221.366	357.341	312.984	448.851	389.098	423.804	593.829	313.292	441.747	432.426	276.178	375.098	9436.58	8620.5	0.130499	0.506013	0.734321	9046.58	9278.76	-0.0365587	0.894756	0.97169	8659.1	7114.7	0.28339
SPAC17G6.14c	8213	10930	10582	6844	6233	7503	7810	8133	9354	9828	9649	11683	8594	8360	10078	9963	9177	11384	311.047	390.237	387.917	207.384	193.773	228.937	257.668	254.499	306.681	350.314	366.756	401.63	281.719	270.968	316.055	343.667	332.997	401.258	8329.24	10059.4	-0.272334	0.0565404	0.19913	10549.7	8402.57	0.32831	0.0450456	0.237356	10090.5	9944.62	0.021019
SPBC4C3.07	7987	10529	9389	7231	6064	7947	8624	8637	10602	8733	9287	11012	7737	8164	9322	10771	9683	12189	426.692	530.275	485.508	309.078	265.926	342.05	401.35	381.244	490.323	439.099	497.939	534.004	357.766	373.267	412.385	524.095	495.628	606.042	8450.51	9864.44	-0.223227	0.114176	0.31115	9904.33	7839.62	0.337281	0.0278106	0.173731	9473.59	10633.2	-0.16658
SPAC19G12.08	6729	7858	8164	6623	7827	8332	9913	9554	10282	6385	7439	11080	6620	8321	7932	12088	14147	13944	273.657	301.267	321.37	215.501	261.289	272.999	351.192	321.034	361.991	244.391	303.627	409.018	233.028	289.613	267.117	447.747	551.232	527.773	8191.09	10004.1	-0.288453	0.101232	0.289276	8082.89	7111.71	0.184676	0.230339	0.584294	7733.02	13116	-0.762208
SPAC1751.03	7554	9488	8829	7427	6333	8728	8253	8334	9987	9107	9203	11360	8015	8191	10360	10273	9266	12395	392.556	464.818	444.102	308.8	270.15	365.422	373.612	357.839	449.287	445.418	479.981	535.859	360.515	364.291	445.808	486.234	461.351	599.481	8195.04	9994.37	-0.286392	0.0192965	0.0967094	9186.01	8251.89	0.154713	0.341764	0.694195	8787.34	10400.7	-0.243174
SPCC16A11.10c	9521	6876	7462	10622	10275	8409	11331	10985	9227	12281	9133	6981	9630	8340	7122	8054	8944	7199	788.039	536.518	597.815	703.414	698.1	560.745	816.992	751.234	661.134	956.68	758.663	524.481	689.901	590.769	488.124	607.155	709.27	554.55	9180.66	8828.69	0.0564294	0.664753	0.841069	8511.11	7825.98	0.12107	0.581489	0.847852	8151.8	7901.42	0.044989
SPBC428.05c	12379	14757	13412	11199	9688	12098	11665	16805	16358	3903	4207	5467	4708	4902	6327	4687	4441	4943	528.421	593.849	554.159	382.484	339.468	416.068	433.774	592.711	604.49	156.805	180.234	211.832	173.951	179.083	223.643	182.227	181.631	196.376	12942.9	4908.19	1.39885	1.32e-30	1.46e-27	14403.5	4948.92	1.54121	3.44e-21	1.38e-18	13780.1	4586.36	1.58717
SPBC25B2.09c	6826	10815	9832	7790	6756	9891	8677	8538	10064	8096	8473	10520	6944	8043	9596	9355	9376	12128	203.192	303.494	283.288	185.531	165.082	237.211	225.006	209.993	259.343	226.818	253.132	284.251	178.914	204.901	236.534	253.633	267.407	335.995	8651.54	9359.01	-0.113412	0.399426	0.65203	9737.44	7633.63	0.351178	0.106854	0.394528	9310.31	10056.9	-0.11126
SPAC26A3.05	6835	9049	10064	8552	7831	9249	7974	8392	9330	6866	8073	10706	8169	8744	11349	9075	8966	11121	92.0893	114.936	131.247	92.1888	86.6082	100.397	93.5904	93.4214	108.822	87.0648	109.163	130.932	95.2654	100.825	126.617	111.363	115.74	139.45	8424.74	9375.98	-0.154376	0.150398	0.367736	9209.94	8774.27	0.0699103	0.736311	0.923226	8808.73	9504.33	-0.109639
SPAC821.09	10035	13513	8334	1316	1333	2204	2937	4230	4623	8191	10650	11488	8183	10132	10046	12274	20751	19232	192.507	244.379	154.749	20.1988	20.9908	34.0641	49.0815	67.047	76.7745	147.888	205.045	200.042	135.874	166.345	159.583	214.456	381.402	343.366	5570.3	12659.3	-1.1844	0.00825453	0.05028	11312.8	8816.16	0.35974	0.0953787	0.374748	10821.4	17094.6	-0.659642
SPBC2G5.06c	6700	11361	10583	7661	5330	9394	9318	10801	12015	5741	6844	9471	7574	7596	9627	9120	8262	11791	242.047	386.923	370.067	221.437	158.06	273.421	293.246	322.403	375.762	195.2	248.145	310.576	236.835	234.853	287.991	300.084	285.973	396.442	9093.82	8587.19	0.0826808	0.622326	0.816767	10147.8	7703.2	0.397644	0.0854713	0.352307	9701.34	9499.94	0.0302789
SPBC23G7.05	8662	6903	6874	8185	6777	7617	8732	8700	8653	18332	10430	10093	8663	6936	7613	9142	7741	8902	1075.41	807.938	826.062	813.045	690.66	761.896	944.396	892.453	930.009	2142.07	1299.6	1137.43	930.936	736.973	782.664	1033.76	920.806	1028.6	7750.04	10023.4	-0.371091	0.0307893	0.130435	7998.27	7229.9	0.145701	0.437535	0.76875	7659.15	8398.51	-0.132985
SPAC6G10.04c	11859	5523	6140	9209	10782	5459	10298	10177	5615	15211	9727	6542	12370	9495	5817	10626	8465	5347	775.772	340.6	388.777	481.99	578.97	287.71	586.845	550.067	317.98	936.508	638.609	388.458	700.408	531.578	315.1	633.109	530.552	325.537	8186.07	9499.18	-0.214633	0.337979	0.595073	8424.68	8659.04	-0.0395911	0.918546	0.980142	8077.94	7966.83	0.0199619
SPBC16A3.15c	7211	10063	10103	7327	7101	9561	8674	8782	10717	7912	8059	11776	7066	7879	9836	7887	8000	10457	290.246	381.84	393.611	235.959	234.618	310.048	304.141	292.061	373.429	299.726	325.553	430.245	246.173	271.411	327.833	289.138	308.514	391.725	8694.99	8924.61	-0.0376315	0.772816	0.896128	9713.03	7694.06	0.336176	0.0943236	0.372007	9289.18	8585.67	0.113634
SPAC2G11.07c	7758	9709	8948	7212	6841	7696	8573	8906	10145	8308	8910	11637	8045	8015	10252	8986	8332	10087	294.765	347.764	329.078	219.241	213.362	235.585	283.755	279.588	333.69	297.092	339.762	401.342	264.575	260.625	322.551	310.968	303.313	356.691	8298.1	9345.13	-0.171477	0.14388	0.357932	9379.43	8173.56	0.198533	0.21894	0.576493	8972.46	8929.37	0.00695702
SPBC8D2.06	7786	11143	9353	9340	7711	10423	10094	10888	13779	6580	6613	7931	6784	7275	8731	7356	7232	8758	154.404	208.319	179.531	148.194	125.523	166.53	174.378	178.402	236.551	122.811	131.617	142.764	116.446	123.47	143.374	132.864	137.409	161.641	9850.93	7598.29	0.374571	0.000657276	0.00771881	10031.4	7079.87	0.502733	0.00575588	0.0612784	9593.58	7609.16	0.334352
SPAC23H4.06	8393	7955	10008	4664	5495	7108	9507	10042	10983	6876	7042	8829	4228	7253	5650	15234	16222	12082	284.961	254.62	328.899	126.697	153.146	194.434	281.187	281.707	322.815	219.721	239.958	272.099	124.251	210.752	158.847	471.091	527.7	381.778	8157.4	9540.11	-0.2259	0.380399	0.634511	9378.55	5325.39	0.816467	0.000548114	0.0101493	8975.96	14216.5	-0.663428
SPBC30D10.13c	7736	12157	11564	6760	6898	8285	10523	10210	12442	6529	7515	11572	5475	6743	7720	7254	8269	9836	320.336	474.57	463.495	223.963	234.468	276.4	379.589	349.322	446.01	254.451	312.312	434.956	196.232	238.962	264.71	273.584	328.063	379.064	9508.9	8050.77	0.240139	0.174663	0.40124	11150.5	6191.03	0.848863	0.000141976	0.00348644	10661.5	8271.91	0.36614
SPBC405.07	10517	6833	9197	7594	6559	7995	8348	8865	7752	11078	10663	10388	9131	8640	8016	8955	8676	8237	1409.97	863.603	1193.47	814.571	721.817	863.561	974.957	981.991	899.698	1397.81	1434.72	1264.15	1059.58	991.332	889.897	1093.47	1114.43	1027.76	8087.11	9523.55	-0.23591	0.0731527	0.235337	9475.75	8033.32	0.238232	0.272985	0.626613	9076.65	8436.27	0.10553
SPBC651.01c	6615	8710	5882	8305	7201	9093	6948	4916	6890	7951	8590	8522	9357	10352	11585	11843	9986	14420	210.411	261.18	181.097	211.358	188.019	233.025	192.523	129.199	189.724	238.028	274.222	246.052	257.615	281.806	305.139	343.102	304.33	426.882	7019.58	10460.5	-0.575509	1.66e-05	0.000402518	7526.61	9725.26	-0.369729	0.0527983	0.261874	7199.87	11799.6	-0.712691
SPBC1A4.08c	7120	9706	9270	7854	6700	9257	8677	8898	10802	7535	8112	10009	7540	7923	9883	8792	8054	10876	235.835	303.077	297.204	208.142	182.169	247.033	250.37	243.518	309.74	234.898	269.667	300.931	216.17	224.598	271.07	265.24	255.597	335.276	8544.08	8905.63	-0.0598185	0.604946	0.806255	9260.01	7872.44	0.234206	0.197432	0.548178	8856.49	9029.33	-0.0278743
SPAC3F10.18c	16920	3494	2609	6581	9727	3000	11530	11730	1842	19247	10556	4322	18728	9365	2454	11182	11016	2250	4791.88	932.85	715.197	1491.2	2261.28	684.514	2844.58	2744.82	451.605	5130.22	3000.37	1111.06	4590.84	2269.86	575.497	2884.35	2989.12	593.05	7424.31	10156.7	-0.452114	0.331926	0.589211	8312.29	9612.23	-0.209636	0.847278	0.963506	7988.18	7996.87	-0.00157986
SPBC354.10	6411	9629	8304	7596	7420	10221	7882	7921	10859	6253	7394	8489	7257	8780	10950	9909	8626	12226	132.346	187.392	165.928	125.462	125.736	169.995	141.745	135.107	194.062	121.491	153.192	159.071	129.67	155.12	187.182	186.311	170.613	234.896	8294.79	9015.86	-0.120276	0.364017	0.620082	8631.53	8374.94	0.0435409	0.841863	0.960285	8253.91	10015.3	-0.27904
SPAC3A12.10	8348	7516	8494	7238	6166	7882	6824	7029	8620	10503	9478	11147	9372	8132	10047	9035	8007	10778	817.626	693.973	805.251	567.192	495.731	621.963	582.231	568.821	730.876	968.174	931.663	991.008	794.511	681.641	814.839	805.978	751.375	982.458	7466.03	9798.33	-0.392254	0.000519326	0.0064255	8671.96	8568.65	0.0172722	0.908565	0.977069	8301.19	9059.82	-0.126188
SPBC1105.05	8342	9907	8423	2097	3216	3200	15007	15414	14882	6317	7922	8337	6038	5684	5797	8466	12713	12521	291.799	326.693	285.186	58.6884	92.3423	90.182	457.291	445.491	450.65	207.966	278.112	264.71	182.811	170.159	167.912	269.721	426.066	407.621	8876.64	8438.75	0.0729822	0.830255	0.924324	9474.76	5453.91	0.796822	6.86e-10	7.94e-08	9064.99	11015.1	-0.281096
SPBC28F2.12	5895	9872	9750	6920	6736	8481	8172	8413	10270	5431	6649	10897	7170	8815	10672	8478	8785	12215	78.0379	123.2	124.932	73.2938	73.1972	90.4534	94.2399	92.0201	117.695	67.6659	88.3382	130.941	82.1555	99.869	116.985	102.221	111.424	150.494	8140.4	8919.87	-0.131952	0.400214	0.652658	9041.26	8273.74	0.127989	0.608163	0.863166	8643.62	9606.18	-0.152311
SPBC14F5.06	6238	9485	9444	8784	6356	10512	8302	7542	10454	6102	7210	9148	7466	8257	9297	8522	8652	11146	194.558	278.885	285.106	219.198	162.727	264.147	225.565	194.357	282.261	179.12	225.689	258.987	201.552	220.401	240.11	242.085	258.545	323.539	8395.26	8567.5	-0.0293126	0.82267	0.920852	8923.33	7775.13	0.198725	0.331267	0.686809	8532.46	9230.11	-0.113368
SPAC27F1.02c	7441	8798	8716	9317	9185	9122	8234	8066	9304	8471	7870	8847	9880	8685	9710	6697	6577	7184	535.439	596.824	607.075	536.407	542.536	528.84	516.147	479.564	579.579	573.695	568.36	577.859	615.362	534.853	578.577	438.916	453.441	481.115	8501.85	8328.73	0.0296191	0.708567	0.861312	8865.07	8800.08	0.0106318	0.937205	0.983489	8481.28	6669.83	0.346647
SPBC16D10.06	3536	3159	3979	4123	22745	6414	29557	21303	20745	3748	2638	6167	2269	3413	5221	2640	6056	4307	116.958	98.5033	127.391	109.111	617.553	170.924	851.652	582.194	594.012	116.677	87.5714	185.156	64.9602	96.614	142.999	79.5324	191.919	132.586	12280.6	4125.77	1.57365	0.000239234	0.00356471	3800.06	3373.77	0.171619	0.568658	0.838304	3637.43	4264.7	-0.229504
SPBC3D6.15	8761	7177	8340	6321	5961	8042	6705	6345	7138	11881	11395	12246	9528	8421	8522	8565	8071	8436	1833.28	1415.8	1689.22	1058.28	1023.92	1355.8	1222.24	1097.02	1293.05	2339.89	2393.09	2326.03	1725.73	1508.08	1476.66	1632.39	1618.14	1642.92	7120.46	9896.71	-0.47502	0.00082529	0.00924158	8650.22	8244.68	0.0692633	0.669386	0.894003	8282.1	8173.23	0.0190596
SPBC1921.01c	8444	8958	9020	6511	6388	7125	9118	9177	8141	9299	9372	10248	7761	7572	7375	8865	8417	9016	972.974	973.079	1006.02	600.261	604.211	661.445	915.244	873.703	812.073	1008.46	1083.82	1071.86	774.045	746.707	703.685	930.368	929.235	966.876	8002.15	8860.77	-0.147073	0.259021	0.506081	9394.5	7070.17	0.410086	0.000202827	0.00465162	8989.93	8572.69	0.0685588
SPBC26H8.08c	5674	8543	6670	6868	5640	10077	7057	5411	8156	8671	8860	11100	7123	7109	9378	10452	9134	14599	255.181	362.203	290.356	247.132	208.213	365.128	276.48	201.069	317.541	367.025	399.91	453.136	277.279	273.624	349.246	428.135	393.581	611.062	6973.09	9818.63	-0.49372	0.00194611	0.0175133	7405.23	7332.27	0.0142931	0.944321	0.98676	7081.36	11126.6	-0.651903
SPAC4D7.05	8201	7792	7885	6974	5942	7293	7741	7569	8084	10735	8699	9387	8506	7596	8174	10175	9393	10149	476.772	427.048	443.703	324.388	283.561	341.59	392.035	363.573	406.85	587.373	507.555	495.357	428.021	377.933	393.497	538.767	523.194	549.125	7395.82	9408.15	-0.347241	0.00264472	0.0222476	8497.86	7556.93	0.169293	0.177089	0.520327	8133.99	9685.47	-0.251884
SPAC19B12.04	9836	5844	6799	7339	6331	7522	8928	8311	7086	16334	11105	9067	8645	6679	6212	8806	8304	6959	1171.66	656.261	783.925	699.454	619.05	721.892	926.449	817.986	730.715	1831.23	1327.61	980.378	891.34	680.896	612.742	955.398	947.731	771.496	7436.39	9388.95	-0.33636	0.0729694	0.23493	8032.2	6717.85	0.257788	0.337177	0.690808	7696.51	7850.81	-0.0286641
SPAC30C2.04	6176	9645	9409	7142	6026	9189	7124	6393	8895	8425	8213	11184	7088	7385	10176	7654	7902	11969	284.47	418.808	419.488	263.202	227.84	340.999	285.85	243.301	354.682	365.231	379.666	467.599	282.585	291.116	388.123	321.1	348.724	513.087	7659.41	9058.7	-0.242098	0.102246	0.290342	8943.83	7650.08	0.22542	0.333287	0.688256	8551.65	8967.13	-0.0684306
SPAC2E1P3.05c	7796	9462	6813	7563	10691	8493	9303	10765	8791	6755	8405	6615	3696	5875	4998	10607	12838	9754	279.921	320.28	236.782	217.268	315.103	245.686	290.985	319.365	273.253	228.274	302.88	215.596	114.866	180.533	148.601	346.88	441.647	325.949	8648.79	7979.3	0.116266	0.574033	0.783325	8549.22	4527.82	0.916972	4.84e-05	0.00137787	8179.52	10848.5	-0.407392
SPBC405.01	6390	9933	7903	6161	5595	8250	8425	8241	11748	6749	7479	9637	6011	7476	9104	8575	8630	12136	168.203	246.488	201.359	129.755	120.893	174.961	193.191	179.235	267.707	167.201	197.581	230.261	136.954	168.418	198.439	205.584	217.649	297.311	7940.62	8590.34	-0.113476	0.489189	0.720588	8587	7010.94	0.292549	0.193601	0.543042	8210.85	9559.88	-0.219443
SPAC11E3.07	10322	6333	6070	9470	9609	5433	9002	9386	5559	15675	9031	6152	10664	8010	5906	8233	7641	5070	511.162	295.657	290.958	375.218	390.61	216.765	388.345	384.048	238.317	730.584	448.849	276.54	457.099	339.48	242.187	371.343	362.543	233.672	7757.64	8689.28	-0.163617	0.436293	0.682219	8120.36	7681.02	0.0802422	0.800124	0.946448	7781.48	6834.52	0.187187
SPBC1773.07c	8693	6458	6754	10132	9428	8563	6835	6537	5703	10410	7792	6743	13173	10429	8821	7563	7362	6082	694.246	486.212	522.097	647.409	618.065	550.967	475.518	431.352	394.286	782.461	624.544	488.815	910.592	712.809	583.344	550.124	563.319	452.058	7501.21	8820.74	-0.233797	0.108267	0.3003	7812.45	10119.1	-0.373236	0.112438	0.407627	7482.29	6853.67	0.126581
SPAC694.02	5601	8290	8648	7834	6987	9151	6871	6682	9134	6789	7399	10404	7377	8515	10616	8478	7856	10734	72.2736	100.845	108.013	80.8793	74.0075	95.1346	77.2358	71.2411	102.033	82.4495	95.8203	121.86	82.3929	94.0341	113.433	99.6393	97.1249	128.908	7528.68	8819.32	-0.228294	0.0532515	0.192045	7993.3	8228.62	-0.0418569	0.852026	0.964726	7643.5	8816.53	-0.205962
SPAC821.05	6517	8183	8035	6575	5748	7854	7118	7237	9005	8799	8704	10511	7392	7625	8726	9450	8721	10668	292.162	345.838	348.665	235.837	211.526	283.676	277.983	268.068	349.481	371.259	391.62	427.727	286.836	292.551	323.932	385.861	374.591	445.105	7244.64	9147.12	-0.336429	0.00481901	0.0341147	8072.58	7380.54	0.12931	0.37833	0.720433	7722.09	9396.11	-0.283058
SPCC364.06	7625	8374	6624	8093	6500	7928	7310	7546	9452	9358	7853	9342	8674	7539	9685	8276	7329	8319	248.592	257.374	209.033	211.104	173.953	208.242	207.611	203.271	266.769	287.144	256.953	276.462	244.773	210.353	261.463	245.749	228.933	252.42	7570.67	8631.58	-0.189251	0.0353966	0.142927	8041.94	8051.9	-0.00179034	0.991375	0.997946	7695.77	7794.57	-0.018409
SPBC1778.06c	7583	10015	10099	6662	6371	7142	7674	7970	9037	7094	7936	9738	7347	7489	8773	7798	8082	8766	215.971	268.899	278.406	151.809	148.947	163.881	190.397	187.552	222.814	190.157	226.843	251.751	181.117	182.543	206.902	202.283	220.54	232.359	7979.89	8267.11	-0.0510709	0.694026	0.853356	9830.65	7338.07	0.421892	0.0111332	0.0948601	9402.74	8037.75	0.226311
SPBC17D1.06	6119	9146	7438	5385	4821	7627	7847	6498	9173	8434	8586	10969	5902	7141	8352	9836	8749	13274	187.774	264.588	220.931	132.215	121.44	188.566	209.77	164.757	243.686	243.588	264.433	305.541	156.765	187.543	212.231	274.913	257.234	379.106	7021.67	9239.58	-0.39603	0.0231769	0.108861	8049.72	6643.01	0.277105	0.177944	0.521902	7697.72	10371.9	-0.430165
SPBC17D1.01	3743	4920	6888	8432	12484	14376	5530	7806	7563	4571	4698	7734	8256	12934	15212	6248	5911	7467	95.3582	118.165	169.855	171.873	261.074	295.075	122.729	164.315	166.8	109.602	120.122	178.85	182.055	282.006	320.913	144.978	144.283	177.047	7635.86	8097.41	-0.0846685	0.717674	0.866311	5520.25	11285.8	-1.0317	0.000541908	0.0101481	5279.46	6394.64	-0.276463
SPBP35G2.07	7450	10746	9564	7763	7004	8607	9143	8483	10403	5576	5846	7862	6410	7408	8782	6809	7211	9004	213.13	289.813	264.834	177.687	164.477	198.379	227.856	200.515	257.638	150.134	167.848	204.159	158.723	181.374	208.039	177.416	197.651	239.733	8664.1	7320.59	0.243036	0.0470089	0.174411	9845.93	7018.31	0.488404	0.0116757	0.0981969	9415.91	7506.33	0.327011
SPAC24H6.10c	8326	9987	9470	6435	5091	7416	6639	7262	8888	7794	7769	9715	7422	6929	8778	8535	7525	10089	478.516	541.102	526.813	295.902	240.178	343.388	332.389	344.847	442.21	421.588	448.121	506.816	369.213	340.814	417.752	446.773	414.363	539.65	7666.77	8444.72	-0.139484	0.356449	0.611701	9868.57	7188.4	0.457168	0.00201541	0.0295555	9441.18	8515.51	0.148873
SPAC6B12.12	6549	9649	9947	7816	6652	8797	7469	7311	9301	7112	7550	9611	6779	8021	9248	6365	7164	8666	201.495	279.87	296.23	192.404	168.001	218.062	200.187	185.856	247.733	205.944	233.135	268.414	180.531	211.205	235.614	178.366	211.184	248.149	8037.89	7968.02	0.0125527	0.917654	0.963316	9272.38	7468.6	0.312105	0.142609	0.463557	8866.72	7238.98	0.292632
SPBC29A3.18	7050	10528	11080	5963	6062	7638	6823	6485	8319	6805	8164	10211	6364	6980	8351	8427	8019	10580	353.597	497.793	537.905	239.289	249.578	308.642	298.112	268.744	361.206	321.23	410.953	464.874	276.277	299.613	346.833	384.96	385.349	493.866	7718.52	8385.32	-0.11958	0.477925	0.715234	10162.8	6738.93	0.592705	0.00586083	0.062199	9717.85	8804.9	0.142342
SPBC17G9.09	6605	8384	6899	6292	5560	7385	6750	6470	8986	7655	8533	9505	8036	8269	8688	10344	8225	11109	277.248	331.765	280.303	211.312	191.576	249.748	246.822	224.393	326.532	302.419	359.474	362.155	291.965	297.054	301.98	395.464	330.785	433.984	6927.53	9105.49	-0.394435	0.00103754	0.0111671	7770.99	7774.46	-0.000625815	0.996386	0.999073	7433.84	9659.4	-0.37782
SPBC839.16	7097	9981	9325	7633	8958	8188	13044	9517	12401	4395	4851	7381	5135	7669	6885	5458	8530	6628	145.106	192.384	184.547	124.867	150.346	134.879	232.331	160.776	219.499	84.5743	99.5435	136.985	90.8756	134.195	116.568	101.641	167.1	126.124	9389.81	6428.75	0.546544	0.000312652	0.00426855	9366.64	6118.61	0.614332	0.00398726	0.0483862	8957.93	6746.11	0.409143
SPAC6C3.04	6625	9936	9743	11942	9342	10564	12858	15775	15451	3365	4272	4586	4308	4625	4914	4702	4865	4773	268.652	379.84	382.423	387.455	310.968	345.135	454.216	528.548	542.408	128.428	173.863	168.805	151.208	160.51	165.007	173.664	189.018	180.136	11032.4	4568.59	1.27196	9.48e-23	3.5e-20	9327.3	4305.81	1.11519	6.58e-09	5.8e-07	8919.02	4678.02	0.931017
SPAC57A10.10c	7321	6107	4831	8068	5661	6033	6518	5974	4935	16789	9711	7691	8907	7160	7287	10769	9008	9487	465.106	365.757	297.074	410.097	295.22	308.795	360.728	313.586	271.414	1003.86	619.178	443.518	489.788	389.297	383.348	623.132	548.308	560.937	6040.58	9901.49	-0.712955	2.64e-05	0.000576531	6507.05	7278.14	-0.161573	0.464151	0.785498	6231.27	9533.04	-0.61344
SPBC32F12.10	6687	9486	10990	5093	4115	5964	8463	10766	12029	7466	8265	10367	5672	4914	6163	7559	7440	10196	215.029	287.563	342.066	131.033	108.619	154.511	237.069	286.042	334.857	225.955	266.734	302.598	157.869	135.235	164.105	221.388	229.221	305.14	8104.07	7761.84	0.0622396	0.781678	0.900237	9636.58	5208.54	0.887649	4.83e-05	0.00137787	9215.4	8208.81	0.166883
SPAC29A4.16	6740	9520	9052	5074	5150	7394	6239	5832	8426	7396	7973	10953	6132	7583	9635	8653	8486	10942	167.476	223.004	217.713	100.875	105.044	148.022	135.049	119.735	181.25	172.965	198.831	247.043	131.883	161.257	198.247	195.831	202.027	253.042	6993.28	8808.72	-0.333009	0.0495646	0.181853	8979.38	7244.22	0.309781	0.158759	0.491501	8587.45	9150.62	-0.0916232
SPBPJ4664.04	6136	8428	8785	7226	6910	8849	6805	7380	8583	6359	6898	9258	7130	7872	9849	7862	7175	9254	107.664	139.41	149.202	101.443	99.5257	125.094	104.016	106.992	130.374	105.013	121.473	147.452	108.286	118.211	143.101	125.644	120.621	151.119	7534.52	8081.33	-0.10113	0.337903	0.595073	8285.04	7716.13	0.102633	0.611145	0.865041	7923.68	7912.69	0.00201529
SPBC776.09	5706	8527	8383	5913	5272	7161	7433	7009	8403	6962	7453	10974	6623	7437	8310	9211	8990	10365	168.219	236.986	239.216	139.473	127.582	170.088	190.894	170.73	214.458	193.173	220.518	293.667	169.003	187.641	202.865	247.328	253.932	284.392	6988.15	8652.82	-0.30829	0.0318826	0.133781	8019.77	6951.4	0.206268	0.300393	0.654055	7668.77	9311.49	-0.279992
SPCC1840.03	5488	8729	7675	6298	5748	8806	6754	5985	8762	6530	7535	9766	6970	7993	10373	8118	7227	11074	102.736	154.048	139.07	94.3303	88.3276	132.814	110.142	92.5727	141.996	115.051	141.567	165.948	112.937	128.058	160.796	138.414	129.623	192.938	7011.07	8533.37	-0.283512	0.0393761	0.154343	7758.91	7862.54	-0.0191353	0.933614	0.983151	7418.56	8600.68	-0.213297
SPBC1685.13	9073	9544	10268	8531	4937	6226	13355	13331	12625	3685	5607	5463	5118	3473	3557	6980	9974	7853	210.743	208.986	230.853	158.541	94.1319	116.511	270.228	255.844	253.862	80.5579	130.708	115.181	102.896	69.0389	68.4148	147.666	221.966	169.763	9629.68	5918.91	0.702169	0.0037778	0.0286462	10270.7	3790.09	1.43826	1.01e-11	1.39e-09	9828.28	8113.14	0.2767
SPBC146.14c	6070	9393	8783	6513	6113	8444	7190	7576	8823	6485	6976	9351	6655	7670	9429	7127	7282	9212	130.423	190.263	182.665	111.966	107.818	146.174	134.58	134.498	164.114	131.143	150.433	182.378	123.768	141.042	167.762	139.475	149.91	184.215	7534.01	7925.17	-0.0730696	0.555334	0.769409	8595.32	7374.64	0.220984	0.312711	0.667511	8218.64	7699.28	0.0941966
SPBP8B7.05c	7753	8361	7490	12166	6624	13169	5534	7167	6904	6535	6540	7482	9628	4915	14651	5357	3718	5015	251.025	255.205	234.734	315.162	176.051	343.523	156.088	191.732	193.514	199.141	212.518	219.893	269.823	136.194	392.805	157.976	115.338	151.12	8126.34	7119.77	0.190754	0.374555	0.629902	8391.7	9044.75	-0.108124	0.758181	0.933781	8030.42	4582.59	0.809278
SPBC19F5.04	9701	12444	11129	8143	7020	8109	9977	10714	11384	5430	5418	6456	4901	4839	6062	5601	5516	6084	364.078	440.272	404.278	244.513	216.265	245.189	326.184	332.23	369.86	191.799	204.074	219.932	159.205	155.425	188.39	191.455	198.343	212.506	9745.57	5699.67	0.773839	1.05e-08	7.15e-07	11812.5	4909.86	1.26656	2e-15	4e-13	11299.5	5607.9	1.01074
SPAC17H9.14c	8325	7745	7992	7065	7756	6781	9131	9168	9115	5481	6766	7781	8439	8677	7823	6259	7721	6873	481.598	422.383	447.51	327.004	368.306	316.046	460.154	438.213	456.48	298.421	392.829	408.586	422.559	429.593	374.746	329.783	427.946	370.042	7987.06	7421.63	0.105858	0.306893	0.561237	8564.78	7766.71	0.14111	0.281804	0.632513	8198.37	6811.51	0.26737
SPAC20G8.03	6981	7763	8339	10406	14041	11282	7731	7385	8190	4643	5237	5603	6015	7501	7231	5271	7665	5920	222.454	233.204	257.208	265.306	367.275	289.644	214.607	194.439	225.929	139.248	167.485	162.066	165.903	204.564	190.803	152.982	234.019	175.569	8853.79	6211.67	0.511334	5.73e-05	0.00109902	8203.99	6450.43	0.346925	0.0209874	0.142638	7849.63	6167.89	0.347877
SPAC19E9.03	8902	12304	11087	13302	8839	9798	11733	15617	13976	2037	2445	3746	2917	2994	3638	3959	4951	4439	201.916	263.096	243.413	241.402	164.573	179.051	231.834	292.679	274.43	43.4853	55.6587	77.1257	57.2685	58.1195	68.3297	81.7885	107.595	93.7072	11465	3523.66	1.7021	7.19e-25	4.43e-22	11457.5	2966.98	1.94921	3.06e-29	3.18e-26	10958.1	4360.6	1.32944
SPAC1B3.14	6980	7045	6449	7173	8393	6357	9588	7908	7600	7989	6905	7814	7914	7690	7241	7164	9262	6957	607.68	578.208	543.449	499.643	599.801	445.89	727.163	568.848	572.792	654.606	603.328	617.505	596.363	572.971	522.013	568.065	772.572	563.697	7342.62	7810.36	-0.0890909	0.348895	0.603528	7283.03	7114.82	0.0337197	0.790647	0.944616	6970.51	7644.23	-0.133091
SPBC582.03	5598	8781	8216	5832	5430	7564	8685	8906	10828	5654	6358	8104	5356	6298	8296	7662	7908	10629	138.611	204.971	196.912	115.537	110.366	150.894	187.335	182.204	232.101	131.761	157.999	182.143	114.789	133.461	170.097	172.794	187.606	244.941	7624.08	7506.93	0.022331	0.892463	0.953591	8009.25	6189.4	0.371866	0.117983	0.417836	7658.04	8538.39	-0.156968
SPAC29E6.08	7791	6540	5816	8454	5749	3676	7535	8099	6263	14150	8816	7411	8181	4980	4242	10122	9480	8611	422.299	334.186	305.139	366.631	255.794	160.531	355.791	362.718	293.883	721.858	479.589	364.629	383.821	231.017	190.397	499.708	492.323	434.395	6550.78	8707.87	-0.410648	0.0593719	0.20543	7178.71	5440.74	0.399933	0.173384	0.512862	6873.9	9200.24	-0.420567
SPAC4G9.09c	6917	10289	9713	6963	6651	8854	7328	7990	10090	5660	6175	8518	5509	6661	7747	6390	6253	7846	162.376	227.699	220.701	130.78	128.163	167.456	149.856	154.975	205.05	125.052	145.483	181.505	111.937	133.823	150.592	136.624	140.64	171.418	8190.6	6867.11	0.254225	0.0525511	0.190386	9545.73	6184.4	0.626222	0.00275402	0.0370477	9128.12	6677.12	0.451109
SPBC460.02c	9410	8896	8881	7132	6452	6383	12993	13450	11408	6957	5180	6383	4741	4134	4603	6302	6268	5674	1000.88	892.01	914.323	606.935	563.321	546.98	1203.88	1182.02	1050.42	696.436	552.957	616.259	436.472	376.312	405.411	610.509	638.756	561.674	9302.04	5719.48	0.701672	7.49e-05	0.00137902	9676	4195.14	1.20569	6.45e-20	1.87e-17	9261.85	5951.57	0.638026
SPAC23D3.12	4565	4406	4137	12986	12741	9844	6060	6148	8920	4458	4950	4836	12424	11105	11750	4894	5866	5082	122.263	111.245	107.247	278.271	280.11	212.413	141.387	136.05	206.815	112.373	133.054	117.568	288.012	254.542	260.588	119.382	150.526	126.675	7405.24	7251.73	0.0302279	0.90258	0.958246	4664.55	10983.5	-1.23554	3.45e-21	1.38e-18	4464.82	5174.31	-0.212759
SPAC56F8.03	5118	8685	7717	6477	5677	9377	6046	5715	8612	6801	6814	9764	6855	7345	10474	6635	6257	10642	101.068	161.684	147.506	102.336	92.0247	149.188	104.008	93.2483	147.225	126.402	135.048	175.021	117.17	124.135	171.274	119.338	118.385	195.588	6912.2	8070.67	-0.22357	0.137461	0.348717	7623.58	7654.31	-0.00579857	0.981739	0.996442	7288.21	7661.13	-0.0719812
SPCC1919.09	7463	7223	7691	6106	5154	7018	6921	6748	7141	9751	8604	9748	6774	6485	6670	8839	7728	8500	517.993	472.62	516.702	339.084	293.647	392.446	418.47	386.987	429.076	636.983	599.351	614.149	406.96	385.219	383.354	558.775	513.917	549.078	6745.31	8322.41	-0.303147	0.0263184	0.118124	7962.17	6203.1	0.360167	0.0016408	0.0249766	7620.7	8167.04	-0.0999162
SPCC1672.05c	7427	6939	6031	5499	5615	5268	7130	7017	7874	9745	8448	6951	8846	7824	7036	9384	8315	8381	327.135	288.134	257.128	193.792	203.018	186.945	273.582	255.373	300.243	403.983	373.454	277.912	337.253	294.937	256.627	376.465	350.906	343.568	6448.42	8507.53	-0.399839	0.00158243	0.0150453	7260.82	7389.94	-0.025425	0.885782	0.971139	6950.75	8499.61	-0.290252
SPAC458.02c	6593	7812	7471	7165	6522	7785	6321	6305	6875	8289	7512	8676	7652	7391	8593	7511	6834	8239	278.902	311.541	305.911	242.507	226.475	265.328	232.937	220.376	251.771	330.019	318.93	333.147	280.181	267.583	301.007	289.394	276.987	324.375	6862.32	7996.01	-0.220659	0.00867173	0.0519695	7771.16	7349.44	0.0805022	0.532077	0.822133	7434.79	7357.89	0.0150056
SPAP8A3.04c	5034	4435	13810	9587	8196	12951	2085	7661	5037	5653	6865	8533	11817	6086	12091	5726	2147	4677	493.044	409.496	1309.22	751.267	658.938	1021.95	177.894	619.965	427.079	521.098	674.812	758.614	1001.79	510.141	980.613	510.795	201.474	426.328	7447.24	7087.88	0.0713391	0.817539	0.917565	8281.36	9326.4	-0.171455	0.706268	0.910086	7922.61	4066.1	0.962319
SPBC17D11.07c	5442	8019	8414	6571	6161	8060	7255	7537	9545	6244	6721	8420	6455	6687	8251	7230	6872	8473	117.251	162.878	175.472	113.274	108.963	139.91	136.17	134.174	178.032	126.616	145.333	164.671	120.379	123.304	147.207	141.88	141.859	169.902	7303.51	7390.19	-0.0170449	0.881304	0.949513	7758.08	6645.83	0.223258	0.288972	0.641805	7418.64	7356.19	0.0122147
SPBC337.05c	6126	7704	7501	6754	5437	7097	6350	6489	7498	9302	7826	9420	6855	6639	8093	7320	6745	8802	245.314	290.834	290.744	216.394	178.721	228.969	221.515	214.7	259.929	350.582	314.525	342.408	237.601	227.528	268.36	266.98	258.787	328.043	6663.85	8053.32	-0.273261	0.0179932	0.091501	7573.96	6709.64	0.174816	0.253911	0.60688	7245.12	7448.95	-0.0400188
SPACUNK4.07c	6238	6945	6673	7280	7450	9093	7092	7434	7871	4564	5504	7265	8087	9649	9603	6249	7828	6988	110.222	115.685	114.128	102.919	108.056	129.445	109.163	108.531	120.397	75.8991	97.6049	116.521	123.682	145.912	140.505	100.567	132.522	114.916	7164.28	7372.36	-0.0413541	0.708375	0.861269	7057.18	8500.08	-0.268385	0.0379218	0.216708	6752.66	6881.28	-0.0271923
SPCC1223.07c	6064	9429	8139	8774	7352	10168	8368	9175	12131	3859	4796	6771	6408	6509	8651	4218	4340	6069	226.978	332.715	294.877	262.761	225.891	306.63	272.854	283.752	393.083	135.946	180.166	230.051	207.607	208.509	268.135	143.798	155.643	211.419	8631.52	5781.72	0.578071	4.82e-05	0.000943108	8376.9	6696.94	0.322918	0.131036	0.442315	8009.83	4766.35	0.748903
SPBC56F2.09c	8125	10806	9619	9330	7886	9534	9741	10849	12620	3694	3693	4708	4417	4741	5487	4301	4484	5098	268.368	336.477	307.527	246.563	213.813	253.71	280.282	296.078	360.853	114.834	122.421	141.153	126.279	134.018	150.074	129.39	141.902	156.715	9646.5	4578.48	1.07508	1.81e-26	1.43e-23	10132.5	4550.87	1.15478	6.25e-13	1.02e-10	9691.7	4527.13	1.09818
SPCC1235.02	6833	10231	9250	7368	7622	10632	9597	9435	10850	4747	4814	6469	4456	4770	7448	4591	4770	5053	225.376	318.126	295.315	194.44	206.365	282.532	275.751	257.128	309.807	147.362	159.358	193.678	127.215	134.649	203.423	137.92	150.741	155.114	8910.84	5310.92	0.746568	8.52e-10	8e-08	9330.5	5168.64	0.852158	0.000703499	0.0125856	8922.27	4701.2	0.92441
SPBC25H2.05	6729	6549	6558	5757	5044	5524	6660	6875	7228	7853	8127	8252	7545	7212	7598	8147	7425	9408	772.835	709.079	729.045	529.02	475.534	511.147	666.338	652.407	718.652	848.867	936.778	860.286	750.051	708.889	722.601	852.23	817.048	1005.63	6237.44	8118.52	-0.380324	0.000512246	0.00637412	7057.96	6956.99	0.0207748	0.850796	0.964556	6755.39	8137.47	-0.268565
SPBC725.01	7350	9676	9007	6352	5731	6382	9159	9959	11745	5613	5331	7225	4893	5239	6019	5596	5935	7053	201.365	249.905	238.849	139.234	128.883	140.867	218.589	225.435	278.556	144.73	146.58	179.672	116.029	122.837	136.547	139.636	155.787	179.835	8264.02	5995.65	0.462909	0.00273694	0.0228133	9240.09	5019.23	0.880441	2.83e-08	2.14e-06	8838.16	6059.79	0.544498
SPBC17A3.07	5288	7176	8264	6384	6105	8404	8609	8515	11089	5688	6050	8140	5272	5381	6793	5711	5973	8329	201.787	258.148	305.239	194.91	191.231	258.371	286.18	268.471	366.319	204.282	231.701	281.951	174.13	175.733	214.648	198.49	218.379	295.801	7590.84	6497.99	0.224276	0.116661	0.314606	7355.92	5419.17	0.440833	0.0367452	0.213024	7035.05	6521.98	0.109262
SPAC637.05c	4981	7287	8073	7180	7306	8557	7070	6845	8083	5271	5976	8107	6408	7166	8638	6122	6171	7726	181.433	250.226	284.63	209.249	218.449	251.117	224.338	206.007	254.88	180.701	218.464	268.044	202.031	223.389	260.541	203.103	215.362	261.913	7098.18	6938.56	0.032784	0.748432	0.884305	7214.63	6898.27	0.0646949	0.771587	0.937587	6898.97	6524.97	0.0804287
SPCC550.11	6359	8167	5987	7458	5831	7583	8202	9130	8604	5301	5486	5866	5968	6506	6757	7557	7058	8517	128.748	155.882	117.329	120.813	96.9092	123.694	144.662	152.733	150.805	101.013	111.475	107.805	104.586	112.733	113.284	139.355	136.914	160.488	7314.5	6676.57	0.131653	0.251159	0.498808	7281.97	5980.49	0.284078	0.0840764	0.350442	6966.1	7537.46	-0.113713
SPBC1604.21c	5302	7475	7429	7770	6761	8154	6455	7125	8043	5670	6118	7766	6297	6525	7946	6708	6348	7834	115.863	153.993	157.139	135.852	121.279	143.56	122.881	128.647	152.156	116.616	134.179	154.046	119.106	122.032	143.786	133.512	132.91	159.328	7003.21	6913.04	0.0186864	0.829937	0.924324	7168.27	6452.35	0.151809	0.42208	0.757035	6855.34	6806.95	0.0102403
SPBC11G11.03	6083	6470	5701	5182	4210	6127	5799	4845	5378	9061	8398	9146	6625	6708	7273	9607	8378	10717	410.493	411.601	372.38	279.786	233.207	333.113	340.899	270.142	314.176	575.483	568.767	560.231	386.963	387.407	406.411	590.472	541.681	673.078	5462.19	8638.62	-0.661363	1.86e-06	6.67e-05	6490.48	6408.89	0.0182416	0.876338	0.971139	6211.3	9347.55	-0.589707
SPBC119.02	7017	5714	7466	8267	7812	7868	5667	5792	5493	9979	6852	8247	8188	6823	7429	5908	5217	5460	779.26	598.212	802.538	734.545	712.137	703.965	548.237	531.458	528.086	1043	763.692	831.331	787.053	648.474	683.163	597.578	555.094	564.323	6645.93	7244.97	-0.124526	0.353437	0.608983	7195.59	6987.99	0.042226	0.815357	0.948793	6888.95	5404.52	0.350086
SPCC594.02c	6334	7607	6973	5580	4392	6458	7801	8277	8246	4717	6101	7775	5292	6422	6734	8212	8344	9256	139.627	158.084	148.784	98.4156	79.4737	114.695	149.805	150.756	157.361	97.8643	134.978	155.574	100.973	121.157	122.921	164.878	176.23	189.897	6748.67	7129.07	-0.0791293	0.622188	0.816767	7428.62	5732.85	0.373838	0.0123187	0.101796	7106.97	8416.55	-0.243973
SPBC14C8.06	6945	7605	7714	7428	6811	7952	6909	7247	7833	5753	5973	6329	7353	7077	8085	5735	5350	6320	356.184	367.693	382.938	304.799	286.737	328.575	308.675	307.093	347.772	277.693	307.443	294.635	326.409	310.626	343.356	267.891	262.888	301.664	7246.88	6525.06	0.151218	0.0456371	0.171039	7914.01	7002.02	0.176636	0.132595	0.444487	7572.62	5671.64	0.41702
SPBC146.13c	6085	8140	7752	6014	5239	6651	6324	6533	8288	5514	6609	7876	6410	6292	7755	7097	6779	8260	102.51	129.275	126.405	81.0603	72.4477	90.271	92.8072	90.9343	120.87	87.4259	111.741	120.437	93.4671	90.7153	108.181	108.894	109.417	129.506	6688.29	7080.79	-0.0823304	0.503093	0.732577	7799.54	6357.3	0.294981	0.0799625	0.341777	7459.96	7213.57	0.0484731
SPCC191.02c	5823	7943	7837	5259	5037	7232	7180	7222	9099	5636	6387	7806	5977	6361	8056	6892	6211	7523	180.259	231.803	234.827	130.255	127.995	180.37	193.624	184.722	243.842	164.206	198.435	219.344	160.151	168.524	206.506	194.321	184.216	216.743	6856.05	6875.12	-0.00405507	0.975244	0.987691	7665.75	6333.06	0.275523	0.148485	0.472501	7331.61	6719.54	0.125785
SPAC2F3.09	5684	8450	8088	5978	6471	6735	9141	8769	10029	5083	5780	8052	3680	4872	6101	6127	6381	7718	161.04	225.694	221.803	135.511	150.495	153.735	225.61	205.277	245.981	135.54	164.353	207.076	90.245	118.134	143.134	158.107	173.214	203.511	7567.64	6112	0.308203	0.058491	0.203445	7880.23	4544.77	0.794019	0.000932512	0.016022	7535.46	6594.23	0.192516
SPBC27B12.13	5373	6909	7282	5127	5438	6496	7047	6195	7235	8467	7040	8049	6718	6874	7148	6411	7261	7983	220.289	267.039	288.984	168.182	183.015	214.574	251.689	209.859	256.79	326.719	289.68	299.547	238.403	241.197	242.674	239.4	285.225	304.611	6245.89	7479.76	-0.260125	0.0205889	0.100639	6945.44	6452.25	0.106283	0.499306	0.804835	6643.39	7065.31	-0.0888065
SPAC6G9.11	7792	5682	5563	6582	5766	4270	7387	7405	5616	14569	8512	6075	7336	5676	4998	7352	6468	5283	256.049	176.019	176.942	173.05	155.532	113.047	211.46	201.053	159.759	450.581	280.722	181.204	208.655	159.626	135.999	220.041	203.638	161.57	6138.1	7572.01	-0.302885	0.136998	0.348179	6791.3	5620.11	0.273088	0.26261	0.615124	6504.89	6228.62	0.0625823
SPBC1703.07	5500	9563	9605	5797	4905	7654	6780	7095	9720	5047	5743	8091	4963	5377	7283	5459	5627	7988	132.058	216.46	223.226	111.364	96.6741	148.062	141.813	140.755	202.037	114.052	138.392	176.34	103.143	110.491	144.802	119.381	129.447	178.502	7311.16	6286.79	0.217747	0.198203	0.433692	8738.37	5468.93	0.676106	0.0100617	0.0893879	8353.44	6215.2	0.426586
SPCC31H12.04c	5918	6820	6733	4815	4034	6507	5582	5132	6917	7294	7104	10394	6485	5651	7827	7797	6997	9974	490.399	532.774	540.045	319.235	274.398	434.422	402.948	351.376	496.2	568.864	590.811	781.817	465.137	400.762	537.073	588.472	555.523	769.216	5762.01	7885.56	-0.45269	0.00333962	0.0264829	6918.36	6202.69	0.157528	0.344451	0.696392	6619.23	8065.14	-0.285038
SPAC23A1.03	6104	5925	5738	4384	4149	4570	6881	6153	6157	10051	8418	9024	6273	6065	5147	9044	8903	8880	541.442	495.461	492.657	311.134	302.101	326.595	531.708	450.956	472.793	839.102	749.405	726.581	481.624	460.421	378.055	730.669	756.639	733.085	5499.2	8204.4	-0.577197	0.000732287	0.0083865	6322.04	5449.82	0.214197	0.163483	0.498298	6051.17	8748.65	-0.531868
SPAC29A4.15	5164	7092	6577	7066	6187	8747	5593	5436	6894	5664	6025	7526	7201	7266	9204	6147	5900	8115	216.246	279.972	266.586	236.742	212.673	295.106	204.029	188.084	249.918	223.231	253.215	286.071	261.006	260.402	319.155	234.449	236.717	316.268	6379.11	7094.85	-0.153457	0.145395	0.360431	6682.33	7353.15	-0.138002	0.443457	0.771514	6391.08	6568.13	-0.0394062
SPAC26H5.09c	14413	17273	16479	2981	2711	3078	4975	6970	6055	7063	7564	10092	2966	1870	4153	4658	2760	5644	654.045	738.933	723.821	108.232	100.984	112.532	196.667	261.334	237.866	301.655	344.489	415.698	116.498	72.6243	156.055	192.52	119.999	238.366	8584.54	5362.31	0.678872	0.138478	0.350016	17108.4	2787.93	2.61741	2.95e-20	9.61e-18	16367.5	4241.47	1.94817
SPCC576.07	7842	4161	4277	7543	7011	3571	7813	8243	4085	16835	8442	5180	8379	5671	3801	7505	6246	3924	294.938	147.531	155.7	226.98	216.448	108.205	255.98	256.152	133.002	595.915	318.654	176.84	272.766	182.536	118.376	257.085	225.071	137.352	5931.44	7549.54	-0.347996	0.195438	0.429885	5824.66	5585.34	0.060525	0.871669	0.970885	5583.4	5763.96	-0.0459424
SPAC1002.09c	6948	10107	10300	6091	6047	6937	8691	9268	10928	4345	4908	6912	4096	4868	5171	4476	4806	5506	204.322	280.196	293.183	143.312	145.971	164.355	222.643	225.191	278.202	120.258	144.854	184.504	104.258	122.516	125.92	119.886	135.411	150.694	8272.43	5106.62	0.695917	8.82e-06	0.000235973	9702.34	4392.65	1.14324	1.04e-08	8.75e-07	9278.13	4822.87	0.943965
SPBC15D4.15	7669	8970	8972	7605	6929	7585	9229	9481	10093	5537	5168	5915	3959	3873	4499	4611	4744	5242	565.108	623.116	639.924	448.365	419.116	450.302	592.423	577.24	643.839	384.004	382.195	395.635	252.507	244.246	274.519	309.464	334.929	359.496	8364.76	4953.64	0.75586	1.79e-09	1.4e-07	9098.89	3833.95	1.24685	3.39e-21	1.38e-18	8705.15	4760.04	0.870915
SPAC23C11.14	7302	7250	7317	6398	5522	6320	7615	8412	7237	5050	5264	6684	5931	5931	6849	6264	7066	7613	360.594	337.519	349.749	252.79	223.843	251.449	327.59	343.23	309.385	234.712	260.893	299.613	253.513	250.663	280.07	281.742	334.322	349.894	6936.5	6406.16	0.11469	0.310279	0.564079	7779.97	5817.07	0.419446	0.000459118	0.00908808	7446.07	6833.32	0.123895
SPBC776.02c	5499	7925	7275	5390	5048	5864	6819	6778	7803	6368	6182	7743	5341	5841	7288	7158	6829	8279	213.537	290.116	273.444	167.462	160.908	183.459	230.671	217.47	262.31	232.734	240.928	272.926	179.517	194.116	234.347	253.165	254.074	299.206	6399.12	6916.45	-0.112198	0.395503	0.648218	7341.69	5735.32	0.356241	0.0707149	0.318462	7021	7255.99	-0.0474709
SPBC18H10.03	5629	6790	6663	5227	4368	6180	6408	6410	7280	8107	7038	8532	5310	5284	6472	7797	6930	8752	263.229	299.334	301.592	195.567	167.67	232.835	261.042	247.669	294.713	356.805	330.311	362.161	214.928	211.472	250.614	332.088	310.493	380.903	6016.17	7308.16	-0.280678	0.0532212	0.192045	6777.65	5303.3	0.353891	0.0175232	0.126506	6483.96	7647.57	-0.238119
SPCP1E11.11	5112	6561	4819	6724	5461	7187	5703	5231	5176	8020	7040	6918	6249	6870	7658	7622	6867	9608	184.868	223.678	168.684	194.553	162.111	209.398	179.663	156.302	162.042	272.968	255.513	227.09	195.603	212.624	229.323	251.051	237.931	323.375	5640.68	7579.62	-0.426232	3.28e-05	0.000677775	5854.58	6457.34	-0.141364	0.41035	0.74757	5600.63	7847.2	-0.486579
SPAC4A8.13c	8178	4446	5536	8576	6866	4253	6801	7585	5074	13756	9264	5842	7277	4761	3995	6446	5433	4341	476.22	244.07	312.035	399.563	328.197	199.532	344.999	364.944	255.785	753.912	541.414	308.794	366.782	237.271	192.637	341.88	303.12	235.263	6243.53	7002.77	-0.165547	0.479229	0.715703	6493.36	5010.48	0.374013	0.254635	0.607529	6223.03	5287.38	0.235032
SPBC1711.08	4660	5362	5698	16130	10045	14101	1928	2203	2637	5855	5383	6557	11726	7618	12578	2090	1734	2021	227.574	246.858	269.344	630.248	402.678	554.808	82.0217	88.8918	111.484	269.112	263.835	290.663	495.659	318.394	508.642	92.9623	81.1337	91.856	6652.23	6139.04	0.115823	0.788067	0.903535	5585.58	9924.33	-0.82926	0.000252946	0.00557982	5343.94	1903.51	1.4892
SPAC10F6.13c	5930	7169	7119	8459	7947	8521	10219	11848	12457	3899	3983	4908	4178	4424	5290	3941	3750	4202	275.842	314.375	320.532	314.821	303.445	319.339	414.093	455.366	501.629	170.697	185.946	207.232	168.217	176.119	203.762	166.969	167.129	181.914	8601.8	4349.7	0.983738	4.6e-17	1.21e-14	7181.01	4316.11	0.734443	1.64e-06	7.63e-05	6869.78	3876.47	0.825534
SPBC1198.08	5022	7372	7220	6397	5378	7392	5416	5943	6980	6075	6463	8174	6017	6391	8332	5986	5688	7883	212.956	294.701	296.344	217.034	187.199	252.54	200.067	208.223	256.231	242.452	275.053	314.626	220.845	231.936	292.567	231.192	231.093	311.106	6229.04	6890.17	-0.145576	0.201359	0.438387	6956.13	6439.05	0.111441	0.599021	0.857674	6651.93	6370.59	0.0623642
SPBC1677.03c	6161	9538	8446	5828	5484	6715	8210	7854	9290	4560	4941	6598	4458	5575	5901	5528	5964	6728	177.841	259.551	235.982	134.598	129.942	156.165	206.447	187.319	232.146	123.884	143.142	172.878	111.382	137.725	141.049	145.336	164.943	180.747	7405.58	5688.06	0.380643	0.00797841	0.0490356	8559.17	4950.36	0.789941	0.000141697	0.00348644	8184.15	5942.59	0.461769
SPBP23A10.07	4275	6691	5233	6939	5390	6928	5276	4507	6194	5359	5879	6556	6735	7424	9431	7600	6967	10179	78.5686	115.928	93.0915	102.035	81.3153	102.583	84.4699	68.44	98.5481	92.6968	108.439	109.37	107.139	116.772	143.527	127.218	122.68	174.109	5578.85	7451.84	-0.417643	0.000922063	0.0101208	5741.43	7323.75	-0.35116	0.104168	0.389767	5489.87	8058.24	-0.55367
SPCC162.07	5733	7107	6895	6105	5559	6834	6119	6409	8142	4359	5224	7173	6276	6573	7821	6142	5802	7164	164.879	192.688	191.94	140.478	131.236	158.349	153.302	152.295	202.712	117.988	150.785	187.254	156.229	161.784	186.256	160.885	159.874	191.754	6429.8	6364.68	0.014604	0.893595	0.954557	7008.06	6422.67	0.125843	0.409209	0.747226	6704.01	6226.22	0.106679
SPBC25H2.12c	4857	7499	6557	5513	4965	6470	5580	5607	8026	5960	6036	7418	5776	6397	7781	6157	5903	8483	170.657	248.396	223.002	154.983	143.201	183.154	170.795	162.779	244.13	197.093	212.852	236.587	175.663	192.362	226.389	197.038	198.722	277.403	6017.09	6770.54	-0.170252	0.172942	0.400161	6704.55	6196.93	0.113596	0.583371	0.849609	6410.85	6691.34	-0.0617609
SPAC19B12.03	5516	6901	6587	5148	5362	6301	6261	5770	6314	4473	4987	6643	5208	6983	7243	7273	9197	8599	54.7707	64.5981	63.3079	40.898	43.704	50.4068	54.1567	47.338	54.2741	41.8014	49.6974	59.8736	44.76	59.3407	59.5533	65.7749	87.4954	79.465	5926.09	6856.17	-0.210364	0.141682	0.355036	6747.98	6036.28	0.160792	0.374548	0.717233	6455.11	8188.4	-0.343104
SPBC29A10.01	5556	6295	5566	6222	5838	5425	6852	7846	7470	5397	5767	6980	5535	6399	5995	6683	7342	7451	151.042	161.33	146.462	135.333	130.277	118.82	162.269	176.235	175.8	138.088	157.346	172.241	130.241	148.879	134.954	165.474	191.233	188.518	6206.42	6523.73	-0.0719232	0.486873	0.720146	6189.51	5578	0.150089	0.240573	0.593063	5922.39	7007.57	-0.24271
SPAC23D3.04c	7113	8790	7964	9025	6784	8724	6711	7472	8046	4514	4194	5599	4818	4714	5830	4601	4270	5440	277.127	322.848	300.334	281.328	216.961	273.84	227.771	240.532	271.375	165.522	163.993	198.008	162.476	157.182	188.087	163.268	159.393	197.255	7694.61	4961.01	0.633144	5.21e-13	9.31e-11	8475.54	4773.92	0.828124	3.19e-08	2.37e-06	8108.07	4662.31	0.798316
SPCC23B6.04c	6399	6690	5524	6593	5372	5822	7799	8211	7896	4329	5055	5820	6603	6694	5716	6088	7040	6645	136.329	134.365	113.914	112.383	93.9471	99.932	144.744	144.538	145.629	86.8025	108.086	112.55	121.762	122.053	100.84	118.134	143.702	131.758	6567.37	6100.14	0.106448	0.353774	0.609376	6619.28	5924.06	0.160103	0.313101	0.667605	6335	6455.18	-0.027102
SPBC725.09c	6478	6639	6468	5739	5802	5720	7165	6734	6593	7417	6356	6918	6447	5669	6183	6529	5497	5835	302.53	292.29	292.378	214.439	222.421	215.218	291.493	259.843	266.548	326.005	297.908	293.262	260.604	226.579	239.106	277.714	245.962	253.614	6273	6442.24	-0.0384646	0.695312	0.854311	6965.68	5696.32	0.290238	0.0172805	0.125646	6666.34	5818.51	0.19622
SPCC1739.09c	10865	3002	3869	7147	7503	3136	5417	5883	2458	12965	8726	4960	10680	6062	3525	8122	6407	3415	1073.09	279.512	369.872	564.768	608.292	249.539	466.068	480.082	210.161	1205.17	864.952	444.667	913.005	512.4	288.289	730.621	606.284	313.907	5412.72	7398.31	-0.450851	0.137889	0.349366	6380.11	6353.36	0.00605298	0.990999	0.997946	6124.69	5851.01	0.0659292
SPBC19F5.05c	5088	6226	4555	5985	4694	6588	4745	3941	5195	7111	6449	7020	6767	7104	8243	7993	6683	9455	170.613	196.815	147.843	160.572	129.205	177.981	138.607	109.19	150.805	224.421	217.034	213.673	196.407	203.871	228.883	244.117	214.71	295.074	5120.83	7554.29	-0.560957	4.82e-07	2.07e-05	5635.74	6872.64	-0.286255	0.0935629	0.370292	5391.9	7855.11	-0.542836
SPAC17A2.02c	6422	7067	7360	4735	4904	6041	6950	7548	7217	6512	6262	8741	5224	5646	7422	5269	5106	5323	244.928	254.089	271.702	144.486	153.528	185.623	230.907	237.853	238.28	233.749	239.691	302.605	172.451	184.287	234.397	183.029	186.579	188.942	6391.64	6275.41	0.0264248	0.854161	0.937266	7410.68	5678.03	0.384193	0.0278316	0.173731	7090.84	5118.25	0.470317
SPBC27B12.12c	4888	7016	6878	5870	5083	5963	6796	6167	7455	5190	5256	7251	5635	5975	6776	6566	6859	8117	100.144	135.509	136.396	96.2213	85.4839	98.427	121.292	104.394	132.223	100.076	108.074	134.846	99.9271	104.765	114.956	122.523	134.639	154.772	6127.46	6518.66	-0.0893243	0.451943	0.69664	6662.17	5714.73	0.221319	0.229931	0.584294	6371.12	7023.87	-0.140691
SPBC1711.13	7693	9107	8502	5035	4248	5777	7935	8612	8824	5550	5243	5888	4389	4401	5149	5570	5592	5846	376.998	420.729	403.285	197.416	170.883	228.088	338.747	348.705	374.346	255.979	257.866	261.914	186.168	184.579	208.944	248.612	262.558	266.628	7251.28	5410.18	0.42253	0.0128328	0.0703582	8988.28	4332.97	1.05268	1.41e-15	2.94e-13	8599.32	5546.42	0.63269
SPAC22F8.08	4796	7213	6459	5896	5455	6900	5393	5453	6543	5372	5766	7663	5938	6401	7993	6324	6182	7569	108.679	154.087	141.67	106.896	101.468	125.971	106.458	102.096	128.353	114.57	131.132	157.62	116.466	124.136	149.982	130.521	134.217	159.627	5899.72	6681.8	-0.179651	0.0850043	0.257475	6548.19	6314.03	0.0525427	0.796206	0.945279	6261.64	6542.64	-0.0633022
SPAC16E8.15	5908	5143	5086	6983	5787	6145	5921	6164	5532	10198	6753	6599	6161	5531	5450	6880	6295	6423	321.47	263.815	267.869	304.005	258.478	269.387	280.659	277.123	260.583	522.255	368.779	325.93	290.166	257.567	245.561	340.966	328.179	325.268	5717.98	6862.96	-0.263283	0.0308417	0.130501	5747.44	5339.59	0.106181	0.493802	0.804093	5502.57	6388.09	-0.21532
SPBC17A3.04c	4836	6354	5790	6505	6076	7390	6865	6998	8664	5169	5451	6015	5764	6003	6544	5961	5474	7024	114.247	141.511	132.399	122.955	117.828	140.657	141.281	136.598	177.191	114.93	129.243	128.986	117.864	121.371	128.017	128.263	123.902	154.436	6442.77	6034.23	0.0945414	0.275793	0.525515	6026.9	5693.85	0.082034	0.576252	0.845682	5764.8	6013.22	-0.0608482
SPBC887.15c	4104	4421	4248	7233	9093	6088	6733	6164	6147	3973	4583	5901	5208	6814	6103	7025	9886	8402	158.233	160.692	158.534	223.125	287.785	189.113	226.143	196.365	205.172	144.171	177.342	206.521	173.803	224.843	194.849	246.695	365.196	301.493	5818.88	6559.47	-0.172783	0.311365	0.565496	4541.01	5636.8	-0.311868	0.0387225	0.218881	4345.39	8275.66	-0.929368
SPBC1271.12	5310	6394	6282	5303	5286	5821	5840	5448	6393	6751	6269	7543	6391	6346	7014	6339	6231	6904	214.096	243.036	245.166	171.071	174.949	189.09	205.122	181.494	223.143	256.183	253.678	276.062	223.038	218.978	234.177	232.787	240.706	259.071	5693.84	6765.05	-0.248798	0.00389159	0.0292291	6388.46	6142.81	0.0565842	0.660799	0.890072	6111.65	6348.8	-0.0548967
SPBC409.08	3746	6439	7934	3951	3306	4470	8475	8226	10075	5429	6701	10327	2607	3723	3693	7057	5983	9651	88.4376	143.308	181.304	74.6304	64.0683	85.0223	174.298	160.46	205.911	120.631	158.774	221.305	53.2728	75.2227	72.1958	151.744	135.333	212.054	6198.46	6320.02	-0.0280119	0.920683	0.964533	6420.29	3113.17	1.04426	0.000406045	0.00819329	6137.45	7384.3	-0.266811
SPBC56F2.11	4909	6554	6284	6154	4375	6315	5820	7668	7877	5800	5269	6302	5636	5289	6435	7402	5953	7486	137.1	172.557	169.874	137.512	100.298	142.093	141.596	176.944	190.444	152.454	147.687	159.76	136.242	126.416	148.818	188.285	159.292	194.579	6089.61	6290.38	-0.0468056	0.697823	0.854343	6298.44	5397.01	0.222848	0.177727	0.521559	6024.23	6784.77	-0.171511
SPAC328.03	4896	6994	8472	10309	7362	11369	3798	5904	5691	4826	5264	7338	5906	4560	8042	3563	3105	4094	156.368	210.579	261.902	263.428	193.007	292.539	105.668	155.798	157.347	145.064	168.73	212.731	163.265	124.64	212.683	103.644	95.0128	121.691	6991.47	5243.54	0.415047	0.039015	0.153267	7223.6	5743.55	0.330774	0.235298	0.591463	6907.71	3504.63	0.97895
SPBC13G1.02	4946	6225	7196	6973	6930	8533	5514	5774	6740	5872	5822	7018	5272	5308	6832	5095	4930	6308	229.313	272.081	322.934	258.663	263.742	318.737	222.703	221.188	270.52	256.23	270.906	295.349	211.566	210.617	262.293	215.151	218.997	272.189	6379.61	5933.06	0.104712	0.30394	0.558416	6521.62	5408.22	0.270073	0.171695	0.510058	6238.09	5322.12	0.229116
SPBP19A11.03c	4795	7236	7238	5407	4991	6946	6063	6599	7516	5340	5714	7066	5077	5547	7037	6044	5488	7117	115.287	164.012	168.445	104.013	98.5033	134.55	126.989	131.093	156.438	120.838	137.881	154.21	105.656	114.14	140.102	132.355	126.422	159.255	6199.55	6155.76	0.0101925	0.932272	0.97066	6832.49	5483.4	0.317346	0.148368	0.472418	6533.31	6074.58	0.105048
SPAC13G6.06c	4017	6714	6650	4154	5557	5994	8895	5213	9034	3884	4381	5875	4160	8326	6362	5614	9346	6835	70.4311	110.976	112.858	58.2732	79.9786	84.6711	135.86	75.5197	137.122	64.0929	77.0914	93.5013	63.1323	124.935	92.3675	89.6516	157.001	111.533	6136.4	6190.4	-0.0126534	0.949227	0.975675	6158.58	5855.62	0.0727853	0.811861	0.948507	5887.75	7136	-0.277363
SPCC757.09c	5126	6695	7375	4439	4273	5976	4882	4537	5656	5031	5653	7693	5130	6061	6555	8967	7726	8982	125.776	154.865	175.157	87.145	86.064	118.137	104.352	91.9807	120.141	116.182	139.209	171.341	108.951	127.277	133.184	200.395	181.63	205.114	5387.42	7006.6	-0.379172	0.0225832	0.107092	6814.06	5514.23	0.305356	0.104608	0.390947	6517.42	8363.26	-0.359749
SPAC11H11.06	5112	6323	6666	5884	5747	6044	6529	6530	7288	6483	6130	6387	6239	5633	6557	5627	5621	5827	210.937	245.963	266.241	194.256	194.659	200.929	234.689	222.631	260.336	251.772	253.859	239.225	222.83	198.925	224.043	211.477	222.224	223.775	6116.25	6168.92	-0.0124075	0.878595	0.947786	6427.96	5732.84	0.165127	0.290621	0.643544	6148.93	5568.25	0.143141
SPAC23C11.09	5527	7113	7585	6123	5261	6615	5473	5907	6143	5420	5760	6884	5392	5498	6747	6124	5747	7292	126.094	152.983	167.497	111.766	98.5246	121.588	108.772	111.348	121.325	116.379	131.886	142.559	106.476	107.349	127.462	127.252	125.621	154.83	6100.8	6209.29	-0.0254927	0.816778	0.917565	7180.07	5479.8	0.389874	0.0287494	0.177755	6867.78	6243.45	0.137513
SPAC22E12.10c	5862	6619	6849	5956	6687	7313	7817	6921	7890	4557	4501	5920	4287	5822	6056	4998	5562	5712	192.091	204.474	217.238	156.155	179.872	193.069	223.145	187.388	223.822	140.543	148.027	176.089	121.594	163.276	164.328	149.17	174.626	174.203	6740.65	5354.78	0.332019	0.000264706	0.00376697	6869.34	5020.44	0.452341	0.011192	0.0952053	6572.51	5309.69	0.307843
SPBC28F2.11	5533	6634	6922	4633	4449	5309	5180	5405	6252	5790	6057	7763	5313	5780	6703	6544	7046	7888	267.797	302.694	324.282	179.41	176.758	207.021	218.403	216.148	261.956	263.749	294.22	341.053	222.577	239.419	268.644	288.477	326.74	355.317	5532.35	6676.91	-0.271358	0.0439596	0.166907	6780.45	5529.48	0.294233	0.0591885	0.285575	6486.58	7005.31	-0.110969
SPBC1539.09c	5779	8253	6915	7526	6580	7875	6806	7036	7809	4146	4334	5106	4788	5197	6463	4346	4645	5252	178.74	240.639	207.018	186.24	167.058	196.235	183.377	179.807	209.088	120.689	134.533	143.35	128.18	137.565	165.526	122.428	137.648	151.181	7024.83	4987.14	0.494166	3.19e-09	2.29e-07	7429.86	5107.82	0.540627	0.00462961	0.0521575	7105.62	4645.21	0.61325
SPCC162.09c	5725	5849	5616	5480	5011	6073	6804	7651	7133	4037	4948	6551	5506	6306	6637	5891	7174	6421	93.714	90.2598	88.9821	71.771	67.3324	80.0918	97.0236	103.48	101.08	62.195	81.2885	97.3383	78.0118	88.3424	89.963	87.8296	112.514	97.8218	6026.44	6038.35	-0.00288226	0.979892	0.988639	6114.06	5734.97	0.0923196	0.461822	0.783652	5851.41	6364.42	-0.121226
SPBC106.15	6714	4301	4525	7252	5172	3680	5130	5050	3520	16730	7649	5357	7936	4803	4375	6487	5476	4217	498.382	300.978	325.122	430.703	315.145	220.082	331.728	309.729	226.197	1168.81	569.844	360.952	509.892	305.127	268.919	438.579	389.457	291.332	4952.69	7204.37	-0.540659	0.0296844	0.127255	5549.86	5348.17	0.0534018	0.864353	0.968937	5317.29	5274.81	0.0115386
SPAC30.04c	5980	6470	5884	5890	5266	6312	6713	8674	8422	3727	4513	5111	5229	6174	5961	5364	6449	6231	89.8003	91.5935	85.5255	70.7671	64.9125	76.3659	87.8168	107.623	109.485	52.6749	68.0162	69.6674	67.9658	79.3468	74.124	73.3649	92.7863	87.084	6487.73	5504.01	0.237206	0.0509516	0.185806	6517.9	5400.3	0.271361	0.0329039	0.195993	6237.2	5891.53	0.0822803
SPAC227.13c	6116	7436	6767	5982	4052	5219	6627	5303	7244	5173	5478	6022	4648	3167	5213	6818	6389	10640	269.221	308.578	288.327	210.682	146.414	185.091	254.123	192.874	276.048	214.315	242.011	240.619	177.094	119.31	190.017	273.352	269.457	435.901	6017.67	6104.4	-0.0206561	0.917663	0.963316	7216.55	4049	0.83374	0.000145446	0.00355489	6903.91	7763.3	-0.169257
SPBC16C6.13c	4726	6840	7010	5366	5180	6825	5231	5331	6335	5883	5783	7535	5160	5788	7214	5759	5509	6789	112.44	153.414	161.433	102.145	101.164	130.823	108.417	104.796	130.478	131.733	138.086	162.726	106.26	117.853	142.123	124.795	125.578	150.327	5772.89	6265.87	-0.118275	0.300313	0.553586	6588.84	5638.85	0.224627	0.29271	0.64652	6300.82	5884.18	0.0987206
SPAC1A6.03c	6105	6307	5479	5362	6244	5422	9788	7491	7646	3103	4197	4595	4503	5697	5100	4865	10158	5820	177.826	173.187	154.475	124.961	149.294	127.24	248.364	180.285	192.801	85.0667	122.693	121.491	113.529	142.018	123.011	129.067	283.487	157.774	6521.55	5453.58	0.258018	0.177392	0.405777	6363.06	4759.17	0.419001	0.00627894	0.0648765	6089.82	6839.28	-0.167424
SPCC31H12.07	4620	6493	6792	6124	5209	6563	4965	5018	6278	4589	5264	6662	6248	6749	8026	5851	5242	7004	127.016	168.285	180.743	134.708	117.555	145.37	118.911	113.988	149.418	118.742	145.246	166.253	148.68	158.797	182.717	146.511	138.079	179.212	5677.86	6257.6	-0.140351	0.203796	0.442302	6352.26	6531.12	-0.0400529	0.838875	0.959661	6074.91	5893.89	0.0436579
SPAC14C4.11	4762	6776	5633	5065	5425	6234	5524	4510	5966	5532	5757	6601	5202	6541	6873	6417	6416	8322	123.052	165.066	140.892	104.718	115.072	129.785	124.348	96.2914	133.459	134.54	149.303	154.831	116.35	144.654	147.065	151.028	158.847	200.139	5447.81	6525.53	-0.260465	0.0201279	0.0989964	6090.67	5783.75	0.074606	0.692026	0.905349	5824.93	6894.22	-0.24312
SPAC664.06	5663	4691	2918	6160	5964	5122	5027	4019	3788	8634	6740	5058	7532	7380	6852	7180	7556	7097	433.602	338.606	216.26	377.368	374.846	315.966	335.304	254.257	251.084	622.193	517.935	351.537	499.173	483.602	434.436	500.717	554.309	505.736	4702.86	7255.07	-0.625441	4.3e-06	0.000128955	4731.09	6778.51	-0.518807	0.0518397	0.258882	4531.21	7124	-0.652812
SPAC1639.01c	6610	6903	5218	4800	4607	4375	7446	7398	6512	5934	5689	5856	5120	5510	5111	6547	7018	6346	183.732	180.886	140.39	106.749	105.117	97.9756	180.298	169.906	156.698	155.239	158.705	147.752	123.183	131.076	117.639	165.748	186.901	164.168	5909.9	6038.04	-0.0309743	0.831003	0.924426	6661.52	4899.77	0.44314	0.00746409	0.073274	6375.68	6498.28	-0.0274716
SPAC1834.02	5523	8095	7438	6752	6282	6647	6315	6870	7244	3990	4437	5964	4722	5459	6744	4404	4280	5287	79.0652	109.247	103.065	77.3361	73.8208	76.664	78.7531	81.26	89.7744	53.759	63.7485	77.4988	58.5102	66.8821	79.9449	57.4223	58.7042	70.4407	6676.1	5095.37	0.389719	0.000204608	0.00312436	7467.37	5254.21	0.507126	0.0144952	0.113326	7140.94	4553.03	0.649309
SPCC645.08c	3908	6308	6178	5877	5136	7286	5162	4959	6144	4895	5497	7055	5717	5982	8399	5746	5155	7046	99.0608	150.738	151.58	119.191	106.867	148.796	113.986	103.861	134.823	116.78	139.844	162.327	125.433	129.772	176.294	132.659	125.196	166.224	5535.07	6249.09	-0.175079	0.131087	0.337909	5810.2	6236.48	-0.102137	0.678026	0.898041	5555.07	5844.71	-0.0733035
SPCC663.01c	5214	7015	6855	4318	4555	5386	5973	5711	7275	5262	5100	6589	5420	6125	6843	5987	5840	6533	108.334	137.405	137.863	71.7819	77.6876	90.1602	108.111	98.0426	130.855	102.899	106.349	124.268	97.4737	108.914	117.734	113.299	116.257	126.331	5743.83	6062.56	-0.0780044	0.540443	0.760138	6772.58	5713.79	0.245264	0.155084	0.485197	6477.58	5985.2	0.114084
SPAC24C9.08	5339	5902	5638	6867	8720	6471	11307	12359	11453	1968	2459	3554	3688	4462	3955	3188	5052	3581	166.74	173.765	170.432	171.588	223.546	162.82	307.618	318.914	309.645	57.8461	77.0743	100.75	99.6935	119.261	102.28	90.6822	151.168	104.085	7979.27	3592.89	1.15111	9.97e-10	9.22e-08	5999.47	3766.6	0.67158	7.08e-07	3.92e-05	5740.69	3869.78	0.569021
SPAC3G9.06	4899	6477	5923	5685	5178	6419	5339	5181	5504	5176	5376	6929	6286	6311	7909	5253	5283	6700	213.386	265.959	249.716	198.12	185.136	225.258	202.583	186.458	207.539	212.188	235.011	273.953	236.989	235.257	285.261	208.395	220.472	271.604	5518.84	6217.84	-0.172164	0.0627293	0.21358	6139.83	6370.74	-0.0532541	0.752087	0.930457	5872.73	5617.6	0.0641005
SPBC19G7.17	6056	5148	4750	5470	5028	4539	5797	5766	5503	6815	5813	5943	6489	6624	5338	6816	7501	5939	215.253	172.498	163.419	155.557	146.7	129.981	179.494	169.335	169.327	227.98	207.364	191.741	199.635	201.498	157.11	220.656	255.445	196.463	5250.43	6496.38	-0.307249	0.00263347	0.0222476	5683.83	5751.08	-0.0169746	0.928014	0.98196	5442.21	6614.45	-0.281446
SPBC25D12.04	4499	5280	5432	9638	7822	8365	5165	5735	5823	4690	4686	5233	5915	5748	6796	4493	4645	5331	218.501	241.744	255.355	374.511	311.836	327.31	218.521	230.134	244.821	214.377	228.408	230.694	248.65	238.914	273.309	198.746	216.142	240.963	6199.86	5348.9	0.213045	0.0601727	0.207166	5403.9	5738.69	-0.0867171	0.537347	0.823015	5169.96	4717.87	0.132037
SPBC14F5.03c	4279	5555	4369	6212	5161	6876	4920	4000	5334	5543	5217	6283	5830	6765	7908	6615	6063	8297	77.8508	95.2771	76.9395	90.4257	77.0771	100.789	77.9777	60.1299	84.0113	94.9148	95.2603	103.761	91.8089	105.336	119.138	109.616	105.687	140.49	5058.31	6598.97	-0.383584	0.000287874	0.00400926	5041.57	6367.67	-0.336886	0.0598741	0.287646	4822.66	6831.53	-0.502363
SPCC1393.10	2189	4625	2705	9859	11538	11451	8836	6396	5821	2960	4299	2384	2788	5592	4087	3108	11292	5207	145.628	290.064	174.186	524.773	630.086	613.759	512.081	351.574	335.244	185.335	287.036	143.963	160.541	318.385	225.147	188.323	719.755	322.396	6683.17	4765.47	0.48796	0.119643	0.319759	3365.2	3874.38	-0.203246	0.554755	0.832285	3215.83	6457.13	-1.00566
SPAC144.12	5463	7222	5675	6222	4684	6206	5582	5647	6595	5406	4822	6173	5313	5423	6545	5624	5384	7099	125.938	156.952	126.63	114.761	88.6365	115.264	112.098	107.561	131.615	117.292	111.564	129.172	106.013	106.992	124.939	118.085	118.917	152.309	5819.6	5851.03	-0.00783933	0.938883	0.972027	6516.17	5369.88	0.27914	0.0974852	0.376625	6232.98	5899.34	0.0793842
SPBC1703.10	5515	5680	5741	5404	4467	5193	5886	5380	6640	9894	6432	6915	5592	4549	5033	5688	5137	5711	414.176	402.134	417.324	324.709	275.376	314.205	385.073	333.834	431.689	699.325	484.792	471.388	363.498	292.376	312.989	389.064	369.627	399.167	5458.76	6259.25	-0.197422	0.194611	0.428695	6023.17	4725.48	0.350077	0.014628	0.113661	5764.17	5388.4	0.0972345
SPAC27F1.07	5509	5631	5873	4905	4825	5421	6361	6883	6416	4191	5037	6028	6263	6709	6431	5797	6429	6110	219.237	211.257	226.229	156.178	157.619	173.811	220.521	226.323	221.039	156.974	201.179	217.752	215.734	228.499	211.925	210.12	245.132	226.301	5659.56	5976.24	-0.0786371	0.448421	0.69309	6050.85	6038.34	0.00298549	0.978533	0.996442	5790.68	5984.52	-0.0474899
SPCC1259.02c	4174	4817	3853	4805	5587	4905	11487	8928	9554	2961	4275	3964	4185	6360	4305	5260	9446	5674	83.859	91.2342	74.9278	77.2379	92.1397	79.3948	201.043	148.205	166.168	55.9892	86.1993	72.29	72.776	109.356	71.6199	96.2512	181.828	106.094	6273.99	5273.05	0.25077	0.290838	0.542825	4563.74	4623.71	-0.0188221	0.932586	0.983118	4366.76	6680.54	-0.613373
SPAC57A7.10c	4845	6327	5589	5515	5447	6202	5800	5897	7097	4547	5232	5970	5700	5926	6366	6023	5508	6501	109.018	134.211	121.727	99.2866	100.608	112.433	113.689	109.634	138.243	96.2939	118.153	121.935	111.014	114.118	118.614	123.436	118.745	136.141	5738.01	5846.26	-0.0270211	0.743392	0.880852	5949.42	5595.36	0.0885418	0.535402	0.822672	5690.82	5875.35	-0.0460126
SPAC1F7.02c	4573	6145	4056	5269	4213	5858	4844	3772	4452	6957	6134	6958	5519	5940	6990	7576	6237	8943	147.724	187.136	126.822	136.182	111.715	152.46	136.314	100.678	124.5	211.515	198.868	204.025	154.314	164.219	186.978	222.902	193.037	268.867	4707.37	6943.44	-0.560756	6.77e-06	0.000192342	5242.51	5732.09	-0.128794	0.522751	0.819152	5014.71	7406.69	-0.562651
SPBC1271.02	5202	5562	5326	6351	6342	6684	6216	6244	6609	3425	4748	5753	6366	7375	6443	4829	5604	5352	150.159	151.355	148.809	146.677	150.272	155.444	156.306	148.92	165.151	93.0486	137.55	150.738	159.053	182.192	154.004	126.958	154.987	143.781	5911.98	5607.23	0.0763016	0.440785	0.685928	5720.62	6282.76	-0.135216	0.294777	0.649432	5474.29	5153.15	0.0872444
SPBC3H7.15	4778	6591	6144	5372	4697	6022	5841	6019	6331	5338	5320	6020	5310	5638	6716	5470	6162	6657	161.369	209.85	200.85	145.161	130.216	163.859	171.848	167.961	185.102	169.676	180.325	184.552	155.226	162.962	187.823	168.261	199.393	209.246	5653.18	5952.16	-0.0744126	0.436413	0.682219	6213.77	5488.11	0.179167	0.308343	0.661952	5942.88	5967.27	-0.00587042
SPCC18.01c	6481	9208	7171	2389	2267	3228	1806	1993	2477	5154	6152	7273	6528	7016	7449	6786	11169	9740	95.5534	127.983	102.337	28.1812	27.4364	38.3437	23.1956	24.2785	31.6151	71.5182	91.0313	97.3341	83.3067	88.5279	90.9422	91.1257	157.773	133.649	4205.76	7630.6	-0.8595	0.00758399	0.0473402	8108.47	6527.89	0.31283	0.0649168	0.302277	7754.83	9060.86	-0.224524
SPCC1183.07	4095	6163	5246	5078	3953	6727	4665	4182	5519	5500	5218	6157	4858	5806	7577	7318	6750	9329	52.2668	74.1563	64.8108	51.8567	41.4162	69.175	51.8691	44.1028	60.9813	66.0698	66.8416	71.3327	53.6692	63.4214	80.0816	85.0722	82.545	110.818	4972.24	6619.97	-0.412951	0.00403249	0.0299626	5497.05	5659.08	-0.0419072	0.853354	0.965285	5256.55	7620.4	-0.535724
SPBC8D2.03c	6035	5594	5951	2890	3214	3272	2678	2608	3022	7818	7641	8420	5682	5531	6056	8413	10625	8671	497.755	434.955	475.089	190.711	217.598	217.424	192.413	177.728	215.773	606.879	632.498	630.373	405.635	390.417	413.607	631.993	839.619	665.597	3947.16	7860.76	-0.993937	1.95e-05	0.000457223	6257.6	5371.96	0.220132	0.0691682	0.315543	5989.84	9054.78	-0.59616
SPCC18.18c	4833	7211	6724	5679	5049	6155	6922	7321	7163	3939	5195	6173	3509	4029	4460	6109	5770	7794	154.706	217.605	208.336	145.446	132.668	158.735	193.022	193.629	198.495	118.671	166.896	179.363	97.223	110.376	118.219	178.108	176.962	232.196	6222.44	5350.3	0.21788	0.182371	0.41117	6655.11	3728.11	0.836026	1.91e-05	0.000619154	6363.94	6408.66	-0.0100836
SPAC21E11.08	6127	6279	5634	4906	5083	4517	6718	6565	6529	4039	5120	5425	5582	6581	5639	5970	7205	6104	177.66	171.639	158.126	113.817	120.985	105.523	169.694	157.284	163.89	110.226	148.998	142.787	140.096	163.312	135.396	157.666	200.166	164.725	5737.59	5843.7	-0.0264968	0.836023	0.927371	6416.41	5541.51	0.21149	0.137625	0.452629	6140.91	6297.6	-0.0363313
SPAC323.02c	6734	3881	4439	6381	5652	3372	5804	6410	4200	15367	7476	5261	6579	4650	3774	5860	4356	3704	508.43	276.239	324.406	385.466	350.292	205.117	381.742	399.876	274.518	1091.98	566.497	360.556	429.945	300.467	235.952	402.975	315.109	260.275	5112.93	6524.74	-0.351763	0.165052	0.389477	5380.77	4687.21	0.199078	0.523177	0.819152	5156.36	4533.3	0.185749
SPBC646.13	5193	6943	7446	4277	4309	5868	6058	6989	7215	4696	5175	7186	4063	4742	6031	5751	5205	6338	240.607	303.264	333.933	158.551	163.884	219.046	244.514	267.556	289.395	204.779	240.642	302.221	162.942	188.035	231.389	242.692	231.06	273.304	5956.95	5571.52	0.0964633	0.528402	0.752745	6949.83	4604.34	0.593973	0.00542088	0.0589167	6647.01	5634.09	0.238538
SPAC16E8.07c	5255	6247	6018	5452	4918	5240	5771	6310	6276	4444	5103	6632	6126	6495	6270	4973	5674	5697	142.694	159.914	158.173	118.448	109.621	114.636	136.511	141.57	147.53	113.573	139.068	163.465	143.981	150.938	140.982	122.991	147.617	143.974	5625.58	5797.19	-0.0434677	0.644514	0.828623	6223.58	5879.06	0.0821866	0.501674	0.805836	5954.14	5334.29	0.158636
SPBC4F6.09	2947	2738	3158	965	998	981	953	781	540	10856	9065	18449	7001	1267	10563	7984	2468	20514	69.1807	60.5929	71.7569	18.1247	19.2312	18.5537	19.4887	15.1484	10.9739	239.852	213.571	393.12	142.253	25.4547	205.331	170.706	55.5092	448.187	1604.45	10027.3	-2.64388	4.39e-08	2.51e-06	3147.41	5828.55	-0.888978	0.115154	0.41202	3012.59	10018.5	-1.7336
SPCC1223.05c	5695	4875	5212	4615	4675	5328	4403	4922	5142	6683	6800	6782	7213	6453	5808	6147	5631	5806	871.159	703.011	771.711	564.826	587.024	656.634	586.728	622.093	680.926	962.151	1043.96	941.692	955.026	844.796	735.688	856.426	825.285	826.579	4910.7	6492.98	-0.403059	2.75e-05	0.0005934	5621.44	6070.2	-0.110809	0.514948	0.814684	5381.91	5731.5	-0.0908386
SPAC140.01	4494	6406	6504	6157	6758	6419	8751	8291	8819	2969	3719	3808	3892	5481	4064	5313	5878	4459	240.631	323.362	337.09	263.771	297.035	276.912	408.189	366.805	408.792	149.623	199.855	185.082	180.379	251.168	180.192	259.108	301.553	222.208	6783.64	4477.81	0.599287	3.06e-05	0.000647089	6173.79	4182.85	0.561693	0.0122464	0.101521	5904.11	5111.19	0.208103
SPAC6G10.08	6235	7706	6858	5898	5521	6934	5020	6079	7535	4843	4480	5362	4916	4600	6109	4447	3829	5389	267.774	311.992	285.086	202.664	194.635	239.923	187.81	215.712	280.142	195.755	193.099	209.029	182.742	169.074	217.252	173.949	157.555	215.399	6325.29	4959.71	0.350787	0.00187637	0.0171064	7386.03	4854.23	0.60555	0.000235009	0.00522845	7065.84	4448.94	0.667392
SPAPB1E7.04c	5475	8668	6631	1029	1013	1713	3350	5235	6520	3742	5378	6047	5391	5759	6527	6450	10316	12486	93.5976	139.696	109.725	14.0746	14.2155	23.5936	49.8896	73.9447	96.4922	60.2078	92.2724	93.8357	79.7711	84.2586	92.3969	100.43	168.969	198.659	4472.7	7057.7	-0.65809	0.0775249	0.243744	7362.18	5494.13	0.422256	0.0344495	0.203729	7039.47	9555.8	-0.44089
SPBC4B4.08	3130	3425	4171	6974	6976	9006	5063	5550	5276	2935	3508	4932	5212	6772	6746	5460	8152	8107	98.3179	101.422	126.816	175.271	179.873	227.917	138.542	144.043	143.469	86.769	110.591	140.624	141.706	182.05	175.468	156.208	245.339	237.002	5284.76	5839.03	-0.143844	0.46872	0.710838	3812.51	5820.48	-0.610403	0.00106168	0.0176585	3647.76	7098.58	-0.9605
SPBC409.20c	6265	4425	4959	5439	5234	4987	7358	7857	6351	6856	6064	5310	4623	4697	4049	5933	5787	5103	400.181	266.46	306.603	277.968	274.435	256.644	409.43	414.67	351.19	412.168	388.745	307.877	255.596	256.769	214.164	345.17	354.164	303.365	5754.6	5521.97	0.059572	0.67868	0.847249	5583.26	4165.16	0.422719	0.0380361	0.216885	5347.74	5487.75	-0.0373241
SPBC4F6.13c	3766	6157	5375	4711	3989	6851	4304	3776	5260	5438	5327	7745	4959	5654	7032	6520	5656	8707	104.639	161.275	144.557	104.729	90.9804	153.364	104.176	86.6872	126.521	142.207	148.548	195.336	119.262	134.448	161.791	165	150.57	225.157	4817.12	6451.52	-0.421494	0.00437983	0.0318538	5420.76	5477.88	-0.0151108	0.947199	0.988236	5182.69	6797.52	-0.391284
SPAP14E8.02	3934	6282	4692	1449	1526	1732	7125	6897	8519	5902	6136	5692	4379	4442	4728	7231	9879	10459	122.916	185.035	141.898	36.2227	39.138	43.599	193.929	178.05	230.423	173.556	192.41	161.43	118.425	118.779	122.325	205.776	295.734	304.135	4658.82	6732.68	-0.531226	0.110236	0.303967	5282.87	4214.58	0.325964	0.0989548	0.377503	5051.22	9004.52	-0.833978
SPAC3A12.14	5719	6098	6203	4507	3859	4547	6436	6777	6718	6580	5789	5311	4699	4799	5017	5937	5988	5787	260.191	261.544	273.163	164.059	144.118	166.669	255.078	254.754	264.592	281.752	264.33	219.329	185.043	186.857	189.008	246.016	261.017	245.036	5584.16	5677.64	-0.0239791	0.869394	0.944727	6406.82	4515.51	0.504719	1.61e-06	7.62e-05	6130.82	5777.45	0.0856617
SPBC56F2.08c	4190	6379	5119	5199	4229	6978	3959	3873	4406	5058	5461	6442	5349	6269	7826	6244	6020	7692	93.6228	134.37	110.713	92.9452	77.5668	125.619	77.0615	71.5031	85.2268	106.369	122.464	130.658	103.451	119.882	144.801	127.073	128.878	159.96	4831.49	6360.57	-0.396734	0.00276449	0.0229521	5561.6	6035.2	-0.117893	0.585931	0.850666	5318.2	6502.58	-0.29004
SPAC22F3.10c	4748	5901	5734	5315	4914	6366	6167	6707	6717	5476	5284	5672	4361	4791	5691	5355	5105	6306	158.91	186.187	185.757	142.326	135.004	171.657	179.804	185.472	194.616	172.493	177.49	172.315	126.334	137.231	157.722	163.238	163.701	196.426	5717.67	5447.4	0.0698809	0.476597	0.714998	5817.62	4610.77	0.335415	0.0377811	0.216141	5565.18	5463.35	0.0266599
SPBP8B7.20c	4652	5440	3752	5310	4344	5377	4236	3289	3679	7592	6362	4976	6590	6260	6966	7317	6200	8183	59.4838	65.5755	46.4375	54.3242	45.5952	55.393	47.1845	34.7482	40.7242	91.3657	81.6438	57.7546	72.9357	68.5046	73.7574	85.2148	75.9566	97.3813	4368.7	6847.7	-0.64845	3.02e-07	1.34e-05	4918.56	6164.45	-0.325727	0.0689168	0.315543	4706.36	7065.53	-0.586187
SPBC83.16c	5303	5744	4836	4660	5089	4669	10495	10005	8778	4335	5069	4463	3292	3464	3538	5211	6829	4724	132.94	135.748	117.346	93.4674	104.722	94.3006	229.193	207.234	190.5	102.28	127.534	101.557	71.4316	74.3189	73.4439	118.981	164.024	110.217	6472.02	4679.01	0.468054	0.023194	0.108861	5646.62	3202.36	0.818249	1.34e-10	1.62e-08	5403.61	5482.28	-0.0208244
SPAC23A1.12c	4369	5712	5109	5937	5524	6757	5179	4716	5353	4067	4913	4769	6619	7000	7898	5285	5010	6125	154.978	191.012	175.417	168.498	160.847	193.107	160.036	138.22	164.38	135.778	174.906	153.555	203.224	212.507	231.99	170.748	170.271	202.208	5278.29	5799.27	-0.135869	0.193245	0.427779	5391.75	6688.29	-0.310866	0.0394002	0.220555	5157.35	5350.61	-0.0530449
SPAC3H8.10	4833	5837	5763	5522	4378	6011	4926	5208	5339	6739	6272	7361	5384	4619	6070	5382	4763	5696	226.607	258.006	261.548	207.154	168.501	227.07	201.203	201.761	216.711	297.386	295.143	313.286	218.503	185.349	235.672	229.839	213.97	248.56	5218.03	5931.45	-0.184901	0.106113	0.297381	5836.71	4996.74	0.224172	0.166831	0.503783	5583.76	5160.36	0.113775
SPBC21D10.12	4932	6187	6355	5683	5631	6238	5724	5736	6344	4326	5007	5503	5409	5384	6244	4875	4608	5503	162.675	192.38	202.889	149.973	152.459	165.767	164.468	156.321	181.144	134.292	165.747	164.757	154.422	151.981	170.539	146.452	145.621	168.927	5757.87	5285.59	0.123352	0.104256	0.293943	6204.61	5296.61	0.228281	0.138214	0.453968	5935.15	4883.57	0.281364
SPBC800.05c	3990	5534	5484	5690	5770	6991	6249	5699	7172	4442	4703	5283	5206	5637	6593	4542	4846	5744	149.904	196.003	199.427	171.038	177.945	211.61	204.52	176.909	233.262	157.068	177.331	180.164	169.293	181.249	205.11	155.421	174.437	200.844	5691.91	5295.94	0.10403	0.240683	0.487612	5324.88	5417.41	-0.0248436	0.892355	0.971139	5092.59	4934.37	0.0455701
SPBC1734.04	5866	5548	5419	4682	5199	4936	5577	5674	5279	4611	4790	5510	5501	6723	5810	5709	6995	5710	138.72	123.685	124.04	88.5866	100.922	94.0433	114.89	110.865	108.072	102.627	113.685	118.276	112.599	136.065	113.772	122.965	158.489	125.672	5275.64	5802.9	-0.13754	0.176956	0.404982	5991.02	5612.19	0.0942238	0.520747	0.817801	5734.66	6016.28	-0.0691575
SPBC12D12.03	4356	5595	5099	5327	5243	6187	4742	4497	5902	5105	5465	5794	5850	6110	6658	5649	5215	6576	158.667	192.125	179.776	155.246	156.765	181.566	150.468	135.342	186.107	175.01	199.784	191.569	184.438	190.47	200.82	187.41	181.999	222.928	5104.63	5917.95	-0.21335	0.00578749	0.0388378	5342.83	5789.22	-0.115743	0.412679	0.749356	5110.73	5681.7	-0.152772
SPCC1259.08	4445	5628	5454	4365	4572	6058	5290	5590	5946	4718	4877	5998	4404	5345	7240	5952	5748	7679	130.552	155.83	155.051	102.574	110.227	143.35	135.348	135.654	151.182	130.418	143.759	159.907	111.958	134.353	176.082	159.22	161.75	209.904	5161.54	5870.67	-0.185766	0.121079	0.322354	5512.84	5268.56	0.0653747	0.763453	0.93461	5273.42	6313.79	-0.259751
SPAC5H10.06c	4753	6859	6673	3895	13025	5610	11755	9296	9610	2616	2641	4539	1645	2502	2465	3341	3677	4316	178.475	242.803	242.536	117.019	401.474	169.718	384.517	288.413	312.39	92.4517	99.5286	154.709	53.4651	80.405	76.6459	114.264	132.287	150.832	7736.2	3159.52	1.29196	3.61e-08	2.09e-06	6485.59	2053.11	1.65941	1.02e-12	1.57e-10	6202.2	3696.58	0.746621
SPAC20G8.09c	3707	5497	4305	5748	4529	7429	4780	3934	5699	4980	4828	5805	5182	5491	7740	6033	4877	8267	80.0162	111.857	89.9446	99.2686	80.2469	129.194	89.881	70.1616	106.492	101.17	104.591	113.738	96.8163	101.436	138.344	118.607	100.861	166.076	4934.82	5997.58	-0.281374	0.034965	0.142099	4790.03	5712.98	-0.254202	0.256445	0.608674	4580.69	6238.56	-0.445633
SPCC63.02c	5107	5772	5466	4692	4949	5259	5850	5896	6365	4234	4552	5382	4915	6152	6037	5198	6497	6267	147.901	157.585	153.222	108.718	117.65	122.706	147.586	141.082	159.576	115.405	132.306	141.481	123.204	152.478	144.774	137.109	180.274	168.915	5390.24	5561.54	-0.0452097	0.665137	0.841192	5808.6	5316.95	0.127587	0.374198	0.717233	5557.8	5866.02	-0.0778356
SPAC1805.05	5132	6180	5112	4956	4727	4926	5978	5475	5964	5730	5433	5840	5066	5460	5754	5490	5112	6164	203.202	230.682	195.92	157.004	153.637	157.141	206.196	179.116	204.429	213.532	215.899	209.894	173.621	185.02	188.657	197.987	193.931	227.147	5296.3	5667.82	-0.0978847	0.286676	0.538476	5833.66	5062.56	0.204543	0.131403	0.442773	5581.23	5463.05	0.0308876
SPAC17H9.04c	3808	5866	4785	4327	4267	5475	4419	4046	5353	5191	5281	6374	5181	6231	6965	6340	6156	8210	104.938	152.391	127.633	95.4027	96.5223	121.555	106.082	92.1234	127.701	134.634	146.056	159.439	123.579	146.953	158.935	159.128	162.535	210.563	4619.85	6322.26	-0.452648	0.00011279	0.00189545	5125.49	5708.21	-0.155331	0.448635	0.773189	4901.04	6746.35	-0.460985
SPAC25G10.03	5325	6971	7231	5514	4417	5271	5175	5715	6269	4597	4754	5879	5307	5064	5855	5049	4272	5344	237.216	292.754	311.795	196.531	161.518	189.179	200.825	210.354	241.761	192.737	212.546	237.725	204.629	193.065	215.98	204.858	182.335	221.561	5696.81	5204.4	0.13031	0.266945	0.514849	6931.34	5045.98	0.458013	0.00568059	0.0609756	6629.69	4775.55	0.473281
SPAC110.03	4897	5386	5837	5548	4563	5288	4742	4814	4347	6361	5382	6742	5843	5293	5624	5888	5466	5871	341.911	354.514	394.475	309.927	261.52	297.461	288.422	277.715	262.747	418	377.135	427.287	353.114	316.28	325.156	374.433	365.652	381.504	4964	5942.79	-0.259722	0.00583517	0.0390161	5729.74	5217.28	0.13519	0.312728	0.667511	5482.36	5614.3	-0.0343032
SPCC4B3.07	4590	5532	5360	4594	4086	5642	4938	4741	5788	5606	5536	7439	5257	4823	6076	5938	5087	6845	190.401	216.332	215.212	152.471	139.131	188.558	178.44	162.493	207.849	218.865	230.474	280.103	188.751	171.222	208.707	224.346	202.177	264.261	4946.25	5958.99	-0.268785	0.0176737	0.0902905	5499.02	5022.02	0.130909	0.383633	0.723303	5260.77	5818.52	-0.145375
SPAC22E12.17c	4101	5488	5617	5769	5295	6333	5028	4815	5712	4934	4628	5607	5529	5675	6795	5181	5053	5949	137.582	173.568	182.399	154.85	145.817	171.174	146.944	133.468	165.892	155.79	155.824	170.746	160.551	162.939	188.766	158.31	162.419	185.746	5229.77	5560.95	-0.0886587	0.23879	0.485642	5396.64	5593.16	-0.0515912	0.771165	0.937587	5161.56	5274.74	-0.0312626
SPBC577.10	6210	4725	4446	5710	6537	4956	6124	6492	4677	7663	5488	4737	6156	5069	4359	5374	4680	3877	337.642	242.187	233.981	248.394	291.752	217.096	290.058	291.644	220.139	392.131	299.467	233.784	289.707	235.87	196.252	266.125	243.795	196.184	5424.1	5379.35	0.0119642	0.92942	0.969286	5485.16	4861.87	0.174018	0.451916	0.776205	5253.39	4541.82	0.209945
SPBC4.07c	5574	6161	6364	4860	4388	5458	4950	5382	5873	4977	5281	6326	5405	4881	6342	4992	4631	5248	258.77	269.638	285.972	180.519	167.218	204.144	200.187	206.443	236.032	217.462	246.056	266.577	217.189	193.929	243.801	211.079	205.985	226.749	5378.12	5431.41	-0.0143404	0.896102	0.955134	6432.99	5167.98	0.315878	0.0359696	0.209756	6155.31	4846.32	0.344941
SPAC6G10.09	4801	5066	5302	5335	5586	5624	6671	6157	6611	2912	4096	5170	5417	6561	5558	4304	6312	5376	92.7055	92.2195	99.0969	82.4229	88.5412	87.4933	112.215	98.232	110.511	52.9216	79.3787	90.6174	90.5374	108.425	88.8701	75.6953	116.777	96.6133	5557.39	5148.03	0.110354	0.376766	0.631323	5393.59	5458.3	-0.017199	0.9049	0.977069	5161.29	5229.43	-0.0188919
SPAC144.04c	4597	5857	5803	6861	5554	6784	4494	4882	5432	4114	4392	4719	5928	5487	7122	4689	4240	5645	181.306	217.769	221.532	216.503	179.81	215.565	154.403	159.091	185.465	152.711	173.848	168.941	202.367	185.207	232.596	168.438	160.22	207.207	5456.14	5204.33	0.0680898	0.509821	0.735881	5771.76	5760.4	0.00284917	0.986603	0.997059	5520.98	4746.78	0.217986
SPAC8C9.15c	4509	5076	5044	5847	5178	5793	4821	4795	5165	5774	5217	5612	6105	5559	6314	5240	4622	5449	142.779	151.527	154.599	148.135	134.591	147.79	132.986	125.454	141.586	172.08	165.797	161.306	167.327	150.649	165.559	151.126	140.226	160.585	5021.71	5630.89	-0.165272	0.00418504	0.030848	5198.9	5593.32	-0.105484	0.392385	0.731645	4974.37	4987.8	-0.00389521
SPAC31G5.11	4202	5692	5006	6937	6176	6412	5753	5936	6274	3703	4076	4653	3941	4861	4906	5079	5712	6713	418.531	534.466	482.624	552.819	504.951	514.542	499.172	488.512	540.978	347.131	407.451	420.68	339.761	414.365	404.634	460.758	545.098	622.289	5660.73	4943.97	0.19539	0.0809162	0.249315	5287.3	4260.72	0.311448	0.0691217	0.315543	5057.08	5709.52	-0.17503
SPAC8C9.14	6130	5859	5621	4105	3857	4446	5422	5890	5816	5582	5140	6365	4079	4553	4735	6578	5250	6208	203.235	183.124	180.384	108.89	104.968	118.758	156.596	161.348	166.927	174.179	171.029	191.55	117.054	129.188	129.993	198.634	166.767	191.555	5189.01	5510.35	-0.0867357	0.563305	0.774789	6267.06	4156.24	0.592471	3.75e-06	0.000151936	5998.79	5872.22	0.0307238
SPAC6F12.13c	4740	5405	5115	5540	4770	5022	5227	5363	5628	7371	5389	5960	5084	4890	5373	4687	4679	5025	277.393	298.193	289.741	259.398	229.143	236.783	266.474	259.32	285.125	405.987	316.516	316.6	257.524	244.914	260.374	249.825	262.353	273.689	5100.25	5495.72	-0.107746	0.287816	0.539949	5422.62	4774.31	0.183715	0.107505	0.395246	5188.38	4692.49	0.144954
SPBC18E5.02c	5780	5268	4948	4998	5163	4741	7075	7504	6597	4162	4361	4564	4966	5686	4510	4704	5579	4553	214.751	184.518	177.945	148.574	157.464	141.917	228.991	230.362	212.187	145.539	162.617	153.922	159.702	180.801	138.755	159.184	198.6	157.438	5675.62	4872.29	0.220149	0.0491481	0.180895	5695.13	4723.16	0.269976	0.109075	0.39961	5452.04	4846.34	0.169902
SPCC613.10	4876	6229	6815	3913	4049	4937	4121	4045	4956	4675	5421	7234	4759	4844	5482	6647	5328	6649	216.803	261.098	293.301	139.204	147.781	176.856	159.62	148.604	190.764	195.637	241.908	291.963	183.152	184.328	201.838	269.184	226.976	275.145	4846.96	5786.43	-0.25567	0.10447	0.294245	6362.15	4690	0.439934	0.00975269	0.0878417	6085.48	6063.03	0.00533797
SPAC1851.02	6005	4016	3601	6390	5639	3853	6742	6993	4442	9210	5864	4086	5978	4607	4293	4782	4720	3590	390.29	246.066	226.54	332.288	300.848	201.757	381.723	375.533	249.929	563.381	382.507	241.057	336.299	256.259	231.046	283.079	293.922	217.157	5172.53	5363.24	-0.0522085	0.780489	0.899668	4864.07	4640.99	0.0677178	0.801858	0.946757	4660.25	4272.62	0.125254
SPBC30D10.05c	5266	4377	3836	8135	8692	6824	6534	6667	5628	4815	3746	3477	5464	4930	4748	4019	3778	3520	404.523	316.973	285.225	499.987	548.091	422.335	437.246	423.158	374.266	348.118	288.802	242.445	363.302	324.112	302.02	281.192	278.06	251.657	6005.33	4335.51	0.470094	0.000155667	0.00249383	4803.29	4717.26	0.0260603	0.890641	0.971139	4599.5	3690.31	0.317699
SPAC1B3.02c	7892	2686	2603	3517	4002	1502	5851	6943	2612	15225	8594	4538	6304	4084	2256	7022	5672	3055	444.516	142.623	141.913	158.494	185.033	68.1594	287.088	323.115	127.361	807.097	485.809	232.013	307.335	196.867	105.221	360.233	306.092	160.146	4144.57	6533.18	-0.656571	0.0603115	0.207399	4736.18	3961.52	0.257662	0.613017	0.865614	4545.42	5136.12	-0.176297
SPBC646.07c	5468	5503	5052	5116	4676	5356	5652	6208	5110	4901	5367	5905	5689	5420	6189	4459	4214	4015	293.229	278.203	262.234	219.507	205.837	231.406	264.037	275.068	237.227	247.361	288.856	287.439	264.065	248.751	274.829	217.791	216.515	200.386	5253.38	5205.27	0.0131683	0.89021	0.952314	5699.85	5379.94	0.0833147	0.49867	0.804735	5455.3	4137.26	0.398972
SPAC3G9.09c	4616	5217	4170	4548	3732	4747	4645	4652	4718	6595	6081	5752	5381	5418	5220	6470	5721	6536	286.041	304.766	250.118	225.487	189.834	236.994	250.745	238.184	253.095	384.632	378.188	323.54	288.616	287.335	267.853	365.165	339.664	376.945	4483.12	6040.85	-0.430286	2.35e-05	0.000525159	4976.47	4986.95	-0.00301526	0.982912	0.996442	4761.91	6101.2	-0.357555
SPBP8B7.11	4113	6138	6181	3977	3743	5277	4930	4560	5567	5300	5437	7059	4348	4734	5846	5399	4801	6438	156.273	219.855	227.317	120.899	116.739	161.536	163.177	143.153	183.11	189.527	207.327	243.454	142.992	153.936	183.928	186.837	174.773	227.657	4880.61	5594.91	-0.19711	0.167247	0.393151	5827.03	4635.97	0.329893	0.122259	0.425099	5571.98	5418.46	0.0403292
SPBC1539.06	5637	4021	5184	4995	4062	4726	7218	6875	7035	7606	5715	5972	4031	3653	3746	4904	4134	4041	596.868	401.373	531.303	423.161	353.054	403.162	665.781	601.469	644.85	757.975	607.319	573.981	369.435	331.029	328.444	472.938	419.388	398.22	5424.02	4998.78	0.117813	0.51187	0.73811	5293.81	3559.05	0.57279	0.00316285	0.0410619	5069.85	4261.56	0.250514
SPCC338.10c	4808	5726	6830	4027	3970	5082	4691	4872	6278	4835	5287	6369	4353	4240	5122	5672	4861	6508	348.463	391.225	479.136	233.514	236.185	296.744	296.17	291.749	393.892	329.804	384.566	418.996	273.071	262.993	307.393	374.413	337.545	438.978	5088.05	5363.6	-0.0761384	0.606474	0.807128	6168.02	4263.03	0.532925	0.00327459	0.0418857	5900.47	5548.68	0.0886865
SPAC25G10.09c	3900	5478	6063	4745	4833	6890	5040	5023	6347	2470	3584	4597	4765	5904	6839	5299	5296	6403	49.1903	65.136	74.02	47.884	50.0383	70.0148	55.3771	52.3466	69.3023	29.3211	45.3684	52.6304	52.0204	63.7306	71.4284	60.874	63.9997	75.1627	5255.07	5070.08	0.0516568	0.741314	0.879328	5478.25	5435.78	0.011231	0.959787	0.992646	5238.98	5540.65	-0.0807434
SPAC23C11.11	3884	5553	5086	5034	4544	5427	5177	5342	5460	4754	4521	6489	4976	5125	5978	5132	4793	6088	151.323	203.956	191.8	156.92	145.323	170.35	175.707	171.965	184.155	174.322	176.779	229.483	167.804	170.886	192.861	182.111	178.916	220.752	4949.25	5403.55	-0.126747	0.147966	0.363678	5151.44	4997.46	0.0438005	0.805271	0.946757	4926.51	5217.01	-0.0826267
SPBC1539.04	5033	4544	4667	6614	6263	5379	5197	5820	4354	3735	4635	5740	6236	5560	5936	4702	4502	4440	263.882	224.597	236.846	277.451	269.548	227.216	237.366	252.125	197.622	184.307	243.895	273.175	282.998	249.485	257.715	224.537	226.153	216.655	5183.36	5117.62	0.0183788	0.840196	0.930696	5071.43	5520.23	-0.122354	0.37229	0.71693	4854.84	4448.92	0.125929
SPBC839.17c	5308	4844	5746	5176	5222	4990	5182	4964	5061	5876	5493	6481	5347	5028	4992	4474	4292	4738	683.054	587.641	715.709	532.915	551.609	517.345	580.906	527.796	563.799	711.662	709.421	757.03	595.566	553.74	531.939	524.376	529.174	567.444	5080.89	5292.96	-0.0590555	0.5535	0.768887	5659.16	4784.98	0.242071	0.0916603	0.367347	5416.88	4401.95	0.299289
SPBC4C3.05c	3471	5165	3653	5804	4111	5544	3908	3505	4283	4355	4719	4914	6211	6484	8050	5900	5561	7430	45.1273	63.3051	45.9707	60.3743	43.8736	58.0716	44.2613	37.6515	48.2056	53.2894	61.5751	57.9919	69.8943	72.1464	86.665	69.865	69.2712	89.9037	4271.52	6028.16	-0.496988	6.46e-05	0.00120976	4357.09	6443.89	-0.564545	0.00599848	0.0633429	4166.72	6154.05	-0.562591
SPBC3H7.03c	3692	5969	6135	4891	4523	6459	5140	5466	6612	3398	4046	5162	4351	5602	6039	4481	4978	5943	50.1261	76.399	80.6239	53.13	50.4081	70.6519	60.7925	61.3172	77.7141	43.4204	55.1314	63.6162	51.1313	65.0927	67.8939	55.4116	64.7549	75.0952	5319.97	4957.33	0.101811	0.422713	0.670031	5598.43	4966.83	0.172706	0.473247	0.793214	5352.53	5023.31	0.0916149
SPAC11G7.02	4484	6447	5876	4011	3827	5237	4190	4488	5272	4291	4959	6498	4281	4790	5990	5477	5671	7013	110.138	149.284	139.701	78.8249	77.1615	103.636	89.654	91.0823	112.101	99.1969	122.246	144.877	91.0148	100.692	121.832	122.528	133.458	160.317	4814.92	5546.48	-0.204126	0.16466	0.388883	5961.33	4676.01	0.350357	0.0808179	0.343465	5700.98	5920.4	-0.0544555
SPCC553.06	5540	4878	4816	4739	4869	4466	5771	5869	4828	4290	4477	5151	5778	6172	5499	5135	5294	5168	322.072	267.343	271.005	220.43	232.356	209.179	292.267	281.915	242.983	234.73	261.217	271.821	290.748	307.083	264.722	271.899	294.878	279.621	5001.53	5294.77	-0.0823547	0.351853	0.607199	5425.28	5433.31	-0.00214812	0.988422	0.997427	5194	5088.05	0.029704
SPBC1604.07	4706	5178	6652	4376	4141	4793	4173	4528	5577	5590	5422	7019	5231	4277	5393	5255	4629	5754	203.471	211.055	278.387	151.38	146.969	166.961	157.175	161.758	208.745	227.473	235.278	275.469	195.763	158.262	193.083	206.941	191.758	231.539	4846.14	5506.31	-0.184322	0.169581	0.395286	5877.31	4635.47	0.342443	0.0803321	0.34266	5623.13	5093.58	0.14269
SPBC9B6.04c	3444	4974	5311	5751	5607	6566	4848	4628	6110	3587	4254	5785	5396	6026	6578	4129	4388	5270	145.429	198.006	217.076	194.299	194.352	223.38	178.334	161.47	223.354	142.557	180.283	221.737	197.222	217.773	230.009	158.802	177.529	207.111	5108.59	5100.71	0.00220256	0.984328	0.991311	4869.81	5594.66	-0.200167	0.321456	0.678628	4656.9	4495.5	0.0509216
SPAC15A10.04c	3694	4698	3886	7180	5118	8067	3715	3334	4227	5655	5088	5335	4901	5098	6433	4974	4570	6424	145.61	174.579	148.267	226.443	165.602	256.19	127.567	108.585	144.242	209.795	201.285	190.887	167.215	171.981	209.977	178.576	172.594	235.67	4720.26	5479.8	-0.215193	0.141269	0.354711	4359.04	5103.6	-0.227502	0.183746	0.530845	4169.9	5200.42	-0.318602
SPBC646.05c	4337	5624	5671	4555	4376	4821	4661	4505	4670	6483	5450	5794	5256	4986	5719	5265	4859	5217	206.23	252.111	261.018	173.297	170.809	184.696	193.075	176.998	192.24	290.14	260.094	250.086	216.329	202.909	225.189	228.026	221.373	230.881	4731.98	5554.12	-0.231204	0.0239174	0.110295	5549.13	4964.07	0.160757	0.307699	0.661688	5307.79	5000.07	0.0861933
SPBC1683.10c	4094	4827	4562	7604	6729	6706	8580	8184	8403	2863	3200	2257	3426	4866	3148	3941	5544	3242	161.829	179.875	174.547	240.487	218.339	213.564	295.448	267.292	287.547	106.512	126.949	80.982	117.218	164.615	103.04	141.886	209.965	119.269	6410.71	3680.04	0.800822	2.89e-06	9.31e-05	4789.86	3564.33	0.426375	0.0487265	0.250662	4582.6	4166.11	0.137509
SPBC3D6.13c	5415	5051	4693	5231	5719	5564	5316	5368	5490	3609	4249	4493	6000	6118	5783	4615	4856	4570	142.751	125.528	119.751	110.333	123.758	118.174	122.082	116.924	125.29	89.5438	112.419	107.514	136.908	138.031	126.24	110.809	122.652	112.125	5207.57	4979.62	0.0644234	0.441802	0.686353	5396.06	5573.21	-0.0466128	0.730495	0.921079	5165.47	4581.48	0.173073
SPCC63.14	4750	6321	6044	2344	1699	2733	5546	7617	8378	3848	4940	6106	3935	3351	4226	6415	6068	7652	75.9728	95.309	93.5698	29.9959	22.3064	35.2176	77.2732	100.66	116.003	57.9252	79.2979	88.6479	54.4759	45.8696	55.9702	93.451	92.9876	113.905	5022.14	5303.61	-0.0786892	0.779342	0.899241	6074.29	3580.21	0.762685	1.06e-05	0.000378859	5809.88	6560.52	-0.175279
SPAC1687.11	3941	5596	4026	4369	3895	6274	3726	3206	4344	4884	5048	5583	4651	5537	6927	5728	5545	8415	105.872	141.722	104.688	93.9068	85.8921	135.792	87.1972	71.1621	101.025	123.486	136.102	136.141	108.148	127.302	154.093	140.153	142.722	210.394	4289.82	5914.99	-0.463488	0.00121093	0.0123386	4810.68	5311.71	-0.142932	0.510401	0.812064	4600.96	6412.08	-0.478839
SPBC887.17	3782	3703	3213	4756	4178	4784	4851	4863	4945	4344	4709	4899	5670	6156	5855	5657	7745	7502	98.9617	91.3447	81.3773	99.5697	89.7398	100.854	110.576	105.138	112.015	106.98	123.664	116.359	128.418	137.858	126.863	134.82	194.17	182.695	4225.24	5945.83	-0.492793	2.54e-05	0.000559987	3806.62	5502.31	-0.531543	0.000127285	0.00318579	3643.64	6829.96	-0.906494
SPBC83.17	6175	4104	5110	9070	4857	6538	2383	2652	2227	8207	6515	5309	10130	4992	5309	3336	2480	2072	604.796	378.934	484.44	710.753	390.491	515.909	203.32	214.613	188.824	756.527	640.408	471.989	858.77	418.44	430.574	297.592	232.723	188.871	4685.04	5451.24	-0.218533	0.468542	0.710838	5492.61	6387.11	-0.217674	0.510312	0.812064	5261.29	2568.96	1.03419
SPAC4F10.10c	5127	5379	4659	4277	4294	4681	5487	6317	5225	5093	4671	5045	4366	4737	4668	5241	6062	5704	172.577	170.689	151.796	115.186	118.646	126.945	160.894	175.688	152.255	161.348	157.798	154.145	127.204	136.462	130.111	160.678	195.502	178.692	4964.91	5176.34	-0.0601863	0.592299	0.796711	5392.81	4284.39	0.331944	0.00795018	0.0763628	5161.06	5552.24	-0.105388
SPAC22A12.11	3800	5717	8817	4605	4212	5966	4810	6346	6816	3679	4080	6755	3594	3767	4920	4070	3733	5209	122.083	173.15	274.181	118.369	111.078	154.422	134.617	168.454	189.567	111.242	131.553	196.989	99.941	103.574	130.888	119.093	114.906	155.75	5593.56	4502.7	0.312948	0.0732545	0.235391	6502.92	3813.09	0.770125	0.0131211	0.105741	6217.59	4237.77	0.553057
SPBC1921.05	3817	5732	6077	5685	4666	5704	5481	6104	7335	3704	4049	5002	4482	4125	5349	4295	3967	4950	55.3279	78.327	85.2624	65.9313	55.5184	66.6127	69.2095	73.1048	92.042	50.5313	58.9033	65.8132	56.2327	51.172	64.2033	56.7032	55.0933	66.7776	5498.93	4505.13	0.287556	0.00692185	0.0446657	5541.14	4337.05	0.35348	0.107073	0.394827	5298.48	4304.42	0.299784
SPAC22A12.07c	4313	4523	4481	6256	6468	5826	5519	5217	4771	2791	3478	4109	5893	7159	6285	3738	5173	4439	95.5837	94.4963	96.1227	110.928	117.664	104.023	106.549	95.529	91.533	58.2146	77.3578	82.6586	113.041	135.782	115.338	75.4513	109.84	91.5574	5116.92	4818.65	0.08661	0.529256	0.752933	4735.42	6017.2	-0.345598	0.0107355	0.0931481	4531.65	4364.01	0.0544167
SPAPJ760.03c	5640	6556	6109	874	832	1560	499	800	724	6527	6836	8974	5415	5394	6164	7590	9895	9996	344.351	377.351	361.027	42.6947	41.6981	76.7367	26.5404	40.3573	38.2671	375.063	418.885	497.343	286.165	281.851	311.637	422.073	578.833	568.006	2746.07	7612.83	-1.47113	0.00506921	0.0353442	6503.64	5277.31	0.301447	0.0145673	0.113359	6222.47	8975.24	-0.528441
SPBC29A10.07	4340	4749	4807	5856	5622	6004	5187	5236	4791	2853	3862	4612	5539	6181	5941	4716	4766	5120	78.0544	80.5181	83.6813	84.2652	82.9983	86.997	81.2659	77.8068	74.593	48.2923	69.7092	75.2912	86.2253	95.1378	88.477	77.2511	82.1252	85.7002	5045.87	4894.05	0.0440197	0.671249	0.844139	4939.53	5494.73	-0.153665	0.189988	0.53757	4726.47	4761.6	-0.01067
SPAC22E12.13c	4190	4797	3967	4132	3739	4485	4202	3827	4754	5331	5269	6318	4701	4879	5705	6662	5657	7341	272.075	293.649	249.335	214.672	199.297	234.635	237.692	205.326	267.238	325.8	343.379	372.393	264.217	271.139	306.756	394.006	351.946	443.643	4160.86	5882.22	-0.499535	7.84e-06	0.000214034	4603.13	4750.36	-0.0454287	0.75506	0.9317	4404.47	6401.66	-0.53948
SPBC2D10.12	4340	4872	4602	5102	4184	5499	4380	4304	4110	5012	5157	5140	5119	5089	5396	6241	4978	6338	212.683	225.079	218.292	200.043	168.309	217.112	186.983	174.271	174.361	231.165	253.636	228.641	217.132	213.434	218.967	278.561	233.73	289.068	4507.03	5489.02	-0.28441	0.00106207	0.0112995	4909.43	4854.58	0.016225	0.880327	0.971139	4697.52	5715.24	-0.282928
SPBC354.02c	4805	5048	5084	4253	4383	4699	5346	5229	5021	3451	4276	4972	5303	6292	5699	4593	5514	4983	184.857	183.082	189.319	130.911	138.415	145.648	179.166	166.215	167.223	124.955	165.101	173.628	176.587	207.165	181.553	160.939	203.247	178.417	4796.79	5077.06	-0.0820617	0.431471	0.678466	5311.37	5380.97	-0.0187826	0.883621	0.971139	5082.75	4928.07	0.0446172
SPAC1B1.03c	3823	5683	4812	4391	4244	5304	4388	4497	5709	4476	4722	5858	4371	5295	6317	4603	4609	5782	92.8031	130.053	113.066	85.2828	84.5677	103.733	92.7918	90.1968	119.973	102.263	115.042	129.079	91.8406	110.005	126.979	101.771	107.196	130.629	4671.68	5195.62	-0.153427	0.143604	0.357592	5077.01	4961.79	0.0331261	0.874324	0.971139	4855.02	4886.93	-0.0094175
SPAC869.02c	5356	4811	4462	2865	3844	2946	8993	8579	9384	5558	4470	4907	1781	1958	2008	5308	5854	5748	181.063	153.324	146.005	77.4916	106.671	80.2378	264.837	239.628	274.626	176.839	151.659	150.575	52.1134	56.6486	56.2105	163.435	189.609	180.847	5602.42	4330.57	0.371515	0.222692	0.467038	5209.16	1787.29	1.54323	3.3e-25	2.4e-22	4987.02	5518.38	-0.146086
SPBC1289.07c	3906	4499	4280	4891	3908	6271	4241	4149	5120	5809	4918	6117	4836	4393	5290	5696	4309	6191	212.7	230.959	225.593	213.094	174.687	275.123	201.181	186.676	241.362	297.717	268.778	302.357	227.938	204.73	238.536	282.506	224.815	313.761	4476.51	5388.91	-0.267588	0.0126721	0.0698918	4507.22	4515.12	-0.00251659	0.984961	0.996896	4312.41	5269.23	-0.289109
SPAC13A11.05	4103	6231	6668	5354	4753	6281	5003	5525	6435	3214	3657	5279	4053	4371	5374	3723	3950	4835	135.84	194.476	213.682	141.822	129.171	167.537	144.291	151.136	184.433	100.147	121.512	158.644	116.144	123.849	147.328	112.264	125.296	148.979	5489.73	4332.68	0.341408	0.00409925	0.0303385	6028.64	4285.45	0.49239	0.0291642	0.178947	5764.5	4078.18	0.499297
SPCC825.01	3466	5099	4284	5447	4681	5965	4081	3574	4400	5424	4754	5483	5078	5208	6356	4859	4181	6345	83.9059	116.368	100.383	105.502	93.0194	116.34	86.0627	71.4872	92.2106	123.581	115.503	120.484	106.403	107.9	127.412	107.136	96.9749	142.955	4442.28	5382.15	-0.276877	0.00779145	0.0482009	4556.46	5170.7	-0.182422	0.331874	0.687339	4357.34	5007.9	-0.200738
SPBC21B10.08c	4794	5154	5686	8529	8384	8453	3778	3881	4319	4392	4165	5232	5618	4441	4906	2466	2123	2346	299.439	303.486	343.767	426.234	429.866	425.38	205.569	200.292	233.538	258.191	261.093	296.637	303.73	237.398	253.747	140.29	127.05	136.377	5705.82	4008.43	0.509394	0.0151557	0.0805998	5557.98	4661.36	0.253829	0.11978	0.421619	5318.25	2259.26	1.23507
SPCC1753.04	4359	5050	4697	5461	4616	5224	4538	4606	5035	4815	4536	5457	4998	5114	5597	4686	4460	5317	209.252	228.538	218.248	209.746	181.894	202.042	189.772	182.691	209.241	217.544	218.538	237.785	207.67	210.102	222.485	204.884	205.132	237.549	4741.55	5078.8	-0.0992593	0.0963413	0.279738	5011.91	4885.14	0.0369693	0.753905	0.931095	4795.26	4713.34	0.0248712
SPBC12C2.04	4195	5222	6119	5953	4178	6254	5084	6111	6310	3767	3782	5892	4351	3123	5027	4522	3417	5129	179.397	210.525	253.286	203.685	146.664	215.475	189.397	215.927	233.602	151.617	162.321	228.715	161.053	114.299	178.015	176.132	140.005	204.136	5370.6	4406.7	0.285373	0.0269798	0.120079	5516.87	3884.49	0.506121	0.032598	0.195288	5277.11	4251.1	0.311904
SPRRNA.49	4117	3997	6650	3512	7123	4845	8174	7155	5105	3805	3350	4625	3025	4128	3753	4706	3928	6391	83.3072	76.2465	130.248	56.8586	118.314	78.9862	144.086	119.625	89.4256	72.4644	68.0326	84.9495	52.9813	71.4872	62.8845	86.7315	76.1532	120.358	5510	4275.11	0.366098	0.0425567	0.163021	5251.67	3390.53	0.631254	0.0141279	0.111438	5025.18	4889.1	0.0395944
SPBC405.04c	5131	2813	3097	7430	6208	3066	4463	5212	2918	13505	6085	3644	6617	4156	3359	4345	3625	2541	296.098	153.034	172.99	343.053	294.073	142.548	224.36	248.512	145.775	733.493	352.423	190.879	330.514	205.256	160.512	228.374	200.427	136.471	4351.38	5466.79	-0.329193	0.244312	0.491907	3948.52	4418.71	-0.162324	0.642202	0.87798	3784.44	3427.06	0.143066
SPAC2F7.13c	4473	5554	5515	3937	3592	4139	4541	4644	5243	4986	4679	5823	4270	4553	5433	5222	5076	6418	192.218	225.002	229.397	135.363	126.708	143.3	169.993	164.891	195.047	201.658	201.799	227.138	158.825	167.448	193.33	204.388	208.993	256.684	4575.12	5264.45	-0.202558	0.11931	0.319331	5519.03	4429.08	0.317402	0.047004	0.244703	5279.52	5447.23	-0.0450999
SPBC21C3.15c	3698	5004	4834	5059	4576	5451	4440	4806	5442	4425	4309	5902	4640	4750	5894	4782	4203	5519	158.721	202.473	200.826	173.729	161.222	188.495	166.01	170.436	202.204	178.751	185.615	229.939	172.377	174.481	209.479	186.939	172.839	220.461	4702.88	5012.04	-0.0918937	0.271118	0.519463	4803.46	4748.18	0.0167091	0.925635	0.981412	4594.19	4723.47	-0.0400145
SPCC330.12c	4406	5621	5763	4627	4581	4646	5795	5574	5981	3903	4631	4819	4163	4593	4131	4889	5003	4512	319.327	384.051	404.284	268.306	272.535	271.286	365.872	333.786	375.258	266.231	336.85	317.027	261.152	284.888	247.919	322.727	347.406	304.344	5135.43	4610.41	0.155564	0.140631	0.353684	5605.94	4011.71	0.482771	0.00245053	0.0336609	5362.28	4699.73	0.190313
SPAC17H9.16	7375	2762	3146	4772	5473	2915	4457	4806	2349	9390	6407	3495	7301	5433	3154	6160	5040	2913	478.45	168.921	197.552	247.694	291.455	152.359	251.885	257.614	131.923	573.335	417.157	205.811	409.971	301.649	169.434	363.981	313.271	175.881	4172.22	5614.09	-0.42825	0.0945023	0.277035	4766.82	4972.32	-0.0609008	0.891479	0.971139	4573.09	4602.48	-0.0092738
SPAC18G6.05c	3500	4745	5025	4826	4260	6226	4764	5131	5289	3992	4086	5831	4041	4493	6276	4710	4335	5656	30.2063	38.6055	41.9771	33.3239	30.1793	43.2907	35.8167	36.5882	39.5155	32.4256	35.3914	45.6793	30.1866	33.1858	44.8513	37.0231	35.8454	45.43	4745.09	4896.52	-0.045332	0.672869	0.845548	4709.14	4594.06	0.0356862	0.875738	0.971139	4503.84	4788.84	-0.088498
SPCC663.03	3423	3809	4526	3984	5397	6413	6881	6784	7794	2435	3137	3973	3026	4752	4454	4330	6222	5736	47.5824	49.9154	60.8977	44.3097	61.5833	71.8219	83.3251	77.9176	93.7917	31.8571	43.7648	50.1309	36.4086	56.5331	51.2688	54.8215	82.8676	74.2084	5285.28	4308.2	0.294927	0.119052	0.318855	4178.82	3799	0.137462	0.537978	0.823278	3998.14	5324.07	-0.413172
SPBC8D2.20c	4001	5745	5876	3564	3683	4774	4352	4986	6389	3509	4266	5915	3570	4355	5235	5349	4615	6664	44.5587	60.3167	63.3421	31.7571	33.6695	42.8353	42.2218	45.8803	61.5972	36.7803	47.682	59.7951	34.4134	41.5086	48.2774	54.2574	49.2437	69.0721	4756	4921.74	-0.0494646	0.7604	0.888657	5541.38	4084.99	0.439909	0.0445978	0.237035	5299.23	5413.29	-0.0307088
SPAC19G12.15c	3299	5242	5223	5589	5800	7120	5678	5958	7145	2849	3536	4549	3854	4178	5401	3561	3515	4325	79.7536	119.467	122.218	108.104	115.098	138.677	119.577	119.009	149.532	64.8229	85.7928	99.8232	80.6446	86.4417	108.12	78.4085	81.4157	97.3102	5508.23	4024.25	0.452875	0.000112845	0.00189545	4878.71	4170.24	0.226375	0.334761	0.689399	4664.6	3715.83	0.328105
SPBC16E9.13	4944	6461	5686	4775	3813	5167	4563	5516	5767	4066	4475	5325	3839	3751	4794	4204	4355	5286	146.86	180.929	163.485	113.485	92.974	123.657	118.075	135.381	148.299	113.674	133.41	143.579	98.7046	95.3581	117.919	113.739	123.944	146.135	5117.62	4545.75	0.170907	0.179133	0.407609	6066.52	3847.48	0.656953	9.45e-05	0.00244885	5802.82	4513.68	0.362477
SPCC70.03c	3668	5672	6271	4173	4905	5165	5856	5562	7433	2909	3566	4291	3403	4559	4569	3885	5227	5312	109.417	159.506	181.068	99.5967	120.107	124.132	152.175	137.088	191.949	81.6712	106.76	116.188	87.8647	116.389	112.86	105.553	149.391	147.475	5312.27	4266.99	0.316091	0.0329444	0.136074	5534.85	3893.24	0.507581	0.0376703	0.216105	5292.13	4711.5	0.1677
SPBC21B10.03c	3827	5316	5348	4765	4352	5055	3883	4259	4819	3867	4222	5539	5222	5121	6316	4577	4248	5332	88.921	116.443	120.277	88.5826	83.0052	94.6287	78.5955	81.7642	96.9319	84.5645	98.4542	116.822	105.021	101.833	121.521	96.8612	94.5682	115.303	4542.06	5000.99	-0.139001	0.171982	0.398535	5141.42	5177.02	-0.00994239	0.957338	0.992019	4917.1	4612.33	0.0923356
SPAC589.12	4560	4482	4162	4615	5088	4630	5610	5412	4649	3184	4261	4718	4726	5841	4836	4526	5895	4809	106.761	98.9248	94.3188	86.4492	97.7839	87.3346	114.419	104.693	94.2265	70.1602	100.122	100.266	95.772	117.037	93.756	96.5133	132.236	104.787	4697.47	4834.1	-0.0413921	0.686625	0.850685	4697.99	4794.61	-0.0293748	0.849371	0.964201	4496.66	4977.76	-0.146627
SPBC839.08c	4256	4695	3763	4704	5531	4428	8415	8011	7612	3256	3025	2747	3751	4625	4287	3764	4916	4183	94.8271	98.6166	81.1543	83.8567	101.159	79.4867	163.331	147.478	146.823	68.2784	67.6436	55.5567	72.3391	88.192	79.0947	76.3842	104.944	86.7406	5559.84	3900.03	0.511571	0.00176707	0.0164619	4519.33	3938.48	0.19847	0.211613	0.564662	4324.73	4203.6	0.0410208
SPAC17G8.08c	5879	3669	3361	5535	5113	3572	5259	5858	3773	7212	4853	3120	5727	5346	3212	5526	5444	3507	393.713	231.637	217.867	296.574	281.075	192.727	306.806	324.142	218.739	454.569	326.18	189.661	331.97	306.402	178.121	337.062	349.309	218.583	4571.43	4995.62	-0.12801	0.482312	0.717899	4612.37	4463.56	0.0473094	0.883948	0.971139	4419.84	4726.45	-0.0967933
SPAC22F3.06c	3421	5546	5267	4271	4394	4821	5330	4787	5981	3753	4022	4709	4256	5689	5819	4041	4613	5155	66.6974	101.934	99.3953	66.6232	70.3213	75.7267	90.5248	77.1133	100.947	68.8657	78.6989	83.3359	71.8213	94.9245	93.9437	71.7576	86.1697	93.5381	4776.44	4736.74	0.0119637	0.916093	0.962454	5044.4	4896.98	0.0428039	0.854213	0.965285	4822.87	4505.36	0.0982942
SPAPB1E7.09	4415	4356	4339	5157	4967	4780	5450	5257	5787	3046	3894	3951	5371	6169	5238	4114	5128	4416	120.815	112.373	114.928	112.909	111.572	105.384	129.919	118.861	137.091	78.4491	106.944	98.1396	127.216	144.475	118.691	102.536	134.448	112.466	4831.75	4647.87	0.0559126	0.594552	0.797998	4664.21	5223.91	-0.163498	0.234494	0.590044	4464.13	4462.06	0.000691915
SPCC338.15	5318	5052	4797	4024	4391	3930	6432	6681	6399	3245	4134	4018	4473	5206	4477	4576	4685	3885	234.094	209.647	204.389	141.723	158.663	139.377	246.645	242.993	243.847	134.439	182.635	160.546	170.426	196.125	163.19	183.464	197.591	159.161	5142.48	4369.42	0.234961	0.0734711	0.235638	5397.96	4406.78	0.292682	0.0430999	0.231795	5167	4290.27	0.268256
SPBC3B9.19	4659	5739	5332	5009	3905	5288	5874	6180	6726	3945	3807	4582	3609	3671	4382	4072	4044	4800	252.923	293.708	280.177	217.563	174.015	231.282	277.788	277.2	316.094	201.563	207.419	225.786	169.581	170.556	196.984	201.338	210.34	242.516	5313.09	4180.61	0.345823	0.00183175	0.0167727	5586.12	3624.24	0.624162	2.11e-05	0.000673934	5343.92	4210.18	0.344038
SPBC119.09c	4828	5826	5901	4653	4001	5312	4909	5721	5157	3543	3950	5784	3501	3851	4922	4307	4414	5032	181.775	206.786	215.05	140.165	123.653	161.132	161.007	177.971	168.085	125.547	149.257	197.671	114.092	124.087	153.452	147.695	159.226	176.324	5069.11	4447.62	0.188641	0.132315	0.340335	5880.08	3810.45	0.625854	0.000478558	0.00933098	5625.21	4484.3	0.32705
SPCC1223.08c	3651	3784	3335	4834	4401	4879	4109	3829	3973	3702	4774	4464	5734	6573	6156	5663	6143	5371	160.214	156.539	141.655	169.721	158.53	172.495	157.076	138.83	150.929	152.895	210.253	177.812	217.792	246.853	223.692	226.338	258.276	219.355	3982.05	5475.41	-0.459444	9.93e-07	3.85e-05	3830.29	5744.44	-0.584719	8.68e-06	0.000320306	3665.76	5606.93	-0.613088
SPBC21D10.11c	3644	5371	4718	4570	4674	5450	5216	4637	5931	4219	4017	5031	4284	4808	5442	3858	4149	5207	130.974	181.989	164.138	131.42	137.9	157.818	163.316	137.706	184.543	142.719	144.903	164.137	133.276	147.896	161.967	126.296	142.878	174.18	4805.76	4627.5	0.0544854	0.55402	0.768887	4869.99	4515.94	0.10891	0.562998	0.836608	4657.1	4308.31	0.112345
SPAC1D4.08	5162	4482	4769	3881	4024	3613	5408	5540	4622	4612	4542	4920	4719	4813	4222	5399	5464	4686	327.06	267.71	292.471	196.74	209.285	184.431	298.49	290.021	253.515	275.022	288.82	282.958	258.794	260.983	221.509	311.563	331.692	276.322	4550.31	4918.96	-0.112464	0.344649	0.599997	5133.19	4284.46	0.260735	0.0875734	0.3587	4914.32	5073.68	-0.0460633
SPAPYUK71.03c	5383	5068	4424	4529	4221	4695	4989	6174	5066	3287	3657	3636	4621	5045	4878	4918	5152	4921	71.22	63.2117	56.6551	47.9423	45.842	50.0459	57.501	67.4923	58.0239	40.9303	48.5593	43.6665	52.9187	57.1248	53.442	59.2637	65.3083	60.5947	4865.32	4525.96	0.104221	0.351566	0.606892	5294.75	4525.36	0.226509	0.120034	0.421943	5068.53	4891.12	0.0513881
SPAC20G8.07c	5214	3811	4120	4580	4369	3900	4742	4928	4795	7533	5226	5031	4792	4181	3903	4731	4512	4213	319.448	220.116	244.328	224.509	219.726	192.508	253.09	249.465	254.321	434.375	321.343	279.789	254.122	219.228	198.012	264.001	264.858	240.229	4417.18	5022.59	-0.185304	0.176429	0.40396	4688.67	4013.13	0.224434	0.272166	0.625286	4490.61	4388.16	0.0332457
SPCC1739.01	4603	6348	4916	3614	3733	4089	6561	7398	7680	3134	3172	3865	2860	3562	4350	4571	4632	5398	72.5034	94.2623	74.9508	45.5455	48.2665	51.8908	90.0268	96.2813	104.723	46.4606	50.1442	55.2604	38.9923	48.0173	56.7375	65.577	69.9038	79.1324	5353.22	4025.86	0.411094	0.0237926	0.109995	5629.39	3342.9	0.751866	0.000367381	0.00752987	5384.24	4760.2	0.177757
SPAC4A8.15c	4656	4573	5142	4476	4371	4778	5248	5230	5270	4871	5126	5431	4212	3930	4362	4358	4090	4299	723.205	669.628	773.085	556.261	557.314	597.93	710.112	671.213	708.636	712.09	799.094	765.73	566.282	522.43	561.045	616.537	608.677	621.47	4774.74	4619.48	0.0476834	0.634344	0.82343	5112.68	3890.34	0.394173	0.00219341	0.0312846	4893.11	4155.24	0.235798
SPAC12B10.07	6268	2833	2311	6455	5371	2100	5177	5250	2683	12213	5999	2968	6881	4155	2545	4863	4060	2217	225.286	95.9922	80.3993	185.627	158.464	60.8108	162.094	155.91	83.4815	413.139	216.399	96.8315	214.068	127.809	75.7454	159.196	139.813	74.1609	4177.33	5246.15	-0.328665	0.289714	0.542346	4091.07	4254.59	-0.0565498	0.90349	0.976654	3923.96	3633.84	0.110783
SPCC23B6.01c	4009	5314	4787	5068	3952	4920	4692	5320	5427	3995	4156	5247	4688	3799	4908	4584	4190	5067	146.33	182.853	169.125	148.004	118.409	144.683	149.19	160.442	171.483	137.24	152.245	173.842	148.109	118.673	148.342	152.393	146.53	172.128	4734.72	4595.06	0.0431572	0.638617	0.825922	5007.86	4166.41	0.26541	0.131914	0.443341	4790	4509.49	0.0870894
SPCP1E11.08	4803	3688	3873	3741	3475	3493	4246	3868	3299	8034	6044	5853	4633	4221	3413	6497	5499	5324	283.67	205.341	221.409	176.778	168.471	166.209	218.456	188.754	168.673	446.581	358.257	313.781	236.842	213.355	166.917	349.491	311.171	292.646	3783.08	5658.63	-0.580916	0.000447454	0.00572803	4408.3	3826.19	0.204309	0.336408	0.690592	4221.64	5643.68	-0.418889
SPBC8D2.10c	3895	3966	3748	5199	4139	4715	3789	3605	3778	7605	5149	4730	5613	4703	5065	4863	4228	5078	89.4692	85.8821	83.3321	95.5489	78.0427	87.2577	75.8185	68.4197	75.1263	164.412	118.702	98.6222	111.598	92.4544	96.3405	101.74	93.0499	108.558	3997.9	5332.06	-0.415426	0.000194331	0.00300049	4129.19	4789.99	-0.214155	0.125807	0.432648	3951.86	4615.19	-0.223896
SPCC1682.16	4061	4758	4998	4887	4301	4988	4014	4299	4582	5092	4818	5669	4804	4506	5398	4383	3815	4396	180.679	199.565	215.238	173.963	157.078	178.796	155.574	158.035	176.48	213.222	215.136	228.944	185.001	171.575	198.871	177.611	162.624	182.027	4456.67	4846.64	-0.121102	0.169078	0.395283	4908.72	4573.12	0.102173	0.484844	0.800042	4696.19	4102.64	0.194943
SPBC4B4.04	3432	5310	5374	3956	3985	5062	4076	4005	5472	4013	4405	5195	3867	4609	5872	4788	4348	5945	104.68	152.685	158.658	96.5412	99.7736	124.393	108.302	100.932	144.486	115.2	134.844	143.83	102.091	120.312	148.308	133.013	127.064	168.761	4443.27	4862.86	-0.130246	0.301522	0.555261	5004.47	4452.27	0.16868	0.48284	0.798827	4785.08	4911.65	-0.0376388
SPCC306.11	5561	6468	6854	994	1076	1335	2753	4944	3991	4176	4671	6140	4362	4082	4024	6068	7919	8100	207.929	227.99	248.058	29.7364	33.0252	40.2161	89.6713	152.739	129.184	146.957	175.284	208.391	141.171	130.624	124.59	206.648	283.693	281.872	3850.94	5648.11	-0.552612	0.120777	0.32186	6708.88	3882.62	0.789076	2.49e-08	1.94e-06	6418.5	7213.28	-0.168397
SPAC6G9.02c	3573	4418	3872	3949	3373	4924	3638	3156	3160	6131	5414	5870	4639	4816	5770	5733	4639	6419	111.39	129.844	116.841	98.5006	86.3175	123.676	98.8005	81.2941	85.2831	179.892	169.395	166.111	125.179	128.495	148.954	162.786	138.564	186.244	3715.29	5603.64	-0.592934	2.68e-07	1.22e-05	4212.71	4730.78	-0.167323	0.268643	0.622134	4030.1	5465.2	-0.439453
SPAPB8E5.07c	3857	5506	3436	4826	4128	5171	3965	3742	4630	3929	4052	4223	4281	5017	6145	5072	4768	6450	74.4161	100.147	64.1678	74.4979	65.3774	80.3799	66.6415	59.6528	77.3325	71.3456	78.4616	73.9581	71.4921	82.8415	98.1753	89.1291	88.139	115.819	4268.32	4955.96	-0.215535	0.0654204	0.219819	4539.23	4794.07	-0.0787999	0.735003	0.922569	4341.43	5306.47	-0.289562
SPCC306.08c	4110	5261	7207	4168	3817	5516	4832	5934	6930	3321	3763	5371	3394	3015	4374	3822	3445	4585	204.107	246.302	346.432	165.609	155.6	220.697	209.039	243.486	297.93	155.222	187.552	242.113	145.889	128.142	179.87	172.874	163.916	211.914	5228.51	3972.91	0.396175	0.0113406	0.0647385	5885.84	3348.65	0.813661	0.0014009	0.0221674	5629.42	3860.16	0.544331
SPAC23D3.07	5172	3656	4098	5072	4388	3215	4286	4835	3756	9092	5539	4164	5757	3852	3760	4836	3980	3351	250.841	167.159	192.38	196.815	174.694	125.625	181.083	193.752	157.699	415.019	269.614	183.315	241.675	159.887	151.005	213.624	184.943	151.258	4202.72	5049.11	-0.264708	0.153056	0.371423	4611.71	4172.91	0.144247	0.577053	0.846236	4417.16	3965.13	0.155707
SPAC4F10.09c	3082	5245	4831	3217	3063	4750	3386	2796	4327	4699	4797	6950	3608	4319	5541	5541	5046	7419	74.3038	119.209	112.736	62.0539	60.6173	92.2631	71.1132	55.6962	90.3087	106.623	116.07	152.094	75.2906	89.1145	110.619	121.672	116.558	166.467	3806	5436.07	-0.514335	0.0032204	0.0257215	4661.36	4178.85	0.157651	0.534197	0.822672	4456.25	5863.15	-0.395816
SPBC354.07c	3609	4590	4756	3803	4019	4651	4200	4265	4899	4416	4264	5350	4292	4913	5539	4828	4638	5411	139.377	167.109	177.784	117.509	127.407	144.712	141.298	136.092	163.785	160.51	165.269	187.545	143.469	162.382	177.133	169.822	171.613	194.485	4232.14	4930.98	-0.220597	0.0126165	0.0698237	4599.54	4580.78	0.0058998	0.972679	0.994392	4399.64	4848.79	-0.14021
SPBC19G7.05c	3968	4550	4394	3883	4255	5309	4149	4099	4239	3294	3602	4881	3721	4770	5268	5014	6617	6400	43.1552	46.6505	46.256	33.7885	37.9867	46.519	39.3088	36.834	39.9107	33.7173	39.3166	48.1856	35.0281	44.3983	47.4428	49.6671	68.9505	64.7807	4232.87	4930.83	-0.220222	0.107018	0.29855	4588.04	4272.59	0.102749	0.5479	0.83074	4389.76	5890.18	-0.424136
SPAC607.05	4339	3557	4030	5626	4099	3413	3635	4255	3622	11818	5784	4670	4593	3457	3595	4599	3570	3687	224.821	173.746	202.115	233.231	174.339	142.475	164.072	182.161	162.465	576.313	300.777	219.64	205.986	153.297	154.244	217.037	177.227	177.797	3980.39	5234.62	-0.395159	0.072856	0.23493	4249.31	3630.13	0.227203	0.248632	0.602037	4068.53	3860.66	0.0755961
SPBC1604.08c	3650	5037	4468	5061	4373	5073	3707	3840	4188	4112	4350	5333	4556	4824	5496	4634	4231	5288	133.226	173.322	157.855	147.8	131.023	149.183	117.87	115.808	132.333	141.26	159.352	176.692	143.938	150.692	166.114	154.055	147.964	179.636	4284.91	4834.08	-0.174045	0.0468964	0.17419	4667.41	4623.63	0.0136188	0.934771	0.983401	4463.99	4610.69	-0.0466182
SPAC3F10.11c	3967	4792	4773	4142	4116	5146	5127	5263	5633	2622	3362	4188	3943	5094	5229	3854	5409	5128	59.5208	67.7809	69.3178	49.7229	50.6936	62.206	67.0123	65.2454	73.1662	37.0261	50.6261	57.0375	51.207	65.4112	64.9664	52.6673	77.7568	71.6075	4677.34	4376.16	0.0959751	0.458952	0.702561	4806.32	4432.38	0.116847	0.489827	0.803162	4598.01	4702.94	-0.0325097
SPAC2C4.05	4237	4134	3772	5577	4771	4470	4603	4429	4408	4726	3743	4794	5607	4972	4828	4364	4285	4056	319.901	294.247	275.661	336.898	295.691	271.907	302.749	276.295	288.113	335.83	283.627	328.551	366.424	321.274	301.848	300.1	309.973	285.01	4381.04	4662.8	-0.0899972	0.168665	0.395283	4320.81	4800.07	-0.151747	0.306069	0.661434	4135.75	4143.81	-0.00282925
SPAC140.02	2971	4272	2973	3286	2689	3963	4607	4052	4924	4636	4847	5203	3216	3332	4056	7132	6390	9190	102.501	138.944	99.2808	90.7049	76.1527	110.155	138.461	115.506	147.064	150.534	167.829	162.939	96.0362	98.3819	115.874	224.108	211.222	295.082	3670	5482.86	-0.579129	0.00446739	0.0321177	3623.1	3294.54	0.137165	0.495936	0.804093	3465.08	7395.41	-1.09371
SPBC2G2.08	2982	5022	3481	3739	3493	5591	4010	3408	4519	3725	3755	5392	4131	5248	6273	4791	4989	7146	57.8506	91.8461	65.3658	58.0357	55.6249	87.3867	67.7687	54.6273	75.8939	68.0134	73.1106	94.9505	69.3667	87.1326	100.772	84.6544	92.7318	129.023	3936.09	5123.55	-0.380402	0.00730215	0.0464172	4067.95	4857.6	-0.255924	0.30176	0.655661	3889.18	5515.38	-0.503956
SPCC970.03	4237	4443	4231	5942	5829	5363	4551	5172	4932	2965	3169	4507	4864	5265	4909	3361	3930	3957	175.448	173.44	169.582	196.862	198.132	178.918	164.165	176.953	176.798	115.553	131.699	169.404	174.333	186.584	168.324	126.76	155.918	152.497	4833.15	4145.15	0.221476	0.0177807	0.0906699	4591.12	4680.6	-0.0278369	0.806773	0.94724	4393.64	3671.53	0.259063
SPAC1782.07	6424	3734	4192	4698	4215	3438	3544	3907	2667	7345	5427	4839	6228	3714	3435	5870	4224	3703	745.086	408.281	470.618	435.967	401.3	321.264	358.079	374.416	267.786	801.79	631.729	509.453	625.238	368.663	329.907	620.1	469.396	399.723	4053.46	5096.3	-0.330339	0.0887564	0.266221	5128.91	4180.34	0.295031	0.368641	0.716367	4914.97	4492.03	0.129771
SPAC29B12.08	2231	3027	3890	6083	6756	7266	4172	4185	4805	2133	2647	4749	4196	5342	7324	3537	4355	4807	43.3289	55.421	73.1265	94.5226	107.706	113.692	70.5841	67.1558	80.7859	38.9886	51.5944	83.7197	70.5357	88.791	117.785	62.5657	81.0366	86.8873	4520	4363.74	0.0507791	0.803786	0.909837	3246.55	5227.2	-0.687129	0.0135777	0.108347	3104.84	4144.97	-0.416804
SPCC569.05c	3828	3725	3364	3612	2879	3245	8053	8406	7859	2529	2264	3593	2361	1690	2371	6735	6187	8781	64.4416	59.1159	54.8147	48.6499	39.7838	44.0113	118.096	116.921	114.532	40.0692	38.2508	54.9033	34.4022	24.3482	33.0513	103.265	99.7905	137.576	4875.34	4176.12	0.223359	0.492124	0.723182	3884.68	1997.9	0.959299	7.46e-07	4.09e-05	3718.34	7067.98	-0.926669
SPAC25A8.01c	3499	4668	5013	3343	3437	4476	3963	4424	5127	4455	4261	5718	3299	3933	5399	4896	4976	6231	67.0139	84.2821	92.932	51.2267	54.0345	69.0664	66.1195	70.0077	85.0057	80.3039	81.9035	99.4059	54.6888	64.4661	85.6244	85.4054	91.3095	111.066	4151.09	4894.01	-0.237568	0.096745	0.280469	4677.78	3917.06	0.25604	0.276468	0.628532	4473.98	5248.81	-0.230405
SPAC1B3.13	3646	4448	3834	3824	3787	5239	3387	3009	3542	5425	4670	5208	4175	4786	5514	5593	4713	6259	95.5094	109.844	97.2139	80.1469	81.4321	110.569	77.291	65.1271	80.3234	133.751	122.777	123.836	94.6633	107.297	119.608	133.443	118.288	152.594	3783.49	5248.57	-0.472252	3.87e-05	0.000787643	4236.26	4496.39	-0.0859799	0.590025	0.852732	4052.77	5393.33	-0.412259
SPBC13E7.04	6213	3559	3676	5062	4173	3346	2878	3743	2728	10124	6018	4158	6728	3447	3900	4616	3223	3299	389.798	210.499	223.234	254.097	214.91	169.13	157.294	194.03	148.165	597.803	378.932	236.794	365.359	185.083	202.612	263.771	193.737	192.63	3884.98	5183.62	-0.416077	0.0773878	0.243727	4807.91	4396.9	0.128915	0.711401	0.912372	4607.83	3624.58	0.346219
SPBC23E6.04c	3117	4729	3985	4025	3153	5089	3134	2836	3457	4180	4320	6152	4441	4804	6663	5394	4572	6794	40.4577	57.8653	50.0657	41.7994	33.5938	53.2173	35.4363	30.4145	38.8444	51.0633	56.2754	72.4817	49.8932	53.3647	71.614	63.7674	56.8573	82.0719	3654.81	5337.13	-0.546326	9.35e-05	0.00165012	4194.48	4935.79	-0.234781	0.299747	0.654055	4010.91	5455.38	-0.443723
SPAP27G11.13c	8767	2203	2100	2988	2497	1682	3221	3338	1859	12013	6523	3232	7162	3966	2031	8255	6157	2746	1653.04	391.59	383.265	450.768	386.476	255.514	529.064	520.031	303.443	2131.83	1234.39	553.161	1168.86	639.989	317.107	1417.66	1112.29	481.878	3212.14	5969.98	-0.894237	0.0119648	0.067331	4709.01	4128.35	0.189853	0.819811	0.950411	4522.7	5593.69	-0.306631
SPBP16F5.08c	3366	5009	4245	5523	5316	5859	6232	6997	8293	2243	2791	3117	2646	3162	3691	3409	4460	4307	87.9785	123.423	107.396	115.499	114.056	123.379	141.897	151.107	187.646	55.1772	73.2138	73.9515	59.8615	70.7312	79.8858	81.1545	111.69	104.771	5479.59	3378.13	0.697902	7.2e-06	0.000202517	4474.88	2949.64	0.601312	0.0033509	0.0426523	4279.21	3977.37	0.105592
SPAC1420.01c	4035	4024	3848	7236	5705	5394	3561	3594	3337	3942	3749	3969	6162	5421	5068	4142	3714	3755	107.334	100.911	99.0779	154.004	124.572	115.601	82.5185	78.992	76.8449	98.6914	100.088	95.8348	141.877	123.413	111.634	100.352	94.6568	92.9627	4391.17	4483	-0.0298581	0.827031	0.923123	4235.92	5189.37	-0.29287	0.051176	0.257785	4054.18	3784.32	0.0993438
SPAC31G5.05c	4022	4701	4867	4419	4605	4705	4414	4727	5357	4147	4166	5191	3919	3991	4584	4102	3959	4711	258.547	284.887	302.835	227.28	242.996	243.676	247.181	251.069	298.115	250.9	268.774	302.898	218.056	219.567	244.009	240.169	243.836	281.848	4556.16	4388.87	0.0539285	0.516117	0.74115	4828.17	3883.98	0.31394	0.0248132	0.160843	4619.18	4162.59	0.150171
SPBC19G7.10c	3645	5003	4983	4414	4184	5031	4260	4052	4800	3536	3860	5026	4280	4966	5598	4161	4043	4692	99.9381	129.315	132.243	96.829	94.1664	111.133	101.748	91.7937	113.93	91.246	106.216	125.084	101.572	116.527	127.095	103.909	106.207	119.728	4401.93	4522	-0.0389655	0.677621	0.847103	4836.7	4611.48	0.0688029	0.712023	0.912372	4625.81	4203.45	0.138166
SPBC800.09	3730	4581	4417	3922	3852	4695	3978	4137	5651	3930	4297	5112	4594	4897	5424	4309	4051	4829	148.944	172.448	170.721	125.303	126.261	151.045	138.377	136.493	195.345	147.698	172.206	185.29	158.782	167.352	179.348	156.716	154.985	179.463	4248.28	4674.38	-0.13801	0.138096	0.349563	4520.15	4636.59	-0.036682	0.792983	0.944901	4324.14	4297.87	0.00881217
SPAC1142.06	4352	4874	4982	4260	3563	4881	4499	4967	5101	4217	4240	4855	4232	4023	5014	4373	3532	4432	179.893	189.931	199.332	140.888	120.896	162.551	162.004	169.641	182.535	164.058	175.898	182.164	151.414	142.319	171.622	164.637	139.882	170.502	4533.09	4397.27	0.0437766	0.64919	0.832107	5049.47	4124.01	0.29207	0.041426	0.226792	4831.39	4016.41	0.266508
SPAC222.11	2704	3814	3724	3193	3564	3930	3544	4069	4193	4889	4512	7216	3280	4231	4491	5646	6040	7294	133.531	177.558	178.005	126.158	144.472	156.36	152.459	166.025	179.253	227.229	223.623	323.46	140.199	178.816	183.646	253.945	285.778	335.232	3558.22	5415.84	-0.606008	7.52e-05	0.0013808	3633.41	3728.02	-0.0370738	0.854733	0.965285	3474.8	6188.87	-0.832697
SPBC1604.10	9775	1519	1806	4699	5947	1746	6109	6410	1242	6403	4379	1903	7599	4991	1538	6689	5947	1575	1082.14	158.528	193.522	416.208	540.423	155.727	589.142	586.318	119.028	667.14	486.531	191.228	728.144	472.867	140.989	674.449	630.78	162.274	4312.18	4663.99	-0.113154	0.801944	0.909376	4734.81	4437.3	0.0936165	0.9273	0.981603	4551.26	4642.77	-0.028734
SPAC20G8.04c	3921	5541	5297	7327	5621	6228	6340	6090	6518	2415	3064	2783	3001	3476	3354	2998	2997	3271	110.469	147.169	144.451	165.162	129.995	141.367	155.603	141.766	158.973	64.0367	86.6369	71.1712	73.1822	83.8127	78.2474	76.9305	80.8994	85.7686	5712.48	3090.96	0.886154	1.71e-25	1.19e-22	5235.72	3057.86	0.775888	1.19e-05	0.000415847	5007.18	3021.25	0.728893
SPAC13C5.01c	3971	3890	4137	5260	4068	3493	3935	4213	3699	8904	4856	5270	4789	3258	4204	4655	3677	3915	210.391	194.294	212.158	222.973	176.921	149.101	181.617	184.428	169.658	443.997	258.211	253.445	219.617	147.728	184.439	224.631	186.653	193.047	3991.44	4953.75	-0.311598	0.0634066	0.214699	4268.69	3815.32	0.161995	0.400668	0.739289	4085.51	3988.13	0.0347558
SPBC16C6.08c	4724	5182	5672	3955	3424	4381	3933	4217	5055	4206	4529	5676	4277	3852	4175	4210	4101	4622	344.143	355.886	399.956	230.524	204.755	257.133	249.596	253.83	318.797	288.381	331.133	375.335	269.689	240.161	251.854	279.341	286.242	313.374	4460.6	4496.24	-0.0115678	0.93088	0.970173	5537.19	3829.71	0.531937	0.000102914	0.00262632	5298.14	4215.93	0.329641
SPAC23A1.17	3100	5062	5410	3433	3355	5518	4391	4899	6736	2871	3367	5359	2970	4005	5729	4355	3842	5499	40.9149	62.9833	69.1136	36.2521	36.3482	58.6755	50.4856	53.424	76.9636	35.6632	44.5998	64.2023	33.929	45.2385	62.6126	52.3517	48.5838	67.5472	4568.57	4282	0.0934251	0.592528	0.796793	4810.03	3935.56	0.28947	0.334641	0.689399	4598.65	4459.37	0.0443914
SPBC3B8.09	3199	4220	3700	4348	4017	5492	3866	3365	4505	5114	4412	4836	3902	4415	5142	4949	4351	6049	117.678	146.345	131.744	127.971	121.298	162.768	123.888	102.277	143.463	177.056	162.888	161.479	124.241	138.995	156.631	165.815	153.351	207.095	3978.03	4890.64	-0.297916	0.004385	0.0318538	3946.43	4180.76	-0.0832066	0.625986	0.868109	3774.82	4997.89	-0.404892
SPBC31E1.06	3092	4807	3248	4697	3779	5137	3488	2785	3655	3876	4107	3955	4658	5584	6068	5281	4812	6815	60.652	88.8922	61.6692	73.7167	60.849	81.1841	59.6028	45.1378	62.0665	71.5579	80.8538	70.4206	79.0862	93.7427	98.5631	94.3506	90.437	124.416	3762.07	5090.44	-0.436278	0.00117212	0.0121214	3950.67	5067.39	-0.359119	0.0982475	0.377503	3777.73	5506.22	-0.543509
SPBC21C3.14c	3879	3838	4214	5314	5411	5142	4744	4723	4876	3024	3541	3901	4692	5828	4760	3521	4446	3868	90.0699	84.0134	94.7111	98.7236	103.135	96.1939	95.9597	90.6124	98.0139	66.086	82.5194	82.221	94.3003	115.815	91.5229	74.4644	98.9109	83.5892	4557.27	4225.4	0.109055	0.248226	0.4955	4244.42	4756.65	-0.164381	0.296646	0.651344	4062.12	3866.63	0.0711825
SPAC25B8.12c	4956	3917	4192	3968	2391	3167	4915	7056	5222	3873	3360	4271	3571	2758	3774	6260	5067	6951	185.505	138.217	151.877	118.832	73.4639	95.5053	160.262	218.219	169.209	136.439	126.221	145.111	115.694	88.3496	116.974	213.413	181.714	242.145	4353.35	4535.87	-0.059263	0.780036	0.899668	4656.93	3142.02	0.567651	0.00437736	0.050981	4459.37	5949.33	-0.415943
SPBC16D10.09	4555	3951	3791	4620	4173	4563	4283	4589	4704	5529	4440	4837	4214	3875	4249	4912	4042	4299	242.791	198.534	195.589	197.027	182.584	195.953	198.874	202.103	217.058	277.37	237.519	234.028	194.417	176.768	187.54	238.466	206.422	213.263	4268.18	4583.61	-0.102843	0.252668	0.500985	4380.02	3839.42	0.190016	0.210592	0.563379	4193.52	4316.78	-0.0418535
SPBC17D1.05	3287	5500	4566	4137	3229	4702	3573	3331	4559	3484	3944	5398	4082	4445	5769	4407	4655	6383	108.773	171.58	146.253	109.533	87.7122	125.36	103	91.0764	130.604	108.509	130.987	162.144	116.92	125.887	158.083	132.827	147.59	196.585	4033.23	4805.56	-0.252836	0.077272	0.24364	4730.56	4437.89	0.0921497	0.693141	0.905615	4522.62	5033.83	-0.154463
SPBC12C2.06	3769	4332	3836	4409	4210	4443	4039	4234	3680	5421	4724	4777	4441	4352	5020	4782	3990	4885	149.401	161.883	147.182	139.833	136.988	141.893	139.472	138.672	126.282	202.244	187.935	171.882	152.372	147.64	164.777	172.648	151.536	180.218	4018.28	4801.01	-0.256771	0.000429442	0.00553581	4241.56	4294.92	-0.0180323	0.887535	0.971139	4058.37	4447.21	-0.132009
SPAC23G3.01	3214	4721	4588	4058	3821	4678	3580	3594	4256	3493	3991	5246	4836	5037	5803	4634	4381	5382	60.3266	83.5374	83.3553	60.9418	58.8723	70.7423	58.537	55.738	69.1559	61.7064	75.1823	89.3797	78.5679	80.9137	90.1943	79.2214	78.7865	94.018	3980.84	4820.19	-0.276136	0.00818239	0.0500055	4441.26	4872.35	-0.133624	0.483885	0.799716	4247.04	4691.26	-0.143481
SPAC1142.04	3317	5064	3532	3486	3256	5209	3519	2727	4102	4982	4560	4689	3808	4430	5679	5201	4691	7045	98.4472	141.689	101.467	82.7799	79.3256	124.557	90.9833	66.8734	105.394	139.165	135.829	126.324	97.8252	112.525	139.57	140.594	133.395	194.6	3733.24	5108.04	-0.452375	0.00203492	0.0181053	4222.86	4318.93	-0.0324461	0.888245	0.971139	4038.14	5514.48	-0.449507
SPBC646.16	4376	4646	5096	3577	3671	3882	4689	5173	5350	4723	4367	4969	3839	3820	4239	4247	3949	4430	301.357	301.625	339.688	197.089	207.52	215.385	281.3	294.345	318.95	306.119	301.827	310.614	228.833	225.141	241.73	266.385	260.559	283.931	4434.66	4376.69	0.018923	0.875221	0.9469	5019.55	3700.26	0.43992	0.000548941	0.0101493	4803.19	4114.86	0.223141
SPBC1D7.04	4589	5082	5699	3817	3620	3851	2908	4216	4433	4545	4497	5149	5327	4852	5343	3993	3376	3559	389.423	406.557	468.111	259.158	252.164	263.289	214.972	295.607	325.661	362.999	382.998	396.619	391.275	352.38	375.45	308.621	274.486	281.084	4210.56	4578.12	-0.12088	0.407364	0.659083	5462.81	4830.38	0.17752	0.213521	0.567279	5226.8	3560.12	0.553994
SPCC737.02c	4293	4976	5458	3132	3237	4128	3782	3830	4212	5389	4838	5842	3729	3213	4236	5225	4127	5158	257.868	281.774	317.334	150.521	159.606	199.771	197.898	190.084	219.023	304.658	291.657	318.526	193.876	165.171	210.696	285.855	237.512	288.351	4084.12	4751.24	-0.218341	0.180339	0.408341	5232.43	3474.8	0.590547	0.000568117	0.0103776	5005.92	4723.32	0.0838232
SPBC83.13	4822	5463	5131	2961	3120	4196	4041	4511	5813	4165	4375	5347	2727	3349	3909	4949	4663	5062	260.968	278.724	268.787	128.215	138.607	182.958	190.517	201.717	272.348	212.15	237.634	262.674	127.744	155.118	175.182	243.95	241.791	254.968	4415.68	4388.97	0.00871559	0.961205	0.982474	5478.36	3100.05	0.821414	1.43e-06	7.15e-05	5241.8	4783.09	0.132132
SPBC3F6.03	3777	4529	5067	3983	3890	5377	4085	4139	5779	4011	3717	5747	3526	3502	5115	3589	3389	5167	132.776	150.093	172.413	112.027	112.252	152.289	125.098	120.221	175.869	132.707	131.14	183.384	107.288	105.36	148.896	114.913	114.146	169.05	4430.01	4266.84	0.0541027	0.685945	0.850223	4750.11	3768.02	0.334135	0.114631	0.411553	4544.11	3954.93	0.200344
SPBC9B6.08	4239	5136	4801	3849	3683	3855	4622	4753	4729	3951	4371	4828	3751	3883	4497	4312	4150	4801	279.112	318.804	305.98	202.769	199.062	204.501	265.112	258.579	269.556	244.844	288.846	288.556	213.775	218.811	245.189	258.593	261.805	294.205	4347.93	4368.98	-0.00705011	0.949272	0.975675	5034.93	3770.49	0.417218	0.00277438	0.0371296	4816.79	4322.9	0.156098
SPAC8F11.04	4056	4342	3452	3361	3027	3571	3501	2834	2972	6202	5067	4923	4544	4444	4501	6232	5108	5968	120.178	121.283	99.0023	79.6775	73.6225	85.2458	90.3658	69.3805	76.2326	172.953	150.678	132.405	116.536	112.691	110.433	168.181	145.008	164.574	3418.52	5341.6	-0.643998	2.11e-06	7.18e-05	4213.34	4198.51	0.00509739	0.972036	0.994379	4032.22	5636.19	-0.483166
SPBC12C2.11	3339	4524	4336	3945	4162	4698	4488	4818	5174	3964	4219	5238	3385	4050	4499	4296	4083	4816	90.5972	115.719	113.877	85.6416	92.6982	102.699	106.08	108.013	121.531	101.228	114.889	129.006	79.4973	94.0459	101.083	106.166	106.143	121.615	4291.3	4368.33	-0.025643	0.795847	0.90794	4328.95	3707.2	0.223694	0.221191	0.577595	4140.36	4300.21	-0.0546123
SPAC3H1.05	3880	4150	3725	4732	3956	4690	4094	4120	4017	5452	4365	4669	4563	4570	4242	4312	4300	4140	124.994	126.035	116.153	121.967	104.613	121.727	114.892	109.664	112.028	165.304	141.128	136.531	127.234	125.997	113.16	126.52	132.722	124.126	4058.84	4601.45	-0.180986	0.0119454	0.0672902	4179.43	4165.14	0.00497028	0.968454	0.993061	3999.58	4159.32	-0.0564888
SPAC12G12.06c	3875	4651	3729	3726	3144	4170	4576	4764	4825	5046	4234	4750	3800	3818	4401	4458	4422	5449	147.708	167.133	137.585	113.636	98.3753	128.063	151.951	150.043	159.219	181.029	161.977	164.352	125.375	124.553	138.914	154.773	161.498	193.31	4087.7	4583.52	-0.165181	0.155952	0.375355	4352.99	3736.53	0.220312	0.136033	0.450215	4164.71	4670.22	-0.165258
SPBC83.08	3433	4428	4682	3747	3185	4266	3843	3629	4374	4707	4606	5711	4038	4573	5139	4226	4122	5128	142.49	173.262	188.1	124.433	108.515	142.655	138.952	124.454	157.164	183.875	191.869	215.165	145.068	162.442	176.625	159.758	163.921	198.09	3892.74	4781.43	-0.296751	0.0072633	0.0462233	4452.8	4272.35	0.059691	0.735963	0.923226	4259.13	4391.7	-0.044198
SPBC119.17	3004	4796	4625	4379	4352	5712	4602	4370	5702	3624	3773	4572	3346	4390	4518	3332	4071	4633	63.1599	95.0614	94.1239	73.6641	75.1106	96.7577	84.2893	75.9159	103.785	71.713	79.6157	87.2559	60.8924	78.9937	78.6595	63.8072	82.0082	90.6583	4503.52	4100	0.135457	0.215536	0.458126	4403.83	3806.84	0.21018	0.359482	0.709265	4210.56	3927.99	0.100267
SPCPB16A4.05c	4197	3267	3315	4814	5814	4265	4655	5288	4447	5841	4796	3391	4185	4211	3677	3842	4388	3199	181.241	133	138.563	166.327	206.093	148.386	175.115	188.677	166.245	237.396	207.859	132.921	156.426	155.629	131.485	151.112	181.552	128.569	4327.55	4267.97	0.0201016	0.878449	0.947786	3842.86	3761.26	0.0309382	0.867919	0.969574	3680.1	3733.8	-0.0209203
SPBP19A11.01	3597	3897	3786	3455	3944	3627	6375	4094	5477	5140	3973	4743	3620	4416	3870	3976	5470	4129	221.147	225.868	225.304	169.953	199.044	179.657	341.433	207.969	291.506	297.421	245.149	264.692	192.639	232.358	197.022	222.644	322.213	236.26	4168.09	4468.31	-0.100334	0.477854	0.715234	4010.02	3704.81	0.114216	0.40999	0.74757	3837.2	4439.4	-0.21027
SPAPYUG7.05	3897	5293	4522	3858	3439	4145	4065	4074	4705	4601	4514	5553	3487	3434	4125	4196	4302	5377	223.606	286.311	251.148	177.115	161.978	191.617	203.188	193.145	233.71	248.469	259.947	289.22	173.181	168.632	195.993	219.286	236.504	287.142	4162.68	4501.79	-0.113016	0.40138	0.653407	4865.59	3433.34	0.503013	0.00234169	0.0326121	4653.74	4522.81	0.0412017
SPBC2G5.01	4130	4380	4263	4069	3673	4518	4377	4723	4229	3082	3617	4699	4724	4851	5111	4137	4136	4511	212.741	212.696	212.551	167.698	155.308	187.501	196.409	201.015	188.583	149.418	186.991	219.712	210.623	213.855	218.007	194.093	204.125	216.261	4184.93	4374.53	-0.0641106	0.468686	0.710838	4541.58	4568.27	-0.00845923	0.934973	0.983401	4346.07	4168.34	0.0602414
SPBC1709.03	4732	3916	3870	4023	4299	3784	4899	5110	4813	4629	3790	4096	4871	4574	3975	3983	4386	3477	225.165	175.664	178.244	153.16	167.917	145.065	203.071	200.903	198.261	207.306	180.995	176.915	200.618	186.268	156.623	172.619	199.959	153.98	4302.99	4271.21	0.0106148	0.911473	0.961426	4460.5	4182.88	0.0927005	0.610187	0.864155	4271	3868.23	0.142883
SPBC3D6.05	3614	4000	3492	4579	4113	4481	4361	4206	4126	4251	4083	4744	4869	4820	4616	4245	4414	4208	165.921	173.124	155.179	168.199	155.004	165.746	174.415	159.548	163.986	183.684	188.132	197.699	193.486	189.386	175.486	177.506	194.16	179.801	4009.52	4546.11	-0.181183	1.74e-05	0.000418506	3947.56	4454.04	-0.174122	0.162691	0.497341	3777.42	4197.97	-0.15226
SPCC1442.06	3851	4613	4575	3886	3793	4103	4711	4816	5013	4259	4018	4585	4065	4088	4702	4007	3779	4344	131.065	148.007	150.714	105.817	105.966	112.505	139.673	135.429	147.699	136.424	137.245	141.645	119.749	119.073	132.514	124.21	123.227	137.597	4297.64	4278.68	0.00627012	0.942435	0.972978	4631.52	3996.48	0.212764	0.12232	0.425099	4430.88	3953.25	0.164575
SPAC16C9.03	3287	4540	3267	3849	3207	5281	3323	2871	3845	4706	4251	5111	3819	4240	5305	5335	4443	6509	118.505	154.303	114.007	111.026	94.9086	153.394	104.364	85.5222	120.004	159.682	153.814	167.259	119.174	130.824	158.374	175.183	153.471	218.401	3640.46	4950.94	-0.443596	0.000759572	0.00866318	3935.85	4149.32	-0.0761931	0.708853	0.911134	3764.51	5301.15	-0.493826
SPBC1711.07	3528	4137	3157	4427	3677	5191	3380	2453	3446	4750	4427	4510	4699	4897	5140	4647	4295	6300	107.145	118.444	92.8033	107.57	91.6657	127.013	89.4218	61.5531	90.5987	135.77	134.934	124.327	123.522	127.28	129.261	128.54	124.974	178.068	3626.69	4938.13	-0.44532	0.000233603	0.00349019	3844.77	4583.53	-0.253548	0.092178	0.368288	3678.74	4963.52	-0.432151
SPBC1861.01c	3945	4320	2339	10296	10075	5346	7197	6594	4210	2183	2953	1919	1508	2709	1409	2860	4947	2207	96.865	99.9971	55.59	202.268	203.065	105.756	153.942	133.776	89.4883	50.4478	72.7703	42.7703	32.0492	56.9267	28.648	63.9601	116.38	50.4343	5774.09	2603.65	1.14915	1.33e-05	0.000334431	3769.89	1753.21	1.10454	0.00121094	0.0195899	3608.14	3285.2	0.135304
SPAC23G3.12c	3073	4174	3808	4209	3793	5312	3221	3160	3658	4109	4150	4697	4816	4916	5768	4480	3992	5323	68.7077	87.979	82.4112	75.2942	69.614	95.6878	62.7362	58.3767	70.8028	86.4663	93.1239	95.3259	93.2019	94.0679	106.79	91.2313	85.5162	110.765	3733.26	4760.94	-0.350855	0.000324917	0.00438204	3922.85	4817.55	-0.29637	0.0724898	0.323655	3751.98	4492.7	-0.259902
SPCC1795.04c	3847	4294	4539	3748	3529	4067	4497	4874	5135	4349	4278	4829	4078	3681	3819	4392	4179	4331	212.108	223.193	242.237	165.338	159.719	180.661	215.994	222.039	245.097	225.679	236.726	241.679	194.615	173.695	174.36	220.556	220.76	222.242	4207.09	4306.1	-0.0335834	0.748859	0.884305	4506.51	3604.91	0.322083	0.0171133	0.125129	4311.85	4206.26	0.0357864
SPBC3E7.12c	4625	6294	5970	1325	1273	1998	1412	1887	2286	4759	5157	6049	4101	4076	4889	5509	7066	7731	171.387	219.875	214.135	39.2845	38.7226	59.6509	45.5811	57.776	73.3341	165.978	191.793	203.468	131.538	129.267	150.02	185.935	250.873	266.628	3084.72	5619.44	-0.865373	0.00896347	0.0534817	5993.03	4061.01	0.561455	0.000938578	0.0160731	5731.9	6629.45	-0.209842
SPBC11C11.08	3867	4722	4758	3418	2984	3570	3774	3862	4270	3921	4392	4830	4102	4120	4589	4977	4693	5507	167.093	192.351	199.001	118.167	105.841	124.282	142.06	137.882	159.726	159.459	190.466	189.443	153.418	152.359	164.197	195.873	194.29	221.464	3872.62	4662.35	-0.267857	0.0365824	0.145987	4740.2	3983.85	0.250802	0.0727008	0.324042	4534.63	4946	-0.125252
SPCC14G10.04	3898	4916	4673	3931	3840	4656	4328	4683	5480	2958	3582	4135	3536	3807	4647	4164	3826	4597	109.602	130.308	127.18	88.4341	88.6296	105.474	106.01	108.796	133.39	78.2786	101.082	105.536	86.0567	91.6107	108.196	106.638	103.071	120.297	4410.53	3981.52	0.14755	0.16046	0.381967	4788.68	3724.17	0.362702	0.0291829	0.178947	4580.78	4101.11	0.1596
SPBC30D10.17c	3361	4532	4591	3810	3621	4866	3983	4241	4883	3154	3716	4482	3663	4115	4547	4414	4275	5156	119.282	151.628	157.711	108.186	105.489	139.134	123.141	124.361	150.023	105.35	132.359	144.386	112.522	124.986	133.627	142.68	145.364	170.303	4128.62	4242.86	-0.0394261	0.715527	0.865452	4430.33	3830.28	0.209976	0.236831	0.592438	4237.29	4512.2	-0.0906559
SPAC521.03	4917	4559	4605	5645	5744	5003	2785	4337	4516	3569	4215	4665	3184	3508	3378	3374	4204	3035	290.16	253.624	263.035	266.526	278.241	237.861	143.168	211.464	230.704	198.222	249.634	249.882	162.632	177.167	165.067	181.345	237.692	166.686	4580.29	3766.38	0.282299	0.0381281	0.150532	5012.3	3133.2	0.677808	8.56e-08	5.72e-06	4797.97	3469.2	0.467845
SPCC576.10c	3601	4623	4710	4671	3783	4327	3680	4052	4401	4367	4385	4876	4109	3704	4384	3924	3410	4081	158.217	191.486	200.307	164.202	136.438	153.169	140.852	147.099	167.396	180.585	193.361	194.465	156.265	139.279	159.501	157.03	143.549	166.878	4127.52	4217.32	-0.0310985	0.745841	0.882432	4591.74	3793.74	0.275443	0.0902655	0.364445	4392.12	3718.17	0.240341
SPAC1486.01	3181	3360	4347	6760	7081	6962	3135	3145	4110	3699	3478	4006	4177	3385	4686	3116	2911	3431	195.401	194.574	258.463	332.238	357.049	344.55	167.759	159.622	218.559	213.853	214.419	223.368	222.087	177.954	238.357	174.334	171.325	196.15	4508.26	3706.3	0.282644	0.082763	0.252758	3871.06	3807.47	0.0238856	0.906979	0.977069	3703.95	3082.05	0.265166
SPBC21B10.04c	4615	5433	5351	3652	3426	4108	4043	3779	4457	3968	3773	4862	3407	3701	4173	3873	3869	4415	560.145	621.658	628.652	354.649	341.339	401.712	427.481	378.979	468.312	453.282	459.606	535.662	357.928	384.445	419.411	428.153	449.927	498.727	4283.18	4082.7	0.0690464	0.606414	0.807128	5470.57	3505.99	0.641855	4.21e-06	0.000164764	5233.79	3963.36	0.401155
SPBC1683.03c	4455	4832	3416	5403	4613	4639	4648	5335	4849	2342	2626	2985	4250	4443	4739	3090	3962	4070	151.039	154.437	112.1	146.56	128.379	126.713	137.275	149.446	142.317	74.7302	89.3524	91.8614	124.717	128.915	133.043	95.4163	128.698	128.422	4575.94	3648.07	0.326855	0.00648558	0.0424936	4516.25	4177.33	0.112541	0.528518	0.821867	4322.17	3631.9	0.251051
SPBC582.08	3873	5552	5200	3793	3625	4255	6041	6686	8100	2819	3014	4006	2478	2890	3341	2758	2995	3223	155.093	209.594	201.556	121.526	119.158	137.278	210.736	221.219	280.798	106.245	121.132	145.614	85.8899	99.0443	110.786	100.592	114.91	120.118	5142.57	3117.06	0.722299	7.52e-06	0.00020829	5187.57	2704.93	0.939461	1.58e-06	7.61e-05	4961.01	2928.13	0.760708
SPBC543.02c	3990	4725	3886	3239	3264	3773	3927	3834	4532	4606	4274	4528	3682	3829	4039	4757	4447	5107	141.179	157.61	133.09	91.6954	94.8021	107.557	121.044	112.088	138.82	153.387	151.776	145.429	112.766	115.95	118.341	153.304	150.758	168.177	3856.33	4460.48	-0.210042	0.0817118	0.250514	4476.4	3592.46	0.317383	0.0175111	0.126506	4282.88	4663.84	-0.122922
SPACUNK4.10	4900	5504	7552	3287	3257	4398	2293	2946	3533	4688	3683	6856	3489	2528	5878	3081	2444	4091	238.634	252.696	355.996	128.078	130.204	172.563	97.2802	118.544	148.951	214.878	180.015	303.078	147.073	105.366	237.044	136.663	114.039	185.425	4192.77	4143.35	0.0170345	0.945431	0.973935	6380.94	3683.98	0.792484	0.0151405	0.115574	6104.54	3128.05	0.964598
SPBP35G2.14	2983	5370	5651	2873	2901	4900	4152	3914	4906	2923	3698	5394	2791	3710	5256	3939	4082	4938	55.9908	95.0214	102.668	43.1458	44.6974	74.0995	67.8899	60.7008	79.7177	51.6369	69.6627	91.9013	45.3439	59.5969	81.6924	67.3399	73.4093	86.2618	4131.31	4150.6	-0.00677487	0.97005	0.986003	4959.89	3642.77	0.445266	0.153853	0.483087	4741.09	4224.88	0.166341
SPBC25H2.16c	3407	4244	4231	4270	4104	4115	4355	4287	4466	3481	3854	4117	3960	4617	4516	4086	3810	4452	133.699	157.006	160.711	134.068	132.201	130.101	148.877	139.002	151.719	128.567	151.788	146.651	134.508	155.061	146.748	146.042	143.251	162.598	4077.23	4165.37	-0.0309765	0.629404	0.820905	4219.24	4071.9	0.0513031	0.732507	0.921787	4036.11	4023.87	0.00440946
SPBC3D6.06c	3422	3929	4105	3824	3517	4202	3786	4180	4341	4141	3950	4647	3733	3973	4465	4869	4249	5012	186.776	202.166	216.871	166.993	157.574	184.78	180.014	188.507	205.114	212.723	216.376	230.23	176.358	185.587	201.803	242.05	222.2	254.599	3845.47	4421.86	-0.201533	0.0186893	0.0944347	4070.59	3783.17	0.105636	0.449822	0.774397	3894.53	4602.8	-0.241056
SPBC3F6.02c	3447	4394	4674	3801	3779	3699	3945	3998	4140	4319	4120	4984	4083	4045	4814	3846	3759	4498	154.63	185.821	202.949	136.424	139.155	133.688	154.164	148.185	160.774	182.349	185.49	202.945	158.536	155.295	178.822	157.139	161.562	187.791	3922.48	4349.53	-0.149223	0.110279	0.303967	4443.26	4022.81	0.143427	0.398066	0.737485	4250.1	3944.75	0.10759
SPBC36B7.03	3565	3661	3701	4455	4103	4132	3756	3783	3551	3723	3576	4737	5214	5169	4636	4021	4379	4038	114.952	111.286	115.511	114.933	108.6	107.343	105.503	100.786	99.1221	112.984	115.724	138.646	145.52	142.642	123.783	118.09	135.284	121.179	3769.75	4447.42	-0.238668	0.000315241	0.00429332	3886.21	4678.59	-0.26769	0.0404345	0.224177	3719.12	4059.48	-0.126312
SPCC830.08c	4562	3599	3541	5115	4653	3552	3930	4803	3498	3476	4101	3550	5028	4985	3545	4374	4013	3378	268.761	199.883	201.922	241.099	225.016	168.593	201.691	233.794	178.4	192.734	242.477	189.839	256.39	251.34	172.938	234.7	226.514	185.214	4048.69	4118.28	-0.0246127	0.822352	0.920805	4171.56	4230.33	-0.0201865	0.92939	0.982317	3994.82	3836.79	0.0581875
SPBC16E9.12c	6301	1984	1904	4223	4450	1560	5124	4872	1686	9959	5022	2585	6141	4205	1905	5279	4450	1874	342.589	101.693	100.202	183.707	198.607	68.3353	242.693	218.868	79.3572	509.622	274.039	127.577	289.001	195.667	85.7675	261.42	231.814	94.8283	3511.2	4731.12	-0.430221	0.199944	0.436334	3663.76	3840.89	-0.0681272	0.900747	0.974094	3516.9	3786.73	-0.106668
SPBC713.02c	3135	4491	4821	4217	3528	5213	3716	4276	4833	3299	3578	5032	3664	3653	4882	3756	3169	4104	56.8173	76.7309	84.5721	61.1486	52.4859	76.1179	58.6683	64.0311	75.8271	56.2722	65.081	82.7811	57.477	56.6604	73.2663	62	55.0276	69.2237	4158.43	3962.24	0.0696703	0.538189	0.758986	4415.34	3788.11	0.221048	0.314055	0.6687	4222.36	3591.14	0.233626
SPCC584.11c	3906	4258	4409	3469	3048	3958	3519	3531	3857	4376	4093	4857	3742	3709	4203	4845	4263	5313	150.764	154.937	164.722	107.13	96.5721	123.083	118.323	112.609	128.878	158.969	158.554	170.169	125.016	122.521	134.335	170.327	157.651	190.858	3725.53	4470.56	-0.263108	0.0288395	0.125477	4469.36	3623.86	0.30253	0.0136073	0.108347	4276.57	4697.12	-0.135334
SPAC3G9.14	2919	4314	3774	3801	3766	5619	4067	4229	4450	2647	3117	4584	3249	4148	5159	4021	4102	5365	58.1645	81.0378	72.7901	60.5984	61.5992	90.2067	70.5964	69.626	76.7623	49.6416	62.3349	82.9117	56.0363	70.7374	85.1241	72.9762	78.3131	99.4942	4000.43	4101.4	-0.0359643	0.783688	0.901317	3903.21	3895.39	0.00289328	0.98988	0.997806	3732.56	4395.93	-0.235963
SPCC1682.10	3574	4521	4597	3485	3225	4492	3817	4222	5086	3813	3958	4705	3601	3523	4421	4060	3595	4455	183.297	218.585	228.204	143.003	135.77	185.608	170.533	178.908	225.81	184.05	203.727	219.033	159.853	154.633	187.752	189.649	176.651	212.644	4046.27	4090.56	-0.0157685	0.889926	0.95229	4506.34	3587.32	0.32905	0.0516361	0.258727	4310.57	3944.59	0.12802
SPBC1711.05	3522	3264	2610	5256	4128	4040	3744	3178	3322	5951	4079	3540	5563	4520	4612	4084	3598	4104	153.788	134.359	110.311	183.623	147.959	142.125	142.414	114.656	125.573	244.563	178.754	140.308	210.25	168.911	166.757	162.42	150.525	166.78	3571.57	4523.55	-0.340847	0.0044186	0.0318756	3345.17	4579.2	-0.453018	0.0207268	0.141792	3202.51	3839.78	-0.261869
SPCC24B10.17	4114	3742	3587	3573	3595	3470	4670	5009	4360	4829	3849	4309	3996	4254	3699	3945	4283	3824	219.617	188.317	185.345	152.607	157.533	149.241	217.172	220.934	201.489	242.62	206.215	208.798	184.639	194.351	163.512	191.81	219.061	189.987	3939.83	4192.99	-0.0898779	0.381508	0.635045	4074.12	3721.45	0.130616	0.38442	0.724056	3900.19	3933.8	-0.0123961
SPCC11E10.01	2871	3548	3099	7624	11758	6446	4417	4339	4311	2670	2677	2700	2605	2828	2741	2580	2839	2953	69.0516	80.4466	72.1454	146.711	232.137	124.907	92.5449	86.2264	89.76	60.4394	64.6189	58.9456	54.2305	58.2112	54.59	56.5175	65.4216	66.101	5136.05	2785.63	0.882751	7.81e-06	0.000214034	3379.98	2543.38	0.410315	0.0024203	0.0333336	3233.48	2731.58	0.243421
SPBC365.14c	3603	4058	4551	3561	3897	3864	3255	3478	3033	3849	3960	4809	4399	4549	4756	4441	4518	4362	148.584	157.763	181.661	117.495	131.92	128.381	116.935	118.508	108.279	149.391	163.898	180.016	157.021	160.55	162.41	166.806	178.513	167.416	3645.2	4478.48	-0.297194	0.00222892	0.0194872	4339.82	4262.87	0.0258189	0.854409	0.965285	4152.17	4345.38	-0.0655875
SPAC1B3.12c	5521	3068	3224	3857	3415	2987	3391	3900	3624	7083	4877	3627	5105	3668	3251	4686	4071	3445	511.608	268.015	289.176	285.963	259.765	223.003	273.736	298.603	290.718	617.739	453.569	305.081	409.46	290.895	249.46	395.499	361.44	297.107	3622.03	4533.6	-0.323894	0.0673553	0.223019	4224.44	3753.84	0.170379	0.587123	0.851647	4048.91	3977.88	0.0254839
SPAC9E9.04	4488	3451	4279	4415	3521	4211	4151	5534	4975	3112	4037	4563	3587	3037	3196	4419	3883	3923	339.579	246.16	313.385	267.275	218.688	256.702	273.606	345.969	325.871	221.614	306.562	313.391	234.918	196.662	200.244	304.534	281.495	276.255	4249.73	3836.52	0.147603	0.232772	0.479022	4355.3	3058.5	0.509928	0.00586625	0.062199	4170.41	3983.97	0.0659228
SPAC23C11.13c	3252	3580	3819	3349	3027	3860	3771	3937	4774	4648	4294	4521	3690	3617	3913	4850	4518	5277	219.032	227.313	248.974	180.473	167.356	209.46	221.258	219.095	278.358	294.64	290.262	276.401	215.119	208.494	218.238	297.524	291.554	330.787	3637.59	4471.09	-0.297638	0.0107818	0.0623185	3785.81	3490.44	0.117205	0.347634	0.699027	3622.38	4772.38	-0.397767
SPAC4F10.20	4698	2879	3308	9336	8296	6526	1727	2380	1847	6070	4106	3138	5907	4332	3836	1802	1235	1263	659.954	381.264	449.793	1049.3	956.622	738.59	211.338	276.241	224.611	802.523	578.882	400.13	718.23	520.806	446.213	230.557	166.22	165.123	4377.42	3564.32	0.296466	0.395239	0.648186	3888.42	4393.57	-0.176228	0.528705	0.821867	3725.65	1399.17	1.41283
SPAPB8E5.09	3444	4388	4448	3958	3483	4234	3787	4030	4627	3666	3809	4671	3614	3834	4337	3780	3826	4717	135.984	163.333	169.994	125.037	112.888	134.688	130.258	131.473	158.156	136.233	150.94	167.41	123.511	129.557	141.8	135.937	144.738	173.338	3971.78	4102.89	-0.0469276	0.622422	0.816767	4359.81	3663.07	0.251222	0.114413	0.411553	4170.35	4016.82	0.0541434
SPBC13A2.03	3792	3954	3853	3485	3431	3748	5744	4672	4933	3396	3675	4321	3371	4087	3791	3545	4606	4221	142.087	139.671	139.743	104.479	105.53	113.146	187.492	144.643	160.015	119.762	138.201	146.966	109.33	131.062	117.626	120.983	165.357	147.199	4102.33	3968.6	0.0478002	0.693083	0.852966	4124.74	3499.02	0.237342	0.0730242	0.32493	3947.33	4041.99	-0.0341576
SPAC29E6.06c	3022	4502	3846	4517	3749	5012	3037	2967	3505	3277	3777	4037	4614	5090	5592	3577	3703	4743	87.5905	123.013	107.899	104.75	89.1967	117.039	76.6817	71.0542	87.9457	89.3937	109.87	106.211	115.754	126.26	134.212	94.4288	102.833	127.944	3709.82	4317.58	-0.218945	0.0672634	0.222906	4031.63	4754.33	-0.237846	0.197698	0.548561	3855.33	3919.01	-0.0235933
SPAC22E12.05c	4006	3181	3175	4255	3385	3032	3950	4632	3610	8803	4415	3403	4211	3768	3312	4020	3822	3177	220.702	165.212	169.311	187.557	153.082	134.58	189.573	210.85	172.173	456.45	244.116	170.178	200.805	177.661	151.094	201.718	201.744	162.898	3616.29	4436.59	-0.294921	0.109798	0.303271	3693.59	3520.09	0.069402	0.724989	0.917833	3537.02	3594.43	-0.0232728
SPBP4H10.05c	3389	4413	4000	4127	3355	4259	3668	4525	4105	3722	3412	3971	4155	4027	4520	3957	3663	4759	159.645	195.975	182.385	155.545	129.732	161.639	150.521	176.121	167.402	165.016	161.31	169.797	169.414	162.349	176.313	169.774	165.324	208.642	3902.02	4084	-0.0658794	0.413403	0.662735	4189.31	3950.61	0.0846693	0.562096	0.836555	4007.21	4032.62	-0.00909591
SPAC22A12.06c	2272	3145	3655	3099	7102	7420	4387	4244	6135	3239	2605	4399	2349	2632	7620	2297	1959	3409	87.2175	113.815	135.809	95.1824	223.793	229.485	146.706	134.611	203.88	117.024	100.363	153.284	78.0502	86.4705	242.222	80.3118	72.0518	121.794	4437.08	3404.53	0.382152	0.116805	0.314606	3219.02	3884.65	-0.271183	0.531966	0.822133	3078.47	2493.96	0.303776
SPCC1235.14	1674	2396	9840	2111	2505	2639	7791	6355	5308	770	978	13990	1896	3719	2446	1739	3140	2620	53.2469	71.8471	302.957	53.7238	65.406	67.6292	215.882	167.018	146.162	23.0514	31.2211	403.928	52.2003	101.24	64.4256	50.3804	95.6937	77.5611	4469.44	3515.39	0.346393	0.501708	0.731181	4937.58	2507.2	0.977722	0.223755	0.578712	4720.17	2454.98	0.943129
SPBC582.09	4653	4121	4277	4147	4118	3613	4267	4126	3916	4630	3896	4138	3984	3478	3738	3839	3419	3498	335.162	279.839	298.2	238.999	243.489	209.674	267.75	245.562	244.19	313.885	281.651	270.558	248.391	214.407	222.959	251.862	235.959	234.501	4076.91	3923.88	0.0550988	0.578496	0.787863	4647.42	3487.03	0.414414	0.00452902	0.0520821	4449.11	3505.41	0.343877
SPAC4G9.15	4082	3676	3909	3970	3810	3486	4256	4599	4394	3922	4090	3874	4161	4425	3592	3761	4116	3680	233.461	198.199	216.398	181.665	178.87	160.629	212.045	217.328	217.553	211.114	234.766	201.117	205.985	216.591	170.114	195.915	225.544	195.881	3946.61	4035.44	-0.0321731	0.702601	0.856503	4153.9	3794.67	0.130493	0.418743	0.75532	3976.43	3772.4	0.0759811
SPAC4H3.01	3163	3465	2919	5949	5668	5504	3408	2979	3324	3599	3223	3366	5112	5001	5346	3175	3048	3369	85.3619	88.156	76.2511	128.454	125.564	119.674	80.1215	66.4271	77.6587	91.4145	87.2963	82.4568	119.413	115.507	119.47	78.0426	78.8125	84.6194	3903.69	3946.81	-0.0158304	0.915956	0.962454	3393.75	4809.66	-0.503044	7.38e-05	0.00196939	3247.61	3126.74	0.0547159
SPBC4C3.10c	3749	3792	3735	4373	4265	3868	4586	4490	4170	4739	3810	3974	4030	3399	3582	3857	3621	3443	170.125	162.22	164.056	158.772	158.871	141.415	181.289	168.349	163.815	202.399	173.52	163.692	158.29	132.005	134.599	159.414	157.433	145.41	4023.06	3907.62	0.0420677	0.60971	0.809685	4010.89	3429.5	0.225946	0.10534	0.391714	3838.63	3560.96	0.108312
SPAP8A3.08	5283	3626	3362	3089	2799	2043	3683	4215	3115	7797	4999	3648	4782	3647	2927	4716	4425	3304	230.254	148.983	141.831	107.717	100.138	71.7382	139.834	151.787	117.53	319.832	218.665	144.321	180.398	136.034	105.636	187.207	184.78	134.02	3449.89	4593.62	-0.413127	0.052993	0.191611	4380.38	3546.31	0.304738	0.2813	0.632349	4196.45	4060.31	0.0475444
SPBC18E5.07	3430	4971	4499	3073	2783	3706	4203	4747	5690	2944	3581	3958	3194	3608	4001	4334	3931	4706	119.094	162.713	151.202	85.3683	79.3192	103.671	127.127	136.183	171.029	96.2056	124.787	124.743	95.9898	107.213	115.034	137.059	130.771	152.072	4065.24	3879.71	0.0673435	0.65714	0.836412	4575.25	3357.07	0.446662	0.0156733	0.117403	4375.37	4225.98	0.0501569
SPBC215.15	3196	4061	4621	3280	3334	4060	3784	4022	5006	3855	4212	5098	3605	3500	4412	3732	3295	4278	187.036	224.044	261.758	153.579	160.16	191.425	192.909	194.478	253.614	212.329	247.387	270.81	182.607	175.296	213.804	198.922	184.751	233.003	3863.05	4075.22	-0.0771892	0.523801	0.747728	4217.25	3578.67	0.236883	0.216529	0.572791	4033.85	3681.86	0.131732
SPAC890.07c	3680	3511	2929	3570	3558	3161	4511	4377	4453	4029	4270	3118	3833	4139	4016	4807	4498	4806	203.377	182.923	156.682	157.856	161.41	140.745	217.176	199.867	213.045	209.565	236.838	156.415	183.353	195.765	183.785	241.964	238.171	247.196	3672.55	4257.19	-0.213102	0.0639317	0.216345	3601.88	3730.22	-0.0505326	0.744188	0.928237	3447.95	4599.59	-0.415808
SPAC11G7.01	3155	4001	3496	4200	4019	4871	2741	2348	2590	2692	3264	4074	4573	5553	6292	3934	4515	4930	69.7888	83.4331	74.8522	74.3319	72.9751	86.8081	52.8177	42.9135	49.5964	56.044	72.4614	81.8002	87.5554	105.124	115.249	79.2581	95.6883	101.493	3413.39	4464.95	-0.3875	0.013497	0.0731317	3781.88	5098.87	-0.431066	0.0128657	0.104491	3617.75	4365.52	-0.271012
SPAC31G5.13	3471	4624	4655	4215	3130	4742	3157	3321	3647	4210	3950	4979	3808	3441	4828	3577	3265	4148	146.044	183.414	189.582	141.895	108.105	160.749	115.715	115.454	132.84	166.717	166.801	190.16	138.683	123.909	168.214	137.079	131.622	162.433	3821.64	4092.86	-0.0989939	0.432313	0.678862	4525.13	3751.12	0.270639	0.171242	0.510058	4328.08	3580.1	0.273749
SPBC14C8.03	3314	4513	4850	3128	2903	3561	3670	3702	4878	3688	3827	4751	3329	3409	4328	4278	3836	5114	134.31	172.427	190.258	101.429	96.5769	116.274	129.57	123.966	171.144	140.674	155.663	174.778	116.779	118.241	145.247	157.913	148.953	192.895	3790.19	4143.43	-0.12863	0.370202	0.626765	4498.58	3437.15	0.388256	0.0538653	0.266056	4302.4	4308.18	-0.00191799
SPNCRNA.1096	6081	1077	992	4490	6693	1529	5728	5626	1116	4994	2920	1379	8699	5444	1321	5947	5414	1429	258.017	43.0797	40.741	152.426	233.112	52.2681	211.72	197.235	40.9923	199.43	124.345	53.1111	319.476	197.687	46.413	229.824	220.093	56.43	3601.65	4237.91	-0.234695	0.623675	0.817459	2944.65	4861.73	-0.723386	0.500587	0.804835	2830.31	4179.42	-0.562358
SPAC56F8.10	2979	3701	3692	2746	3006	3904	4607	3422	5048	4046	3657	4286	3171	4314	4164	4533	4700	4712	95.7499	112.143	114.862	70.6168	79.3099	101.096	128.994	90.8778	140.46	122.394	117.968	125.045	88.2185	118.668	110.826	132.702	144.737	140.954	3611.97	4259.28	-0.237851	0.0726728	0.23493	3683.13	3619.94	0.0249679	0.890883	0.971139	3523.28	4548.93	-0.368549
SPBC13A2.04c	4365	2519	3186	3565	1742	2469	2635	3688	2861	3964	3998	3518	5765	4764	3125	8200	5263	4900	105.488	57.3893	74.5267	68.9316	34.5572	48.0724	55.4733	73.6411	59.8551	90.1615	96.9689	77.1725	120.591	98.5321	62.5363	180.491	121.862	110.21	2972.17	4929.45	-0.729979	0.000299557	0.00413046	3598.61	4267.3	-0.245897	0.436608	0.767899	3448.23	5973.56	-0.792793
SPAC2F3.06c	3091	3991	3449	3747	3639	4262	3347	3468	4048	3410	3410	3873	3997	4607	5528	4150	3648	4785	61.9243	75.375	66.8808	60.06	59.8432	68.7909	58.412	57.4052	70.2048	64.2961	68.5625	70.4298	69.3093	78.989	91.705	75.7239	70.0215	89.217	3591.31	4207.7	-0.228659	0.00819317	0.0500162	3738.37	4388.26	-0.231238	0.19249	0.541386	3575.99	4097.88	-0.196513
SPBC3D6.12	2789	3828	3069	3717	3364	4608	2793	2203	3280	3928	3930	3934	4164	4657	5938	4347	3785	6024	66.9424	86.6181	71.3011	71.3814	66.2795	89.1089	58.3994	43.6895	68.1539	88.7345	94.6707	85.7106	86.5085	95.6633	118.02	95.031	87.0429	134.568	3220.06	4587.44	-0.510638	0.000101894	0.00175949	3436.63	4581.53	-0.414824	0.0359801	0.209756	3286.98	4607.51	-0.487205
SPBC725.15	3515	3858	3636	3388	2841	3750	3148	2971	3396	5392	4263	4729	4228	3950	4460	3966	4111	4749	188.068	194.597	188.304	145.035	124.776	161.65	146.726	131.341	157.297	271.523	228.915	229.671	195.803	180.873	197.6	193.27	210.742	236.48	3339.81	4517.7	-0.43594	5.34e-05	0.00103039	3913.28	3931.46	-0.00667882	0.954413	0.991157	3744.57	4182.12	-0.159422
SPCC1682.02c	2731	4214	3975	4127	3853	5628	3540	3598	5093	2921	3104	4271	2875	3598	4981	3624	3159	4841	49.5974	72.1465	69.8749	59.9668	57.439	82.3469	56.0047	53.9894	80.0709	49.9272	56.5756	70.4067	45.1929	55.9223	74.9061	59.9444	54.967	81.8231	3979.05	3761.62	0.0810697	0.544845	0.762838	3871.3	3550.79	0.124671	0.629865	0.8714	3701.66	3783.8	-0.0316435
SPAC1786.01c	4809	5027	4179	4185	3064	3735	3654	3993	3399	4571	4441	4358	4644	3813	4168	2915	2650	2380	146.617	144.485	123.324	102.085	76.6811	91.7435	97.0469	100.586	89.7107	131.162	135.888	120.604	122.551	99.4906	105.225	80.9451	77.4087	67.532	3963.48	3835.18	0.0473868	0.768533	0.893827	4984.1	3931.8	0.342159	0.0327794	0.19594	4770.03	2590.46	0.880787
SPCC338.07c	3150	3902	3860	3860	3687	4123	3526	3580	3645	3728	3689	4278	4425	4310	4835	3695	3466	4090	81.0412	94.6382	96.1235	79.4552	77.8645	85.4603	79.0246	76.1007	81.1815	90.2692	95.2521	99.9042	98.5381	94.8985	103.004	86.5831	85.4356	97.9316	3627.39	4114.95	-0.182178	0.00440646	0.0318538	3874.97	4220.46	-0.123189	0.382078	0.723298	3706.83	3666.4	0.0158495
SPBC1734.14c	8835	2021	2047	3281	3209	1332	3239	3093	975	8925	5476	2752	6650	4352	1985	5526	4307	1756	542.239	116.932	121.604	161.113	161.668	65.8635	173.173	156.846	51.8028	515.538	337.302	153.313	353.266	228.591	100.881	308.9	253.265	100.303	3141.3	4761.55	-0.600114	0.106831	0.298469	4651.8	4072.58	0.191837	0.819504	0.950411	4468.48	3779.92	0.241411
SPAC1142.02c	3651	4272	4574	3238	3579	4302	3729	3694	4251	3699	3791	5048	3206	3438	3951	3813	3431	4021	204.336	225.397	247.786	144.994	164.424	193.981	181.807	170.821	205.963	194.844	212.94	256.449	155.308	164.675	183.107	194.368	183.98	209.446	3862.84	3897.5	-0.012961	0.910324	0.960946	4439.8	3292.56	0.431277	0.00504609	0.0557748	4247.56	3670.21	0.210779
SPBC28F2.02	3185	3967	3649	4148	3411	4601	3295	3446	3645	3962	3892	4343	3810	3772	4591	3932	3419	4597	167.614	196.809	185.875	174.654	147.351	195.078	151.057	149.839	166.059	196.238	205.562	207.461	173.548	169.886	200.065	188.467	172.391	225.153	3623.55	4106.36	-0.180481	0.0291522	0.126287	3835.36	3783.11	0.0198001	0.895831	0.971826	3668.99	3890.6	-0.0846008
SPCC736.04c	3490	3924	3288	3567	3880	4026	4831	4379	4533	3051	2966	3705	2927	3968	3774	4057	4771	4434	83.2016	88.19	75.8726	68.0376	75.9292	77.3278	100.329	86.2564	93.5527	68.4568	70.9656	80.1755	60.3983	80.9589	74.5026	88.0916	108.976	98.3798	3903.14	3810.38	0.0347106	0.761445	0.889605	3803.48	3315.85	0.19793	0.253783	0.60688	3639.47	4330.19	-0.250663
SPCC1840.11	4594	2151	2148	4552	4469	2476	4065	3669	1895	7389	4421	2839	6072	4345	2915	4731	4147	2668	339.584	149.893	153.687	269.214	271.167	147.456	261.759	224.086	121.263	514.055	327.98	190.489	388.493	274.873	178.426	318.517	293.701	183.546	3258.64	4489.34	-0.462224	0.0450924	0.169701	3185.69	4169.89	-0.38842	0.327778	0.684084	3054.81	3766.47	-0.302179
SPAC9E9.07c	3304	4581	4200	3580	3325	4100	3872	3990	3629	4378	3834	4457	3170	3472	4267	3548	3848	3893	126.011	164.707	155.047	109.242	104.095	125.982	128.643	125.733	119.817	157.149	146.754	154.297	104.646	113.327	134.758	123.246	140.61	138.183	3777.76	3952.73	-0.0653728	0.538401	0.758986	4287.67	3387.86	0.339823	0.0705915	0.318397	4100.72	3683.35	0.154925
SPCC553.02	2962	3902	3648	4063	3934	4744	3600	3777	4278	3550	3476	4337	3956	3886	4433	3702	3462	3728	74.8125	92.9095	89.1848	82.1061	81.5632	96.5361	79.2093	78.8218	93.5393	84.3889	88.1128	99.4319	86.485	83.9998	92.715	85.1625	83.7782	87.6333	3782.44	3895.74	-0.0425743	0.50675	0.734579	3731.09	3816.99	-0.032805	0.830675	0.954845	3568.78	3550.25	0.00756282
SPAC26A3.15c	2734	4173	3700	3540	3551	4049	3687	3416	4021	3220	3946	4316	3865	4275	4998	3663	3657	4623	70.9078	102.03	92.8846	73.4578	75.5991	84.6056	83.3015	73.202	90.2804	78.5994	102.712	101.607	86.7641	94.8895	107.338	86.5277	90.8731	111.589	3576.14	4125.46	-0.206229	0.0261642	0.117813	3760.48	4081.49	-0.118154	0.556343	0.832516	3595.82	3892.39	-0.114287
SPBC713.12	2767	4276	4024	5276	4172	5013	3088	3130	3690	2715	3041	4075	4048	3890	5170	3055	3871	4034	88.6933	129.212	124.849	135.309	109.773	129.46	86.2271	82.8965	102.393	81.9068	97.8292	118.565	112.31	106.713	137.226	89.19	118.883	120.343	3833.95	3811.28	0.00853461	0.946376	0.973935	3923.36	4071.54	-0.053465	0.804818	0.946757	3751.43	3578.6	0.0681076
SPAC25H1.07	3524	3726	3342	4094	3911	4214	4052	3806	3998	2494	3097	3581	4448	5018	4961	3200	3939	3749	84.3258	84.0526	77.4065	78.3812	76.8215	81.2409	84.4653	75.2494	82.8193	56.168	74.3765	77.7815	92.1265	102.764	98.3008	69.7425	90.3078	83.4918	3764.31	3869.73	-0.0399732	0.69417	0.853356	3766.31	4487.3	-0.252705	0.0403138	0.223746	3604.33	3555.67	0.0196451
SPAC1A6.09c	3451	4206	3581	3470	3409	3479	4630	3997	4218	3171	3278	3967	3305	4121	4144	3547	4726	4333	123.596	142.008	124.139	99.4324	100.22	100.385	144.452	118.278	130.776	106.887	117.825	128.964	102.453	126.313	122.897	115.703	162.169	144.428	3759.23	3913.14	-0.0579567	0.590666	0.79575	3991.23	3596.06	0.150422	0.342468	0.694812	3818.39	4118.99	-0.109271
SPCC18B5.07c	3024	4128	3708	3751	3378	4098	3257	3006	3551	3486	3716	4176	3825	4333	4777	4252	3744	4785	93.8182	120.734	111.35	93.109	86.0271	102.431	88.0253	77.0556	95.3718	101.789	115.705	117.602	102.715	115.048	122.722	120.149	111.29	138.163	3476.88	4186.98	-0.268244	0.00298964	0.0242293	3853.49	4019.72	-0.0609079	0.719112	0.915476	3685.61	4162.69	-0.175578
SPBC646.08c	2876	4012	4434	3412	3614	4491	3966	4013	5211	3345	3323	4609	3231	3327	4294	3565	3244	3993	92.6505	121.844	138.261	87.9442	95.5691	116.562	111.3	106.816	145.326	101.42	107.438	134.776	90.093	91.7272	114.547	104.602	100.128	119.719	3920.72	3720.79	0.0754778	0.503807	0.732582	4017.08	3370.11	0.253355	0.240496	0.593063	3841.69	3519.11	0.126558
SPAPB2C8.01	3352	3349	3325	5046	4648	4731	4202	4857	4433	1692	2578	2985	5067	4978	3964	3051	3417	3157	61.1588	57.6042	58.721	73.6617	69.6132	69.5447	66.7875	73.2206	70.0192	29.0552	47.2072	49.4364	80.0205	77.7314	59.8897	50.7014	59.7331	53.6085	4089.31	3456.17	0.242648	0.104825	0.294946	3566.62	4367.93	-0.292369	0.0813286	0.344781	3413.53	3141.86	0.119663
SPBC106.16	3662	4089	3961	3473	3493	3458	4123	4317	4976	3786	3820	3913	3664	3683	3656	3712	3406	3578	180.461	189.962	188.937	136.933	141.297	137.292	176.996	175.775	212.28	175.596	188.929	175.034	156.284	155.329	149.188	166.608	160.814	164.1	3883.75	3762.56	0.0456614	0.629758	0.821159	4162.55	3424.66	0.281543	0.0111101	0.0948181	3982.89	3486.22	0.19216
SPBC3B9.01	3809	3041	3495	9674	5626	7900	1175	1432	1278	5585	3827	3572	6646	3199	5089	1300	1011	1089	211.168	158.934	187.548	429.105	256.028	352.858	56.7466	65.595	61.3356	291.413	212.935	179.753	318.914	151.781	233.622	65.6423	53.7011	56.1887	3988.87	3506.06	0.186135	0.68223	0.848082	3686.78	4654.98	-0.336422	0.246802	0.599622	3530.13	1107.05	1.67288
SPAC630.14c	3112	4387	4264	3515	3331	3698	3686	3868	4848	3160	3237	4536	3448	3635	4047	3748	3708	4435	76.4117	101.548	101.341	69.0534	67.1375	73.1548	78.8424	78.4723	103.05	73.0256	79.7688	101.098	73.2796	76.3855	82.2842	83.819	87.2318	101.349	3791.25	3837.97	-0.0177557	0.872824	0.946043	4173	3460.06	0.270313	0.128441	0.437035	3990.85	3875.9	0.0422066
SPBP8B7.21	3315	3836	3484	3376	3232	3616	3686	3567	3672	4085	3646	4049	3701	4001	4364	4368	3914	4550	85.6927	93.4808	87.1736	69.8236	68.5808	75.3086	83.0042	76.1857	82.1726	99.3849	94.5904	95.0069	82.8085	88.5147	93.4132	102.841	96.9384	109.465	3468.51	4149.02	-0.258616	0.000598665	0.00721391	3778.7	3751.06	0.0105918	0.933862	0.983151	3615.4	4180.74	-0.209595
SPCC417.16	2543	2960	4805	3515	2913	5532	4229	5659	5406	2884	2487	4736	2302	1852	2859	5204	3109	5246	250.11	274.448	457.431	276.599	235.178	438.352	362.333	459.87	460.284	266.962	245.489	422.809	195.968	155.888	232.843	466.171	292.969	480.195	4062.15	3486.8	0.220376	0.318694	0.575226	3662.1	2178.2	0.74952	0.0100336	0.0892909	3502.96	4404.54	-0.330426
SPCC306.09c	3002	4369	4128	4042	3983	4676	3913	3963	4836	2734	3009	3511	3477	3651	4187	3412	3537	3759	83.741	114.893	111.459	90.2118	91.2029	105.089	95.0871	91.3401	116.783	71.7784	84.2403	88.9008	83.9513	87.1617	96.715	86.6881	94.5317	97.5896	4009	3526.7	0.184856	0.0296205	0.127151	4078.32	3516.83	0.213722	0.250813	0.603667	3900.07	3492.4	0.159343
SPBC530.08	3113	4690	3715	3071	2986	3433	3763	3458	3747	2974	3591	4355	3100	4008	4285	4043	4711	5139	64.929	92.2181	75.0006	51.2482	51.1234	57.6885	68.372	59.5929	67.6561	58.3806	75.1701	82.4508	55.965	71.5441	74.0071	76.8044	94.1429	99.7567	3502.72	4100.94	-0.227553	0.0914931	0.27097	4083.58	3538.61	0.206666	0.324286	0.681425	3904.97	4533.61	-0.21529
SPAC18G6.07c	3168	4138	3638	3166	2637	3643	3066	3149	3818	4320	3960	4820	3223	3406	4308	4442	3841	5432	145.635	179.33	161.878	116.447	99.5085	134.926	122.782	119.608	151.942	186.909	182.703	201.128	128.243	134.002	163.99	185.986	169.176	232.404	3330.93	4283.89	-0.363063	0.0058067	0.0388726	3884.63	3396.51	0.19372	0.272584	0.625968	3715.78	4465.26	-0.265062
SPAC926.08c	2847	3422	2519	3380	2746	3821	3216	2649	3064	5634	4248	4612	3918	3686	4118	4670	4084	5508	155.152	175.806	132.876	147.376	122.84	167.766	152.676	119.279	144.552	288.972	232.341	228.143	184.812	171.914	185.832	231.798	213.241	279.363	3006.53	4598.58	-0.613063	1.1e-07	5.62e-06	3121.47	3646.65	-0.224321	0.171385	0.510058	2986.54	4644.2	-0.636951
SPBC2D10.11c	3256	4056	4609	3317	3263	3761	3743	3786	3718	4418	4010	4991	3316	3123	4018	3619	3298	3832	158.351	185.959	216.965	129.069	130.264	147.365	158.577	152.134	156.534	202.223	195.727	220.329	139.588	129.986	161.812	160.305	153.675	173.447	3667.72	3928.05	-0.0989884	0.420329	0.66778	4233.14	3249.39	0.381556	0.0438348	0.234537	4049.21	3502.42	0.209309
SPCC594.01	2888	4404	4482	3481	3028	4044	3343	3662	3916	2978	3193	4947	3356	3596	4757	4022	3396	4588	40.3363	57.9869	60.5923	38.8994	34.7157	45.5057	40.6743	42.2598	47.3485	39.1464	44.7578	62.7175	40.5711	42.9839	55.0168	51.164	45.4445	59.6385	3633.41	3928.14	-0.112622	0.378698	0.633028	4174.62	3634.6	0.199851	0.387595	0.726683	3991.72	3908.85	0.0302903
SPAC15A10.11	2636	4209	3864	3676	3178	4650	3731	3997	5117	2672	2706	3411	3023	3614	4554	4016	3811	5177	28.0204	42.1786	39.7569	31.264	27.7302	39.8234	34.5493	35.1053	47.0878	26.7321	28.8687	32.9123	27.814	32.8779	40.0853	38.8817	38.8135	51.2167	3805.9	3720.39	0.032767	0.814616	0.916577	3795.48	3472.88	0.128156	0.588823	0.85191	3628.93	4236.2	-0.223188
SPBC19G7.19	8651	1418	1270	4200	4718	1504	2720	3729	911	7300	4413	2115	9051	5133	1625	4679	3529	1033	1498.91	231.617	212.991	582.236	671.025	209.949	410.548	533.842	136.645	1190.42	767.387	332.635	1357.38	761.146	233.145	738.391	585.837	166.577	3219.1	4399.18	-0.450597	0.343365	0.598891	4099.33	4968.64	-0.277474	0.795911	0.945279	3940.82	3014.38	0.386619
SPCC285.13c	3386	4210	3574	3230	3667	4157	3367	3216	3959	2976	3450	3806	3575	4406	4737	4227	3548	4507	95.2819	111.684	97.3475	72.722	84.7042	94.2452	82.5374	74.7738	96.4435	78.8178	97.4345	97.2164	87.0753	106.11	110.38	108.337	95.6582	118.036	3576.31	3970.84	-0.151123	0.127896	0.332674	3966.42	3951.07	0.00559499	0.973208	0.994392	3794.48	3999.22	-0.0758052
SPAC1093.02	5083	3626	3710	6277	4984	4260	3317	3860	3270	5889	3196	2959	4535	3362	3128	2608	2047	1750	298.955	201.047	211.206	295.377	240.621	201.86	169.948	187.578	166.493	325.983	188.652	157.971	230.865	169.227	152.34	139.706	115.35	95.7916	4169.41	3330.07	0.324283	0.10503	0.295374	4431.02	3440.04	0.365211	0.138668	0.455174	4244.26	2086.63	1.02429
SPAC1565.01	2538	3257	3212	3684	4677	4137	3686	3368	4333	3334	3549	4273	3056	3662	3328	4235	4804	4692	61.2304	74.0759	75.0063	71.1107	92.6219	80.4113	77.4668	67.1364	90.4958	75.7024	85.9314	93.5742	63.8153	75.6102	66.4848	93.0577	111.044	105.351	3552.28	3969.64	-0.16013	0.184112	0.413674	3197.6	3125.52	0.0329321	0.839501	0.959809	3058.62	4481.72	-0.5511
SPBC119.01	3175	3951	4485	3439	3281	4112	3621	3642	4173	3605	3818	4593	3553	3540	4148	3639	3086	3778	136.606	160.257	186.782	118.385	115.878	142.539	135.718	129.472	155.431	145.982	164.866	179.378	132.317	130.351	147.784	142.604	127.214	151.283	3700.5	3818.1	-0.0452314	0.655347	0.83527	4123.09	3494.39	0.238693	0.177519	0.521242	3943.95	3420.45	0.205463
SPAC1783.07c	3593	4869	5076	4764	4374	5572	3379	3889	3683	2473	2645	4064	3373	2931	4429	2682	2439	3311	91.0434	116.309	124.497	96.5834	90.9789	113.752	74.5871	81.4215	80.7899	58.9771	67.2647	93.4743	73.9781	63.5614	92.9309	61.8975	59.2131	78.0826	4267.01	3185.09	0.421792	0.00115063	0.0120112	4804.24	3332.47	0.527711	0.0164642	0.122098	4594.82	2746.25	0.742557
SPBPJ4664.06	3340	3589	3382	3536	3937	3682	4704	5110	4638	2274	2762	3548	3377	4661	4075	3225	4259	3418	47.9114	48.5344	46.9584	40.583	46.3584	42.5532	58.782	60.5653	57.5954	30.7009	39.7637	46.198	41.9295	57.2214	48.4042	42.1352	58.535	45.6319	3897.45	3556.77	0.131923	0.281885	0.532001	3665.83	3766.64	-0.0391465	0.81446	0.948793	3507.96	3563.68	-0.0226876
SPBC1826.01c	2271	3821	3655	4254	3502	4787	4043	4979	4654	2371	2419	3336	2556	2734	3695	4428	3910	6102	25.1568	39.9024	39.1897	37.7029	31.8438	42.7225	39.0145	45.5712	44.6302	24.7194	26.8933	33.5437	24.5072	25.9193	33.8934	44.6754	41.4982	62.9092	3878.99	3574.1	0.118149	0.509926	0.735881	3453.37	2788.58	0.308484	0.219673	0.577003	3301.48	4700.51	-0.509671
SPCC1902.01	3022	3513	4224	3152	3149	3371	3651	3608	4113	2807	2927	3717	3320	4068	3851	4788	4814	5364	50.0723	54.8738	67.7444	41.7858	42.8298	45.0005	52.6986	49.3946	58.9964	43.7737	48.6739	55.904	47.6142	57.686	52.8372	72.257	76.423	82.7172	3475.87	4034.61	-0.215115	0.119941	0.320248	3822.49	3495.15	0.129164	0.47894	0.796108	3656.86	4879.64	-0.416149
SPCC1795.03	2983	3016	3148	3808	4465	4820	4555	4374	4880	2647	2969	3585	3457	4071	3863	3444	3653	3653	106.295	101.315	108.578	108.566	130.602	138.376	141.394	128.78	150.537	88.773	106.179	115.957	106.624	124.15	113.985	111.775	124.716	121.147	3886.99	3534.24	0.13734	0.153312	0.371581	3253.52	3543.19	-0.123067	0.341253	0.694082	3113.71	3507.18	-0.171674
SPAC1002.03c	2874	3156	3011	4832	4672	4300	3839	4092	3806	1940	2463	3284	4738	5237	5072	2994	3527	3360	62.8047	65.0169	63.6888	84.4835	83.8068	75.7059	73.0816	73.8841	72.001	39.9002	54.0182	65.1412	89.6182	97.9433	91.78	59.591	73.8458	68.3359	3722.21	3640.88	0.031837	0.829799	0.924324	3213.71	4681.46	-0.542702	1.94e-06	8.7e-05	3075.14	3226.03	-0.0690556
SPAC1F5.06	3496	3622	3613	3873	3859	3589	3770	4172	3640	2536	3387	3542	4736	4827	4471	3144	3667	3162	52.5546	51.33	52.5719	46.5829	47.6195	43.4679	49.3702	51.8195	47.3701	35.8803	51.1004	48.332	61.6235	62.1016	55.6554	43.0472	52.8159	44.239	3659.92	3760.03	-0.0390842	0.696047	0.854311	3816.24	4369.95	-0.195447	0.0971872	0.376625	3652.11	3256.92	0.165264
SPBC1683.01	4161	5220	4657	4690	4116	5475	4345	5060	4984	1961	2161	3318	1797	2148	2740	3119	3166	3960	74.797	88.4587	81.0288	67.4526	60.7341	79.2914	68.0394	75.1531	77.5583	33.1766	38.9862	54.139	27.9595	33.0451	40.785	51.0652	54.5271	66.2499	4649.74	2765.13	0.749827	6.34e-07	2.66e-05	4984.5	2074.34	1.26475	1.24e-10	1.54e-08	4768.25	3339.37	0.513904
SPAPB18E9.05c	4557	2333	2427	4869	3835	2816	3072	3764	1684	4253	4430	3961	5644	4462	3705	4542	3777	2941	1177.12	568.12	606.818	1006.29	813.164	586.044	691.27	803.344	376.572	1033.96	1148.46	928.74	1261.9	986.411	792.489	1068.59	934.768	707.035	3189.36	4264.04	-0.418969	0.0196159	0.0976061	3334.48	4310.94	-0.370567	0.260228	0.613661	3196.64	3670.4	-0.199438
SPBC16H5.12c	2821	4171	4700	3161	3276	4059	4428	4334	4655	2923	3486	3947	3019	3583	3979	3351	3362	3670	74.5069	103.853	120.154	66.7971	71.0245	86.371	101.879	94.5784	106.433	72.6591	92.404	94.6254	69.0163	80.9891	87.0223	80.6103	85.0758	90.2118	3884.98	3541.55	0.133477	0.25616	0.503809	4146.7	3287.07	0.335172	0.142371	0.463239	3965.18	3385.53	0.228046
SPAC4A8.14	3215	2990	3355	4249	3767	3866	3522	3340	3373	5397	3891	3671	3956	3457	3780	3784	3418	3804	133.757	117.271	135.106	141.436	128.647	129.584	127.646	114.813	121.483	211.327	162.467	138.633	142.458	123.089	130.224	143.387	136.245	147.292	3434.63	3988.42	-0.215575	0.0240104	0.110539	3402.65	3484.36	-0.0342517	0.808859	0.947509	3256.94	3586.39	-0.139078
SPBC428.11	5097	5548	4539	4168	2807	3522	4792	5737	5118	2304	2454	2364	3348	3206	3651	3005	2340	2767	202.726	208.025	174.744	132.637	91.645	112.86	166.034	188.534	176.222	86.2475	97.9582	85.3475	115.26	109.13	120.246	108.859	89.1716	102.426	4541.63	2858.06	0.668033	5.6e-06	0.000162659	5397.93	3173.87	0.766153	5.14e-08	3.61e-06	5165.62	2640.76	0.967942
SPACUNK4.16c	3988	5462	6310	5716	3152	6113	1742	2400	2718	3442	3887	5698	3822	2122	5341	1610	1407	1820	88.7437	114.582	135.912	101.769	57.5757	109.595	33.7687	44.1269	52.3595	72.0877	86.8095	115.094	73.6154	40.4124	98.4165	32.6311	29.9979	37.6927	4124.23	3277.1	0.331673	0.266509	0.5144	5592.52	3499.43	0.67637	0.0456714	0.2392	5348.47	1575.27	1.76352
SPAC12G12.07c	2869	3398	3588	4669	3958	4498	3268	3508	3750	3339	3301	4006	4320	3892	4399	3361	3055	3523	137.631	153.672	166.604	179.205	155.86	173.845	136.569	139.045	155.734	150.755	158.929	174.44	179.377	159.789	174.745	146.852	140.415	157.291	3622.31	3737.41	-0.0451212	0.548924	0.765648	3500.85	3923.97	-0.164578	0.261764	0.614402	3349.2	3238.51	0.0485017
SPAC14C4.09	3977	5371	4548	1263	1319	1793	933	1188	1392	4061	4414	5428	3790	3929	4526	4814	7155	6725	139.252	177.29	154.139	35.3825	37.9106	50.5803	28.4584	34.3694	42.1938	133.828	155.113	172.517	114.863	117.737	131.227	153.523	240.032	219.15	2483.15	5104.17	-1.03961	0.0021603	0.0190981	4931.09	3806.05	0.373625	0.0204464	0.140427	4716.46	6111.11	-0.373689
SPBC16A3.02c	3091	3574	4714	3367	2917	3629	5589	7308	7560	2476	2893	3502	2061	1704	2695	2818	2720	3898	114.965	125.315	169.708	100.196	89.0581	108.745	181.086	224.582	243.418	86.6732	107.99	118.231	66.3498	54.2403	83.0019	95.4619	96.9282	134.931	4534.72	2819.62	0.685553	0.00119494	0.0122432	4042.88	2005.65	1.01129	3.59e-05	0.0010632	3867.59	3073.65	0.331482
SPCC330.08	4673	3561	3406	3804	3839	3202	3755	3856	3110	3136	3319	3640	3979	4168	3491	3772	4009	3599	113.125	81.268	79.8097	73.6791	76.2874	62.4513	79.1878	77.1278	65.1761	71.451	80.6384	79.9858	83.3745	86.3532	69.9805	83.1685	92.9855	81.0867	3635.4	3742.76	-0.0421441	0.681794	0.848082	4150.91	3625.93	0.195056	0.336873	0.690808	3975.46	3713.94	0.0981343
SPCC1020.08	3677	3834	2955	3115	3137	3653	3308	3370	3281	3241	3293	4089	3694	4277	4291	4091	4334	4678	101.606	99.8757	79.0366	68.8686	71.1556	81.326	79.6295	76.942	78.4864	84.289	91.3242	102.562	88.352	101.146	98.1851	102.962	114.743	120.306	3314.47	4065.34	-0.294762	0.00218463	0.0191923	3722.17	3812.88	-0.0347516	0.83437	0.956833	3562.44	4273.82	-0.262663
SPAC20G8.06	2463	4595	4138	3145	2791	4460	3196	3474	4700	2491	2776	4087	2841	3564	4971	3686	3843	5000	26.2765	46.2139	42.7307	26.845	24.4418	38.3348	29.7026	30.6227	43.4075	25.0118	29.723	39.5781	26.2343	32.5407	43.9147	35.8164	39.2815	49.6452	3594.78	3748.21	-0.0603484	0.710396	0.862806	3963.71	3526.35	0.168683	0.565289	0.837009	3788.65	4083.88	-0.108212
SPAC222.09	2805	3018	3853	3332	3351	3831	3153	3518	4121	3200	3160	5191	2850	2857	4104	5301	3388	5154	91.1124	92.4161	121.141	86.5943	89.349	100.257	89.2181	94.4171	115.881	97.8279	103.015	153.053	80.1281	79.4221	110.386	156.829	105.439	155.809	3368.54	3986.57	-0.243029	0.0961954	0.279461	3439.68	3044.64	0.175977	0.423244	0.757124	3291.09	4499.21	-0.451128
SPCC1450.02	3258	4256	4093	3422	2827	3479	3122	2893	3383	3101	3597	4296	3623	3457	3592	4551	4341	4879	79.0062	97.2961	96.0724	66.3941	56.2739	67.9705	65.9519	57.9654	71.0193	70.775	87.5429	94.5631	76.0456	71.7457	72.129	100.517	100.859	110.115	3372.07	4019.59	-0.253506	0.0552303	0.196119	4120.04	3321.58	0.310838	0.0388898	0.21935	3940.85	4488.62	-0.187722
SPBC19F5.03	3206	4117	4044	2956	3481	4393	4034	3939	4279	2899	3412	4081	2894	3458	4219	3452	3404	3739	98.6831	119.466	120.486	72.7987	87.9537	108.942	108.168	100.179	114.021	83.9838	105.404	114.023	77.1034	91.0943	107.536	96.7772	100.388	107.112	3757.89	3567	0.0751395	0.480456	0.716336	4035.4	3281.35	0.29841	0.121662	0.424166	3860.01	3454.26	0.160273
SPCC1259.09c	5074	4367	4699	3884	3566	3086	4999	5417	4248	4424	2952	2835	3030	2860	2744	2883	2599	2306	214.516	174.051	192.292	131.379	123.754	105.114	184.109	189.224	155.474	176.032	125.255	108.795	110.878	103.481	96.0629	111.014	105.276	90.7344	4321.13	3020.64	0.516509	0.000627786	0.00748348	5036.3	2689.08	0.905248	1.36e-09	1.47e-07	4821.63	2539.21	0.925105
SPCC550.15c	3038	3857	3404	3073	2681	4163	2619	2435	3188	3861	3592	4703	3581	3900	5007	4373	3360	5056	110.545	132.307	119.891	89.4649	80.0789	122.043	83.0177	73.2082	100.423	132.227	131.177	155.336	112.785	121.451	150.866	144.928	117.14	171.223	3111.51	4225.52	-0.441626	0.000548043	0.00669674	3656.52	3876.98	-0.0844648	0.640537	0.876843	3497.81	4160.66	-0.250362
SPAC24B11.12c	2686	3700	3600	2767	3198	4142	4548	4868	4626	2090	2808	3448	2570	3758	3911	3361	5686	4112	36.7864	47.7713	47.7233	30.3201	35.9526	45.7033	54.2608	55.0861	54.8468	26.9399	38.5966	42.8643	30.4656	44.0479	44.354	41.925	74.6111	52.413	3706.57	3595.56	0.0438852	0.800826	0.909376	3543.22	3178.66	0.156638	0.481836	0.798495	3388.72	4309.01	-0.346556
SPCC1322.15	3199	3470	3055	3102	2447	3165	3303	3078	3274	4597	4214	4342	3884	3569	3554	4713	3972	4939	273.111	279.279	252.454	211.888	171.486	217.698	245.65	217.122	241.973	369.375	361.068	336.482	287.011	260.77	251.249	366.475	324.899	392.435	3072.61	4294.15	-0.482974	1.91e-05	0.000450742	3456.93	3427.8	0.012244	0.926056	0.981412	3308.08	4436.53	-0.423462
SPAC4F8.15	2908	4293	3766	3592	3914	3970	5662	4105	5653	2500	3119	3497	2368	2800	2803	3012	3794	4062	74.435	103.592	93.3061	73.5629	82.2384	81.8708	126.252	86.8173	125.264	60.227	80.1251	81.2505	52.4638	61.3377	59.4113	70.22	93.0455	96.7669	4114.23	3179.59	0.37184	0.0117308	0.0664189	3889.06	2478.32	0.650088	0.000492707	0.00950012	3719.04	3548.11	0.0679407
SPBC713.04c	2750	3625	2772	3478	3017	4236	2678	2500	2838	4180	3542	3853	3993	4363	5218	4102	3689	4939	67.0099	83.2718	65.3802	67.8071	60.3465	83.1606	56.8461	50.3334	59.8663	95.8629	86.6213	85.2221	84.2172	90.9867	105.287	91.0384	86.1251	112.008	3029.78	4270.95	-0.495406	1.67e-06	6.13e-05	3246.43	4216.48	-0.37717	0.0364712	0.21178	3105.39	4146	-0.416921
SPAPB8E5.04c	4327	4682	4397	2502	2755	3017	4725	5513	5243	2981	3202	4016	2024	2329	2670	3731	3730	3928	197.754	201.722	194.51	91.4883	103.355	111.089	188.116	208.179	207.435	128.224	146.869	166.602	80.0653	91.095	101.045	155.306	163.329	167.076	4089.04	3262.24	0.325893	0.101287	0.289276	4765.9	2181.6	1.1273	2.66e-14	4.78e-12	4560.59	3713.86	0.296313
SPAC821.08c	3571	5892	3535	1033	1050	1126	4948	5090	7062	3273	3732	2803	2532	2022	2536	3665	4967	6887	93.7886	145.884	89.8662	21.707	22.6371	23.8262	113.207	110.456	160.565	80.9048	98.3722	66.8237	57.5598	45.4494	55.1535	87.6713	124.988	168.343	3700.2	3715.95	-0.00613942	0.986521	0.99225	4604.08	2206.04	1.06148	1.71e-05	0.000564806	4402.03	5063.31	-0.201884
SPAC17G6.15c	3298	3860	3227	3324	3020	3720	3636	3481	3736	2887	3383	4197	3484	3836	4163	3851	3903	4519	145.175	160.182	137.495	117.069	109.124	131.929	139.428	126.607	142.368	119.607	149.456	167.698	132.744	144.513	151.744	154.397	164.61	185.135	3414.55	3867.79	-0.179924	0.0545344	0.195301	3689.55	3569.55	0.0477001	0.734834	0.922569	3530.12	4001.31	-0.18073
SPAC513.07	3990	4789	4540	5069	5862	4901	4569	4722	4737	2118	4058	1862	1541	2504	1726	2444	3799	2226	159.96	180.995	176.174	162.593	192.91	158.299	159.567	156.414	164.402	79.9158	163.276	67.7588	53.4733	85.9131	57.2984	89.2407	145.923	83.0554	4685.22	2560.23	0.871981	2.85e-06	9.23e-05	4730.91	1796.02	1.39733	7.33e-10	8.12e-08	4526.01	2774	0.706339
SPBC2F12.03c	2724	3937	3131	4007	3257	4015	3417	3438	4094	3018	3007	3053	3518	4024	4014	4068	3939	4700	46.5906	63.4805	51.8347	54.834	45.7277	55.3264	50.9121	48.5855	60.6182	48.5824	51.6173	47.3986	52.0814	58.9028	56.8502	63.3717	64.5494	74.8157	3472.71	3765.26	-0.116683	0.246495	0.494317	3472.79	3593.77	-0.0493601	0.780665	0.941421	3321.19	4141.44	-0.318376
SPBC18E5.01	3565	4330	4352	4188	3957	4243	4851	5045	5569	2822	2534	3407	2927	2727	3147	2575	2501	2610	138.971	159.125	164.211	130.621	126.62	133.258	164.733	162.494	187.935	103.536	99.1386	120.555	98.7607	90.9783	101.584	91.4253	93.4103	94.6914	4361.38	2850.52	0.613505	4.78e-12	7.06e-10	4349.72	2737.41	0.668127	3.16e-06	0.000131427	4161.14	2506	0.73163
SPBC16E9.02c	2898	4289	4721	3553	3573	4895	3361	3869	4492	2594	2954	4222	2916	3238	4090	2877	2922	3880	107.165	149.518	168.98	105.121	108.457	145.835	108.27	118.212	143.8	90.2801	109.631	141.716	93.3333	102.475	125.239	96.8984	103.526	133.533	3883.08	3349.62	0.213146	0.0874096	0.263608	4223.22	3180.36	0.409156	0.0793909	0.340356	4038.36	3154.31	0.356473
SPAC25H1.08c	3066	3993	2971	3630	3618	4054	5443	5173	5195	2954	3000	2953	2880	2835	3535	3043	3108	3682	163.178	200.342	153.052	154.573	158.062	173.831	252.355	227.479	239.353	147.968	160.243	142.659	132.671	129.13	155.791	147.507	158.484	182.38	4021.75	3168.49	0.344097	0.003451	0.0270182	3560.17	2874.24	0.308769	0.0874069	0.358582	3405.61	3205.71	0.0873073
SPAC17C9.10	4908	4285	3844	4014	3438	3701	5007	6203	4984	2365	2492	2887	2470	2664	2451	3117	3265	3001	169.162	139.23	128.242	110.692	97.2692	102.772	150.335	176.649	148.71	76.7182	86.202	90.3219	73.6871	78.5814	69.9529	97.8495	107.819	96.2651	4410.25	2803.23	0.653774	5.12e-07	2.18e-05	4643.59	2361.13	0.975747	3.25e-09	2.97e-07	4445.96	3061.73	0.538127
SPBC1718.07c	2891	3969	3595	4131	3714	4784	3250	3967	4004	2430	2640	3755	2809	3025	4364	3857	3181	4605	40.652	52.6137	48.9304	46.476	42.8693	54.1977	39.8108	46.0899	48.7407	32.1594	37.257	47.9282	34.1886	36.4037	50.8138	49.3976	42.8561	60.2653	3715.55	3458.25	0.10353	0.394591	0.647681	3709.63	3163.19	0.229881	0.300003	0.654055	3547.97	3789.54	-0.0950134
SPAC767.01c	3130	3828	3864	3586	3357	3965	3550	3904	4423	3270	3270	4165	3403	3419	4117	3152	2942	3455	79.1408	91.2455	94.5671	72.5447	69.6752	80.7709	78.1932	81.5597	96.8138	77.8165	82.9801	95.5913	74.4755	73.9847	86.1986	72.5881	71.2711	81.3033	3659.56	3520.45	0.0557961	0.504149	0.732887	3843.4	3399.58	0.177028	0.252998	0.606003	3676.71	3111.72	0.240723
SPAC20G4.07c	3557	3163	2789	3901	4461	4005	4521	4392	3946	2326	2611	2999	3860	4408	3740	3063	3801	3207	162.774	136.454	123.537	142.829	167.573	147.659	180.227	166.064	156.323	100.18	119.917	124.574	152.892	172.635	141.722	127.665	166.654	136.586	3757.27	3375.37	0.154611	0.152689	0.370721	3386.45	3738.9	-0.142861	0.410977	0.74757	3242.21	3290.32	-0.0212568
SPCC830.07c	3566	3340	3663	11860	5241	6797	1484	2102	1607	3594	3409	3110	5588	1953	3575	1327	1323	1135	124.552	109.976	123.837	331.431	150.263	191.268	45.153	60.6612	48.5901	118.145	119.499	98.5998	168.935	58.379	103.397	42.2145	44.2734	36.895	4219.22	2812.28	0.585249	0.100593	0.288561	3761.62	3469.69	0.116556	0.74423	0.928237	3600.52	1234.94	1.54378
SPAC20G8.05c	2875	4213	3714	1658	1719	1990	4911	5387	6805	2926	3360	3561	2861	2893	2985	3612	4182	5015	58.5788	80.9241	73.2473	27.0288	28.7508	32.6672	87.168	90.6901	120.031	56.1107	68.7088	65.8601	50.4564	50.4473	50.3629	67.0307	81.6398	95.0994	3654.27	3572.71	0.0325533	0.899168	0.956455	3830.78	2719.08	0.494566	0.00467331	0.0524338	3663.36	4178.4	-0.189736
SPBC25B2.05	4090	2290	1523	4754	3374	2662	2714	2054	1917	8066	4769	2445	4885	4023	3324	4515	3598	3530	257.749	136.048	92.9011	239.703	174.538	135.157	148.994	106.951	104.583	478.411	301.628	139.862	266.462	216.976	173.46	259.152	217.245	207.039	2754.35	4457.52	-0.694515	0.0027867	0.0230892	2828.11	3817.19	-0.432697	0.24522	0.598259	2711.41	3792.33	-0.484101
SPAC2E1P5.03	4702	3706	3824	2800	2473	2500	2997	3500	2857	5304	3871	4037	3245	3218	2751	4403	4579	3695	150.786	112.039	118.698	71.8418	65.099	64.5915	83.7241	92.7379	79.3147	160.085	124.587	117.513	90.0719	88.3185	73.0522	128.603	140.691	110.28	3250.95	4004.24	-0.300749	0.0991067	0.285673	4360.3	2871.26	0.602734	0.00121167	0.0195899	4175.45	4137.92	0.0129971
SPCC11E10.07c	3105	3560	2959	3660	3291	3345	3546	3700	3444	3873	3423	3712	3920	3874	4185	3571	3372	3831	153.012	165.386	141.142	144.306	133.126	132.806	152.226	150.653	146.924	179.631	169.294	166.043	167.204	163.385	170.775	160.279	159.209	175.704	3328.01	3812.1	-0.19611	0.00016573	0.00262469	3419.79	3726.4	-0.123858	0.342938	0.695225	3272.18	3511.46	-0.101805
SPBC1773.04	3352	4192	4187	2842	3071	3553	3547	3988	5134	3345	3047	4269	2551	2748	3370	3565	3236	4343	107.299	126.501	129.73	72.787	80.6939	91.6307	98.909	105.476	142.269	100.775	97.8888	124.041	70.6799	75.2824	89.3271	103.938	99.2461	129.385	3709.04	3457.71	0.101192	0.489976	0.721172	4165.5	2692.54	0.629506	0.000245671	0.0054424	3984.66	3629.61	0.134652
SPBC16H5.10c	2872	3654	3503	3080	2725	4033	2706	2365	3199	3885	3681	4412	3456	3777	4350	4201	3769	4667	79.6421	95.5236	94.0254	68.3358	62.0291	90.1036	65.3688	54.1875	76.7956	101.395	102.446	111.056	82.9521	89.6379	99.8874	106.105	100.138	120.448	3074.59	4096.69	-0.414162	0.000371798	0.0048952	3560.64	3599.11	-0.0154912	0.92266	0.981022	3405.98	4116.54	-0.273333
SPAC227.07c	3299	3804	3571	3517	3496	3541	3809	3829	3218	3956	3549	3555	3304	3433	3487	3771	3507	3660	102.26	111.16	107.142	87.2238	88.954	88.4311	102.853	98.066	86.3522	115.411	110.408	100.025	88.6459	91.0717	89.5031	106.464	104.153	105.586	3498.06	3653.74	-0.0628596	0.417657	0.665392	3792.65	3180.97	0.253768	0.0266371	0.168702	3628.73	3565.43	0.0254151
SPAC15F9.03c	3724	3269	3096	3493	3238	3240	3643	3684	3199	4712	4013	3714	3717	3462	3043	4007	3436	3585	362.223	299.754	291.484	271.835	258.532	253.903	308.681	296.071	269.367	431.36	391.747	327.911	312.935	288.191	245.093	354.984	320.21	324.534	3337.3	3829.39	-0.19844	0.0581583	0.203133	3593.22	3186	0.173531	0.318961	0.675554	3440.14	3593.08	-0.0628215
SPBC530.15c	3174	4187	3653	3516	3297	4053	3979	3825	4372	2285	2735	3252	2728	3678	3470	3390	4487	4129	56.6363	70.4327	63.0934	50.1968	48.2922	58.2666	61.8509	56.3935	67.5355	38.3744	48.9796	52.6727	42.1335	56.1676	51.272	55.0948	76.7112	68.5704	3710.29	3412.73	0.120585	0.342075	0.597581	3909.16	3069.67	0.348786	0.055925	0.27389	3739.17	3922.75	-0.0690802
SPAC1F5.03c	3133	3935	3479	3099	3057	3162	3180	2985	3242	3858	3790	4631	3197	3654	4207	3802	3539	4229	114.061	135.053	122.596	90.2685	91.3568	92.7454	100.852	89.7903	102.177	132.192	138.479	153.037	100.743	113.849	126.827	126.07	123.444	143.29	3205.22	3952.95	-0.30265	0.0033829	0.0266734	3744.9	3435.04	0.124598	0.44348	0.771514	3582.43	3770.07	-0.0736196
SPAC959.02	3520	4106	4032	3153	2832	3254	3334	3729	3856	4174	3886	4451	3136	3109	3467	3162	3243	3628	178.708	196.519	198.139	128.075	118.023	133.099	147.453	156.424	169.474	199.445	198.005	205.12	137.808	135.086	145.754	146.213	157.748	171.425	3490.64	3663.69	-0.0698735	0.582577	0.790895	4141.87	3020.37	0.455566	0.000287814	0.00619158	3962.69	3271.55	0.276535
SPAC1006.01	3465	3711	4840	2797	2827	3761	4277	5669	5102	2404	2978	4351	2530	2717	2991	2847	3294	3368	130.11	131.366	175.914	84.0313	87.1376	113.781	139.905	175.884	165.849	84.9594	112.229	148.301	82.229	87.3143	93.0012	97.3687	118.508	117.702	3984.96	3116.57	0.354589	0.0291397	0.126287	4271.64	2560.94	0.738104	6.02e-05	0.00166567	4087.1	3103.56	0.39718
SPAC4F8.14c	2465	3985	4043	3020	2838	4022	3158	2882	4462	2879	3362	4598	3029	3404	4621	3254	3354	4485	113.762	173.378	180.606	111.514	107.514	149.547	126.963	109.897	178.269	125.052	155.722	192.618	120.997	134.449	176.596	136.78	148.306	192.64	3370.13	3724.82	-0.144429	0.309597	0.563578	3718.9	3429.54	0.116864	0.646614	0.881237	3555.56	3615.3	-0.0239989
SPBC16E9.09c	4256	3149	2878	3728	3741	2536	3317	4005	3020	6560	3689	2710	4114	3515	2917	3564	3202	2872	310.37	216.488	203.149	217.517	223.942	148.999	210.721	241.318	190.655	450.246	269.996	179.389	259.68	219.376	176.148	236.722	223.725	194.925	3345.74	3766.77	-0.171015	0.319099	0.57577	3668.2	3290.16	0.156908	0.518369	0.815542	3513.52	3142.24	0.161069
SPBC36.04	3442	3725	3245	2877	2682	2924	3383	3841	3922	3481	3690	3777	3604	3414	3788	4300	3634	4043	172.024	175.504	156.978	115.042	110.029	117.736	147.287	158.61	169.687	163.738	185.086	171.345	155.904	146.025	156.766	195.735	174.011	188.055	3289.75	3821.34	-0.216219	0.0469178	0.17419	3701.6	3361.72	0.138951	0.266239	0.619322	3542.25	3901.34	-0.139327
SPCC4G3.04c	4498	2812	3112	3516	3573	2461	3990	4404	2791	7106	4404	2867	3495	3313	2550	3403	3146	2283	263.888	155.525	176.72	165.04	172.069	116.324	203.919	213.48	141.75	392.368	259.309	152.678	177.477	166.344	123.881	181.838	176.837	124.655	3407.95	3718.66	-0.125875	0.545931	0.763009	3722.58	2919.11	0.350757	0.178732	0.52333	3566.67	2881.43	0.307749
SPAC3F10.16c	2765	3910	2620	2354	2536	3454	2460	2161	2873	4104	4065	4653	3162	3905	4756	4262	3901	5735	94.7906	126.366	86.9397	64.5678	71.3658	95.4	73.4666	61.2118	85.2648	132.418	139.862	144.794	93.8269	114.572	135.013	133.078	128.133	182.982	2752.96	4367.32	-0.66586	3.64e-06	0.00011283	3296.88	3669.32	-0.154408	0.500521	0.804835	3153.23	4525.61	-0.521253
SPBC6B1.08c	2651	3702	3632	3375	3138	3845	3405	3290	3961	3321	3451	3931	2884	3327	3644	3990	3531	4539	93.286	122.808	123.708	95.0211	90.6422	109.008	104.378	95.6561	120.663	109.988	121.877	125.562	87.8411	100.195	106.181	127.88	119.047	148.652	3373.56	3698.68	-0.132729	0.205393	0.445073	3542.51	3062.39	0.210131	0.258055	0.610111	3387.94	3927.9	-0.213318
SPCC895.06	2565	3717	2891	3373	3285	4375	3104	2517	3466	3114	2979	3888	3373	4292	5068	3328	3508	4698	70.8502	96.7899	77.2945	74.5435	74.4835	97.3616	74.6896	57.4443	82.8794	80.9544	82.5837	97.4826	80.6428	101.461	115.919	83.7259	92.8385	120.773	3178.13	3853.25	-0.277951	0.0163024	0.0850084	3253.16	3952.04	-0.280747	0.194113	0.543236	3111.14	3759.41	-0.273019
SPBC23E6.06c	3521	3839	4458	3748	3615	3760	4901	4971	5267	3259	2765	3119	2625	2679	3036	2304	2606	3057	242.714	249.477	297.451	206.713	204.554	208.82	294.305	283.128	314.309	211.437	191.291	195.16	156.622	158.048	173.298	144.655	172.115	196.123	4149.45	2882.48	0.525614	1.98e-06	6.94e-05	4200.83	2592.88	0.696106	5.11e-06	0.000195652	4019.42	2598.8	0.629162
SPAC1486.05	2654	4086	3953	3082	2495	3082	2928	3172	3785	3065	3174	4439	3602	3718	4378	3736	3594	4558	34.3344	49.8322	49.4996	31.9007	26.4953	32.1231	32.9977	33.9056	42.3895	37.3187	41.2103	52.1268	40.3337	41.1646	46.8994	44.0208	44.5473	54.8791	3203.71	3866.81	-0.271538	0.0326569	0.135279	3790.95	3635.49	0.0604337	0.769339	0.936984	3624.83	3873.7	-0.0957561
SPBC3E7.15c	3208	3053	2727	3898	3523	3261	3247	2995	2824	3426	3138	3739	4568	4679	3961	3408	4302	3497	72.905	65.4084	59.9867	70.8768	65.7213	59.7076	64.282	56.238	55.5586	73.2788	71.5725	77.1304	89.8554	91.0044	74.5402	70.5416	93.6716	73.9643	3120.95	3913.24	-0.326479	8.53e-05	0.00154089	3198.92	4115.33	-0.363424	0.0239105	0.156971	3062.13	3662.27	-0.258195
SPAC23G3.11	3244	2943	3196	4299	3596	2799	2900	3057	2937	6091	4057	3432	4236	3467	3595	3604	3060	2937	75.1027	64.2316	71.619	79.6309	68.3384	52.2076	58.4867	58.4763	58.863	132.718	94.2649	72.1222	84.884	68.6934	68.9186	75.9945	67.8752	63.2823	3150.98	3912.19	-0.312171	0.0247848	0.113352	3340.44	3520.03	-0.0755538	0.640145	0.876768	3197.63	3128.59	0.0314364
SPBC23E6.05	2650	3548	3101	2989	2499	3767	2818	2635	3023	3669	3528	4709	3399	3448	4379	4363	3691	5234	127.126	160.455	143.991	114.724	98.4066	145.592	117.764	104.443	125.542	165.654	169.858	205.052	141.135	141.56	173.95	190.632	169.647	233.682	2948.4	4122.34	-0.483602	4.29e-05	0.000858186	3300.07	3487.05	-0.0794969	0.653234	0.884693	3156.46	4325.73	-0.454612
SPBC1289.05c	7116	1789	2060	3944	3599	1984	3524	4704	1963	7710	4956	2357	4768	2807	1689	3869	3052	1480	929.28	220.244	260.39	412.085	385.801	208.741	400.895	507.561	221.919	947.618	649.55	279.394	538.943	313.718	182.643	460.185	381.865	179.877	3375.63	3743.82	-0.149361	0.64499	0.828623	3948.77	2902.92	0.443888	0.42975	0.762377	3791.93	2739.71	0.46889
SPAC6F6.10c	3260	3921	3554	3607	3637	3643	3387	3812	3640	3246	3580	3429	3467	3579	3693	3420	3077	3354	177.248	200.976	187.038	156.91	162.322	159.58	160.422	171.249	171.329	166.104	195.352	169.231	163.16	166.538	166.267	169.361	160.29	169.719	3536.39	3488.27	0.0196228	0.750098	0.885013	3813.01	3340.93	0.190715	0.120849	0.423379	3647.91	3210.13	0.184462
SPAC57A7.08	3318	4233	3786	4067	3369	3781	3557	3832	3988	2398	2751	3507	3600	3410	4305	2879	3062	3461	101.819	122.458	112.456	99.8546	84.8645	93.4796	95.0874	97.1606	105.943	69.2583	84.7258	97.6872	95.6208	89.5562	109.393	80.4673	90.0274	98.8462	3698.19	3303.14	0.162778	0.0786935	0.245427	4024.9	3516.42	0.194854	0.224545	0.579073	3850.14	3066.29	0.328465
SPCC126.08c	3708	3648	3361	3010	3308	3005	4344	4363	3733	2869	2895	3323	3673	4067	3488	3351	3929	3227	208.853	193.704	183.238	135.646	152.945	136.364	213.145	203.046	182.021	152.089	163.651	169.894	179.067	196.047	162.682	171.909	212.03	169.162	3550.26	3478.7	0.0292394	0.783509	0.901317	3813.1	3496.41	0.125095	0.38191	0.723298	3649.69	3431.93	0.0887764
SPBC32F12.03c	3492	2378	3141	5013	4443	3369	2598	3867	2559	5171	3421	2774	5664	3272	3540	3802	2500	2287	327.462	210.224	285.103	376.118	342.006	254.533	212.232	299.62	207.74	456.383	321.966	236.124	459.733	262.595	274.886	324.73	224.616	199.598	3333.28	3658.78	-0.134403	0.450624	0.695175	3215.19	3895.28	-0.276831	0.336373	0.690592	3079.47	2794.56	0.139995
SPBC26H8.10	2535	3578	3102	3695	3031	4716	2892	2800	3757	3106	3332	3841	3167	3714	4652	3375	3459	4306	56.625	75.3449	67.0685	66.0365	55.5759	84.871	56.2746	51.6771	72.6499	65.2979	74.6974	77.8792	61.2313	71	86.0464	68.6636	74.0279	89.5175	3261.17	3718.74	-0.189412	0.0822228	0.251483	3268.89	3579.6	-0.130991	0.524203	0.819227	3126.29	3631.33	-0.215994
SPAC4D7.09	3197	3511	3410	3544	3222	3639	3097	3254	3171	3900	3407	3955	3867	3598	3855	3497	3172	3636	136.058	140.863	140.47	120.674	112.559	124.773	114.817	114.422	116.827	156.212	145.521	152.783	142.446	131.048	135.853	135.55	129.339	144.016	3275.04	3716.91	-0.182796	0.0061992	0.041103	3596.52	3523	0.0298239	0.7952	0.945279	3441.42	3357.78	0.0354855
SPBC16C6.07c	2980	3906	3649	3521	3192	3657	3184	3432	3389	3174	3321	3468	3726	3644	3774	3592	3487	3834	135.665	167.637	160.795	128.25	119.285	134.132	126.273	129.095	133.564	135.997	151.737	143.311	146.822	141.977	142.272	148.94	152.097	162.446	3370.71	3618.87	-0.102664	0.157237	0.377253	3739.4	3468.02	0.108746	0.459344	0.78072	3576.77	3557.63	0.00779577
SPCC31H12.08c	3215	4097	4016	1912	2469	2923	3283	3475	3897	3437	3545	4716	2671	3389	3816	3881	3913	4222	100.719	120.998	121.778	47.9244	63.4923	73.7758	89.5951	89.9485	105.687	101.339	111.459	134.107	72.4267	90.863	98.9921	110.738	117.45	123.098	3228.98	3810.4	-0.238952	0.152298	0.370094	4021.8	3066.51	0.39123	0.0376699	0.216105	3847.06	3918.23	-0.026394
SPAC23H4.03c	4199	2669	2944	4074	3406	2732	3463	3848	3419	6709	3902	3239	3901	3141	2573	3138	3050	2462	274.683	164.596	186.41	213.229	182.895	143.987	197.343	207.984	193.619	413.059	256.179	192.329	220.88	175.849	139.376	186.966	191.162	149.892	3352.82	3658.6	-0.125901	0.490275	0.721385	3504.18	3001.13	0.22356	0.40832	0.746126	3357.29	2822.26	0.250395
SPAC144.18	3375	3566	3685	3645	3429	3380	3330	3805	3241	2513	2871	3434	4021	4498	3813	3142	3660	3394	91.9632	91.6021	97.1906	79.4653	76.697	74.2015	79.044	85.6653	76.451	64.4467	78.5134	84.9352	94.8353	104.893	86.034	77.9775	95.5512	86.0708	3431.26	3526.94	-0.0398925	0.667342	0.841981	3778.23	3840.28	-0.0234804	0.865626	0.969129	3615.51	3328.95	0.119171
SPBC2G2.16	3065	3445	3713	3852	4120	4276	3288	3333	3306	3353	3154	3635	3448	3638	3941	3112	2923	3069	137.932	146.153	161.736	138.695	152.196	155.035	128.9	123.931	128.796	142.016	142.452	148.487	134.307	140.115	146.861	127.555	126.032	128.539	3516.7	3414.48	0.042462	0.522419	0.746779	3633.07	3428.76	0.0835019	0.538319	0.823278	3476.06	2967.73	0.22811
SPAC22H10.12c	2876	3782	4011	3484	2768	3277	3567	4152	4325	3722	3346	3802	3528	3025	3673	3020	2946	3325	115.694	143.426	156.179	112.135	91.4028	106.207	125	138.003	150.617	140.918	135.089	138.83	122.842	104.144	122.351	110.65	113.546	124.485	3517.93	3438.19	0.0330168	0.759322	0.888332	3786.98	3181.1	0.251551	0.167953	0.504961	3622.11	3028.71	0.258168
SPAC57A10.09c	3350	3807	4319	2644	2233	2686	3026	3934	3416	4233	3731	4820	3096	2902	3130	3872	3733	3680	269.986	289.243	336.92	170.489	147.726	174.405	212.447	261.964	238.33	321.08	301.781	352.607	215.97	200.161	208.883	284.22	288.25	276.025	3240.77	3776.61	-0.220828	0.175682	0.403064	4077.97	2840.52	0.521715	0.00051744	0.00983136	3901.55	3679.87	0.0844169
SPAC12G12.04	3670	4366	4296	6252	4001	4459	2414	3260	2788	3620	3223	3841	4013	2879	3567	1972	1752	1933	111.794	125.378	126.667	152.374	100.044	109.433	64.0583	82.0505	73.5208	103.784	98.5336	106.205	105.808	75.0554	89.9746	54.7121	51.1332	54.8011	3856.91	3019.23	0.353241	0.0662039	0.221065	4380.63	3257.07	0.427596	0.020245	0.139721	4190.94	1843.25	1.18502
SPAC23C4.03	3353	3162	2840	4080	3852	3289	3785	3592	3392	3741	3169	2781	3852	3805	3576	3495	3357	3171	139.334	123.871	114.232	135.651	131.395	110.114	137.017	123.33	122.023	146.312	132.165	104.899	138.549	135.321	123.051	132.28	133.656	122.637	3400.47	3495.88	-0.0399224	0.580526	0.78981	3329.8	3498.08	-0.0711365	0.625457	0.868109	3187.47	3268.65	-0.0363198
SPAC17A2.03c	3392	3501	3714	3588	3179	3340	3551	3798	3323	4485	3337	3474	3403	3243	3300	3476	3026	3123	111.463	108.455	118.131	94.3337	85.7504	88.4254	101.651	103.119	94.5299	138.709	110.053	103.622	96.7904	91.2028	89.795	104.035	95.2706	95.5104	3426.1	3498.45	-0.0302151	0.748761	0.884305	3772.16	3096.14	0.284937	0.0164953	0.122098	3609.85	3136.33	0.202836
SPBC543.09	2389	4316	4003	3360	3198	4245	3635	3453	4501	2512	2886	3624	2818	3471	4038	2830	3050	3730	55.0373	93.736	89.2634	61.9327	60.477	78.7907	72.9508	65.7276	89.7665	54.4664	66.728	75.7839	56.1924	68.4356	77.0319	59.3814	67.3218	79.975	3601.99	3265.54	0.141416	0.246842	0.494379	3791.89	3206.27	0.242041	0.350485	0.702838	3624.63	3133.55	0.210086
SPAC1F3.06c	2745	3150	2792	4439	3382	3902	2964	3105	3435	4532	3135	3408	3686	3561	4097	3356	2755	3497	31.0762	33.6187	30.5949	40.2079	31.429	35.5901	29.2313	29.0441	33.6649	48.2886	35.62	35.0214	36.1191	34.502	38.4074	34.6044	29.8829	36.8456	3232.58	3615	-0.161232	0.0773484	0.243727	3086.78	3527.62	-0.192581	0.132887	0.44471	2953.47	3128.15	-0.0829149
SPBC16H5.11c	2836	3818	3659	2823	2514	3124	3053	2832	3049	3298	3721	4330	3522	3784	4331	3660	3460	4086	86.3893	109.641	107.885	68.8025	62.8622	76.6691	81.0149	71.2782	80.4035	94.5523	113.758	119.726	92.8621	98.6487	109.246	101.545	100.982	115.839	3039.38	3864.41	-0.346661	0.0018005	0.0166614	3659.86	3616.45	0.0172356	0.918953	0.980142	3500.47	3651.88	-0.0610494
SPBC3E7.02c	1308	694	1960	14145	19669	7844	478	594	745	1514	1170	644	3189	3529	2988	440	753	222	108.008	54.0244	156.657	934.521	1333.21	521.843	34.3842	40.5269	53.2558	117.663	96.9623	48.2703	227.927	249.393	204.31	33.0919	59.574	17.061	4871.18	1586.77	1.61817	0.0270589	0.120279	1414.28	3022.75	-1.09583	0.00234286	0.0326121	1354.41	464.706	1.54338
SPAC56F8.16	2752	2966	3568	4450	3430	4142	3704	3786	4011	2101	2534	2451	3187	3284	3524	3935	3789	4261	60.0271	60.9893	75.3304	77.6602	61.4135	72.7888	70.3808	68.2322	75.7383	43.1313	55.4722	48.5277	60.1695	61.304	63.6499	78.1748	79.1842	86.4996	3547.29	3282.64	0.111899	0.379548	0.634067	3301.07	3108.56	0.0866838	0.57813	0.846448	3158.54	3906.67	-0.306678
SPAP27G11.12	2972	3590	3195	5428	4079	3945	3680	3822	4098	2430	2731	2780	3402	2910	3423	3020	3036	3330	84.3727	96.0796	87.7951	123.291	95.0555	90.231	91.0092	89.6507	100.714	64.9273	77.8117	71.6383	83.5955	70.7021	80.468	78.0877	82.579	87.9835	3757.07	3054.84	0.298628	0.000331604	0.00445055	3465.51	3029.18	0.194176	0.184466	0.53204	3315.45	3060.43	0.115515
SPCC962.01	3106	3304	2945	3597	3299	3574	3381	4071	3543	2215	2698	2881	3851	4034	3964	3585	3897	3919	45.9185	46.0479	42.1423	42.5467	40.0349	42.5693	43.5427	49.7276	45.3442	30.8197	40.0312	38.6613	49.2782	51.0398	48.527	48.2723	55.199	53.9219	3344.83	3495.11	-0.063473	0.538808	0.758986	3326.29	3687.3	-0.148644	0.204255	0.555564	3183.2	3720.01	-0.224809
SPCC320.10	2714	3641	3715	3173	2877	4117	3127	2916	3514	3132	3321	4198	3026	3269	4293	3459	3237	4133	104.641	132.341	138.642	97.8815	91.0545	127.887	105.028	92.8941	117.289	113.653	128.508	146.92	100.985	107.868	137.061	121.469	119.577	148.307	3248.15	3624.3	-0.158159	0.144052	0.357932	3573.79	3286.66	0.120827	0.554248	0.832222	3418.1	3528.06	-0.0456464
SPAC3H8.02	2526	3232	3243	3138	3116	4078	3712	4033	4037	2971	2801	3511	2620	3357	3629	3380	3874	4502	80.6384	97.2666	100.208	80.1496	81.6539	104.885	103.229	106.377	111.566	89.2647	89.7413	101.739	72.3945	91.7163	95.931	98.2762	118.49	133.758	3371.39	3470.04	-0.0415486	0.715052	0.865445	3195.55	2983.47	0.0990711	0.597352	0.856899	3056.66	3835.12	-0.327267
SPBC365.10	3748	3379	2606	4069	3360	2859	3141	3359	3157	5241	3824	3271	3676	3264	2858	3604	2926	3321	109.533	93.0935	73.7171	95.1425	80.6041	67.3158	79.9649	81.1087	79.8704	144.155	112.159	86.7711	92.9861	81.6364	69.1628	95.9301	81.9288	90.3275	3233.56	3636.32	-0.169344	0.198888	0.434432	3466.13	3054.87	0.18222	0.396293	0.734922	3318.6	3207.94	0.048875
SPAC821.12	3011	2894	2963	3943	4096	3274	3543	3434	3064	4847	3754	3135	3519	3487	3318	3365	3069	2919	118.489	107.362	112.861	124.146	132.311	103.801	121.457	111.655	104.381	179.518	148.262	111.983	119.862	117.437	108.12	120.608	115.712	106.907	3273.41	3563.8	-0.122515	0.235061	0.481482	3155.67	3214.64	-0.0267173	0.829324	0.954563	3020.44	3049.16	-0.0136922
SPAC22F8.04	2443	3144	3976	2799	3157	4304	2625	3275	2943	2788	3059	5688	2891	3270	4898	2934	3165	4255	94.9186	115.158	149.527	87.0102	100.687	134.727	88.8468	105.135	98.9879	101.95	119.283	200.602	97.2236	108.733	157.583	103.827	117.819	153.862	3118.82	3713.43	-0.251796	0.102053	0.290342	3395.06	3428.14	-0.0140024	0.958333	0.99226	3247.21	3375.13	-0.0557178
SPAC6B12.07c	3132	3924	3430	3717	3405	3667	2910	3212	3574	2812	2946	3388	2768	2768	3496	4011	3953	4449	90.0386	106.346	95.4438	85.4947	80.3517	84.9325	72.876	76.2944	88.9458	76.0835	84.9983	88.4093	68.8761	68.102	83.2227	105.023	108.88	119.035	3375.24	3469.94	-0.039933	0.737201	0.877077	3723.31	2805.93	0.408103	0.0123861	0.102023	3561.82	4046.69	-0.184082
SPAC4F8.03	3645	2424	2287	4054	3448	2803	3273	2842	2026	6056	3998	3362	4805	3636	2746	4164	3355	2622	229.706	144.009	139.504	204.408	178.366	142.316	179.682	147.982	110.529	359.193	252.864	192.318	262.098	196.103	143.297	239.006	202.573	153.784	2911.88	3946.74	-0.438694	0.0114915	0.0653979	2983.66	3495.12	-0.22827	0.44716	0.773189	2858.57	3304.92	-0.209377
SPCC306.02c	3532	3601	3715	2860	2988	3154	3065	2800	2979	3422	3416	3715	3279	3797	3644	3561	4102	3898	203.99	196.063	207.68	132.158	141.658	146.76	154.207	133.616	148.944	186.01	198.005	194.758	163.918	187.679	174.273	187.32	226.986	209.524	3152.72	3719.53	-0.238713	0.0284706	0.124397	3858.31	3334.52	0.210469	0.08966	0.363245	3692.45	3774.09	-0.0315284
SPAC30C2.02	2251	2779	1894	2606	2599	3169	2518	2189	2366	4122	3865	4441	2733	3354	3490	5339	4751	7056	112.261	130.655	91.4285	103.985	106.398	127.331	109.394	90.2009	102.149	193.478	193.453	201.04	117.975	143.154	144.126	242.515	227.015	327.505	2426.78	4461.44	-0.878424	7.16e-08	3.86e-06	2458.8	2976.1	-0.27546	0.166398	0.503058	2352.42	5582.34	-1.24671
SPAC22F8.06	3401	3057	3633	3527	3413	3336	3514	3814	3304	4644	3664	3329	3526	2964	3226	3299	2877	2972	223.517	189.402	231.109	185.46	184.125	176.639	201.183	207.107	187.979	287.253	241.674	198.594	200.578	166.713	175.563	197.474	181.159	181.785	3378.45	3462.17	-0.0353141	0.737736	0.87715	3592.51	3025.47	0.247824	0.121726	0.424166	3438.82	2980.92	0.206101
SPAC631.02	2947	3885	4789	2520	2450	2791	2193	2672	2513	3179	3652	5115	3260	2788	3176	3689	4627	5017	45.8356	56.9636	72.0966	31.3591	31.2795	34.9735	29.713	34.3376	33.836	46.5352	57.0065	72.2131	43.887	37.111	40.9041	52.2582	68.9505	72.6225	2959.75	3927.39	-0.40818	0.0339362	0.138649	4124.97	2870.91	0.522903	0.0149583	0.114857	3945.18	4352.58	-0.141744
SPBC3B8.04c	2990	3611	3176	3170	3193	3376	3909	4053	3954	2500	2777	3701	3135	3470	3553	3231	3801	3656	68.0604	77.488	69.9762	57.7327	59.6613	61.9129	77.5128	76.2272	77.9155	53.5588	63.4409	76.4697	61.7669	67.5988	66.9702	66.9859	82.8965	77.4521	3420.61	3369.57	0.0216303	0.822143	0.920805	3472.62	3159	0.136576	0.303023	0.657856	3322.26	3489.37	-0.0707332
SPBC4F6.16c	3496	3285	3294	5940	5728	4871	2988	3103	2798	2414	2623	2860	3932	3660	3843	2001	2239	2108	126.04	111.649	114.949	171.341	169.516	141.485	93.8427	92.4331	87.3268	81.9108	94.9083	93.5942	122.7	112.928	114.728	65.7061	77.3401	70.7311	3821.61	2876.93	0.409629	0.0121536	0.0680477	3585.92	3559.34	0.0107131	0.931932	0.98271	3432.48	2072.03	0.728222
SPBC31F10.16	2861	4278	4123	2548	2688	3346	2979	3014	3495	3064	3459	3880	2893	3263	4018	3428	3668	4160	86.963	122.586	121.304	61.9663	67.0682	81.9404	78.8808	75.6954	91.9661	87.6543	105.521	107.052	76.1133	84.8829	101.132	94.9031	106.822	117.683	3223.5	3605.37	-0.161632	0.239064	0.485752	3993.51	3158.98	0.338204	0.114487	0.411553	3818.74	3671.01	0.0569714
SPBC29A3.02c	2711	3569	4107	3478	3025	4202	3158	3532	4060	2405	2944	4107	3173	3442	4272	2742	2827	3300	128.652	159.667	188.65	132.055	117.837	160.656	130.552	138.489	166.792	107.416	140.215	176.912	130.332	139.792	167.873	118.516	128.537	145.748	3465.8	3287.68	0.0760139	0.506063	0.734321	3686.93	3380.96	0.124987	0.551512	0.831114	3526.32	2891.7	0.286277
SPBC17G9.08c	2675	3692	3646	2146	2255	3066	2951	2884	3577	3217	3152	4172	3313	3268	4249	3825	3913	5053	63.28	82.3357	83.4845	40.6174	43.7885	58.4347	60.813	56.37	73.253	71.6245	74.834	89.5848	67.8359	66.1624	83.2324	82.4132	88.6885	111.249	2954.6	3864.81	-0.387553	0.00838511	0.0506855	3552.76	3364	0.0787757	0.683985	0.901475	3397.82	4168.99	-0.295051
SPAPB17E12.11	3673	3355	3310	3079	3056	2958	3919	4059	3286	2957	3123	3568	3602	3866	3411	3219	3529	3024	228.812	197.031	199.587	153.464	156.272	148.461	212.676	208.923	177.211	173.371	195.254	201.758	194.222	206.114	175.956	182.643	210.632	175.325	3356.56	3422.07	-0.0280656	0.766676	0.892757	3680.48	3387.67	0.119588	0.404313	0.742268	3523.27	3190.17	0.143272
SPCC825.02	3104	3207	3181	3744	3958	3404	4393	4473	3785	2415	2552	3044	3419	3745	3195	3088	3277	3008	101.104	98.4758	100.29	97.5713	105.826	89.3289	124.65	120.38	106.728	74.0341	83.4253	89.9992	96.3921	104.396	86.1749	91.6109	102.268	91.1861	3603.31	3126.87	0.204574	0.0136611	0.0739487	3375.7	3226.14	0.0654047	0.629425	0.871286	3230.55	3058.72	0.0788788
SPAC105.02c	2922	3365	2984	3949	3760	3722	3431	3332	3774	3025	3032	3325	3615	3480	4230	2924	3000	3062	158.139	171.684	156.317	170.996	167.039	162.29	161.758	148.996	176.818	154.083	164.687	163.342	169.342	161.185	189.567	144.132	155.559	154.23	3385.03	3343.9	0.0175377	0.763975	0.891144	3294.2	3520.24	-0.0957489	0.493172	0.804093	3151.91	2930.95	0.104904
SPCC16C4.10	2977	3873	4221	3442	3168	3589	3051	3138	3266	3785	3349	4573	3095	3036	3618	2746	2738	3219	145.687	178.678	199.941	134.769	127.261	141.504	130.067	126.883	138.363	174.331	164.485	203.137	131.098	127.154	146.613	122.395	128.378	146.611	3360.35	3413.8	-0.0228497	0.851205	0.935785	3930.01	3030.48	0.374999	0.0379717	0.216755	3758.97	2837.02	0.405991
SPAC27D7.06	3856	3673	3669	3145	3268	3177	3328	3269	3152	4130	3519	3587	3211	3418	3072	3087	3116	3122	240.425	215.897	221.43	156.892	167.261	159.593	180.763	168.41	170.134	242.36	220.207	203.011	173.292	182.39	158.608	175.308	186.146	181.167	3350.35	3433.43	-0.035462	0.74508	0.882097	3985.17	3020.59	0.39981	0.00224775	0.0317121	3814.53	3041.41	0.326741
SPAC5D6.13	2742	3761	3937	2952	3016	3748	3706	3531	4055	3076	2920	3651	2658	3139	3661	3114	3216	3881	89.7273	116.023	124.701	77.2882	81.0139	98.8127	105.645	95.4696	114.871	94.7353	95.8982	108.447	75.2849	87.9094	99.2019	92.8109	100.83	118.197	3431.7	3316.86	0.049043	0.651368	0.833841	3704.52	2937.14	0.334876	0.0999904	0.379812	3542.95	3328.95	0.0899256
SPAC890.04c	2767	3326	2544	3327	2849	4119	2676	2482	2558	3415	3197	3821	3378	3713	4300	3956	3402	4569	86.6838	98.2279	77.1423	83.3914	73.2643	103.962	73.0297	64.2452	69.3735	100.69	100.518	108.656	91.5976	99.5498	111.548	112.878	102.112	133.215	2893.37	3811.55	-0.397662	0.000115383	0.00191915	3067.83	3539.17	-0.206189	0.224097	0.578712	2935.18	3883.56	-0.403925
SPAC30D11.03	2692	3607	2772	2516	2435	3633	2937	2364	3377	3408	3362	3853	2907	3355	4048	3909	3738	5469	78.3477	98.9649	78.0892	58.587	58.1729	85.1868	74.4628	56.8471	85.0837	93.351	98.2017	101.788	73.2304	83.5661	97.5562	103.619	104.233	148.137	2877.11	3859.04	-0.423677	0.00212384	0.0188058	3219.02	3201.29	0.00797405	0.967059	0.992846	3079.05	4271.91	-0.472371
SPAC1834.05	3042	3468	2872	3403	3253	3453	3528	3533	3491	2610	2832	3935	3188	4113	3644	2808	3638	3567	86.2211	92.6653	78.7926	77.1713	75.6849	78.8509	87.1098	82.7385	85.658	69.6246	80.5597	101.239	78.211	99.7699	85.5255	72.4894	98.7943	94.0938	3266.28	3421.57	-0.0671057	0.439455	0.684819	3333.96	3404.4	-0.0301551	0.853424	0.965285	3190.11	3270.47	-0.035846
SPCC1020.04c	3398	2992	3091	3209	2767	3069	2794	2866	2761	4993	3433	3321	3844	3456	3548	3938	3264	3587	286.288	237.643	252.072	216.316	191.363	208.32	205.064	199.51	201.377	395.921	290.284	253.978	280.322	249.195	247.529	302.188	263.478	281.264	2947.27	3782.51	-0.36009	0.000693771	0.00802834	3376.34	3377.98	-0.000724157	0.996051	0.999073	3232.32	3514.08	-0.120658
SPAC222.08c	4167	4445	4460	3970	3424	4042	4743	6411	5734	2159	1837	2469	1989	1781	2234	2074	1936	2344	208.701	209.873	216.214	159.086	140.769	163.1	206.938	265.3	248.613	101.771	92.3382	112.246	86.2248	76.34	92.6506	94.6093	92.9014	109.261	4512.82	2129.96	1.0832	9.5e-19	2.92e-16	4647.62	1866.68	1.31598	5.41e-21	2.01e-18	4447.42	2070.4	1.10303
SPAC23H4.15	2268	3022	2516	3455	3111	4528	2565	1992	2664	3670	3138	3768	3464	4120	5009	3284	3119	4451	60.2171	75.6405	64.6597	73.3946	67.8027	96.8587	59.3264	43.6994	61.2315	91.7087	83.618	90.8102	79.6067	93.6182	110.126	79.415	79.3427	109.986	2821.84	3830.13	-0.440737	0.000564335	0.00685989	2770.3	3909.22	-0.496828	0.0102821	0.0902674	2649.81	3535.32	-0.41592
SPBC16C6.09	3035	2949	2266	4559	4359	3675	3587	3233	3275	2110	2498	2680	4281	4705	3495	2921	3628	2794	79.4153	72.7452	57.3921	95.4454	93.6275	77.4745	81.7639	69.8975	74.1859	51.9632	65.6007	63.6543	96.9586	105.364	75.7279	69.6146	90.9553	68.0419	3334.06	3267.24	0.0292045	0.831097	0.924426	2935.96	3890.72	-0.406199	0.0522944	0.260272	2810.47	3053.39	-0.119585
SPAC1834.11c	2951	3842	3908	4009	3592	4334	3279	3713	3759	2621	2904	3580	2667	2661	3127	3112	2728	3218	67.4557	82.7924	86.467	73.3204	67.3995	79.8168	65.2943	70.1268	74.3851	56.3877	66.6218	74.2813	52.7677	52.0572	59.1889	64.7906	59.746	68.4604	3626.84	3013.78	0.267179	0.00205004	0.0181814	3798.59	2628.25	0.531374	0.00147153	0.0230054	3633.34	2950.68	0.300271
SPAC19G12.05	3147	4057	4150	3177	2636	3285	3021	3137	3263	3008	3204	3795	2877	3160	3897	3357	2915	3858	174.742	212.368	223.047	141.142	120.148	146.958	146.129	143.921	156.849	157.198	178.552	191.276	138.273	150.167	179.182	169.776	155.079	199.373	3279.75	3399.66	-0.0519579	0.668246	0.84203	4030.7	3084.92	0.385785	0.0370149	0.214349	3855.42	3298.73	0.224991
SPAC19B12.06c	3999	3273	2929	3135	3035	2559	3496	3663	2729	3702	3280	3363	3744	3817	2947	3505	3739	3024	233.641	180.271	165.639	146.546	145.555	120.455	177.932	176.825	138.027	203.564	192.328	178.349	189.334	190.856	142.574	186.513	209.299	164.431	3158.72	3525.37	-0.158559	0.174029	0.400765	3635.61	3276.29	0.150129	0.479142	0.796112	3481.45	3352.1	0.0545982
SPAPJ696.02	2579	3208	3701	3037	3031	3906	2912	2610	2935	2928	3178	3943	3223	3509	4654	3347	3205	4019	109.361	128.242	151.907	103.038	105.504	133.444	107.569	91.4456	107.742	116.856	135.25	151.77	118.295	127.345	163.419	129.268	130.213	158.611	3043.02	3608.03	-0.245833	0.0200877	0.0989742	3369.22	3533.92	-0.068861	0.74626	0.928793	3222.83	3444.58	-0.095982
SPAC27F1.09c	2371	3551	3443	3632	3261	4649	3094	3354	4038	2350	2571	3415	3056	3233	4281	3028	2792	3737	47.1517	66.5733	66.275	57.7898	53.2338	74.4871	53.6007	55.1111	69.5178	43.9847	51.3143	61.6458	52.6035	55.0247	70.4976	54.846	53.1981	69.166	3398.13	3201.52	0.0859499	0.439338	0.684819	3320.8	3281.28	0.0172839	0.93765	0.983683	3175.46	3112.99	0.0287026
SPBC18H10.20c	2625	3494	3034	3550	3623	4292	3361	3162	3312	2457	2487	3202	2675	3455	3495	3703	3529	4400	88.9532	111.619	99.5164	96.2499	100.779	117.179	99.2168	88.5328	97.1599	78.362	84.5821	98.492	78.4606	100.2	98.0715	114.29	114.577	138.768	3297.93	3322.12	-0.0105162	0.924616	0.966462	3248.4	2990.79	0.11922	0.507984	0.809478	3107.09	3790.28	-0.286697
SPAC23H4.18c	7001	1153	1054	2911	4109	998	4585	4890	1011	5133	3432	1311	6021	4239	1086	5192	4620	1048	682.852	106.018	99.507	227.168	328.983	78.4246	389.574	394.081	85.3653	471.2	335.957	116.069	508.312	353.848	87.7121	461.237	431.741	95.1331	3047.92	3645.84	-0.258435	0.587522	0.793503	3328.68	3564.39	-0.0987195	0.926452	0.981412	3199.89	3548.6	-0.149245
SPBC83.15	2969	3139	2541	3948	3124	4254	3176	2931	3292	3427	2711	3328	3288	3241	3613	3689	3100	3966	152.491	151.988	126.324	162.237	131.709	176.03	142.102	124.383	146.372	165.659	139.744	155.155	146.171	142.462	153.662	172.57	152.549	189.579	3178.74	3430.2	-0.109771	0.195761	0.430427	3075.53	3154.22	-0.0364636	0.802969	0.946757	2943.39	3501.96	-0.250718
SPBC649.04	3034	3029	4061	3784	3286	3584	2770	3443	3305	3200	3153	4044	3405	3184	4031	2465	2923	2896	417.879	393.294	541.395	416.99	371.512	397.703	332.352	391.815	394.067	414.813	435.842	505.584	405.926	375.314	459.738	309.225	385.725	371.225	3299.93	3305.7	-0.0026198	0.979651	0.988639	3600.92	3300.63	0.125601	0.513257	0.813699	3445.83	2704.38	0.349577
SPCC663.18	3523	3442	2845	2931	2783	2463	2965	2939	2492	3979	3275	3216	4358	3589	3505	3850	3875	3354	218.695	201.428	170.945	145.573	141.811	123.182	160.338	150.743	133.918	232.471	204.036	181.213	234.158	190.672	180.168	217.676	230.469	193.773	2896.32	3733.21	-0.366397	0.00120654	0.0123313	3490.81	3569.48	-0.0321371	0.860818	0.967283	3341.45	3614.9	-0.113492
SPCC965.13	2762	3763	3672	3014	2330	3496	2511	2475	2820	2548	2709	4557	2669	2988	4111	3801	4014	5125	45.2434	58.1098	58.2211	39.5016	31.3298	46.138	35.8313	33.4978	39.9894	39.2825	44.536	67.7576	37.8421	41.8889	55.7625	56.709	62.9976	78.132	2942.8	3679.1	-0.322249	0.0509324	0.185806	3618.39	3030.29	0.255879	0.243437	0.596926	3460.69	4218.37	-0.285586
SPBC4F6.14	2458	3384	2518	2718	2236	3603	2725	2426	3337	3321	3142	4015	2808	3413	4287	3871	3641	5457	76.5614	99.367	75.9155	67.7356	57.1703	90.4166	73.9399	62.4351	89.9805	97.3565	98.2211	113.517	75.7043	90.9811	110.572	109.818	108.659	158.193	2767.24	3842.57	-0.473663	0.000497288	0.00622227	2966.02	3260.69	-0.136651	0.529774	0.821867	2836.89	4223.4	-0.574067
SPBC26H8.06	3511	3729	3225	3131	2096	3328	3599	3977	4161	4293	3253	3428	2795	2153	3025	3220	2803	3630	178.637	178.862	158.825	127.457	87.5394	136.421	159.517	167.189	183.275	205.575	166.11	158.318	123.089	93.7501	127.447	149.218	136.64	171.891	3365.38	3253.79	0.0486409	0.753168	0.886259	3721.05	2479.1	0.585883	0.00126192	0.0202764	3561.04	3143.62	0.179839
SPAC29A4.03c	4355	2354	2119	4025	3624	2098	3047	3459	1896	7431	4065	2527	4581	3122	2517	3577	2584	1970	219.051	111.621	103.165	161.98	149.629	85.0194	133.51	143.753	82.558	351.781	205.205	115.374	199.44	134.393	104.834	163.87	124.527	92.2203	2941.1	3685.72	-0.325593	0.180414	0.408344	3158.69	3193.83	-0.0159767	0.96465	0.992846	3028.02	2648.02	0.193404
SPCC188.06c	2716	3456	3422	2943	2716	3246	3231	3345	3499	3040	3005	3739	2917	3156	3795	3589	3303	4182	106.523	127.783	129.91	92.3517	87.441	102.57	110.392	108.398	118.802	112.216	118.285	133.112	99.0254	105.935	123.251	128.207	124.119	152.652	3118.67	3475.58	-0.156429	0.114867	0.312115	3406.22	3065.34	0.152121	0.373231	0.71693	3258.23	3607.65	-0.146945
SPAC1556.08c	2812	3142	3445	3207	3342	3284	3791	3672	3605	2989	2977	3920	2971	3388	3284	3059	3209	3169	142.764	150.381	169.293	130.269	139.277	134.326	167.664	154.033	158.443	142.822	151.688	180.649	130.557	147.208	138.06	141.451	156.094	149.737	3296.11	3276.08	0.00874885	0.907966	0.960664	3340.38	2999.56	0.155268	0.276182	0.628532	3196.03	3078.74	0.0539849
SPCC330.09	2621	3496	2374	3138	2866	4172	2320	1925	2685	3071	3092	3654	3349	3802	4743	3742	3169	4998	82.0735	103.203	71.9554	78.6192	73.6687	105.253	63.2861	49.8054	72.7855	90.5074	97.1731	103.861	90.7709	101.891	122.985	106.724	95.0765	145.659	2780.86	3788.97	-0.446319	0.00129879	0.0129482	3013.22	3692.49	-0.293283	0.170865	0.510058	2882.32	3875.74	-0.42723
SPBC3B8.07c	2694	3178	3213	3506	3175	3439	3842	4010	3840	2395	2877	3909	2216	3129	2838	3380	3842	3702	80.8071	89.8648	93.2845	84.1402	78.1747	83.1074	100.391	99.3817	99.712	67.6123	86.6088	106.43	57.533	80.3238	70.49	92.3404	110.414	103.346	3351.48	3211.58	0.0615891	0.618455	0.815049	3227.43	2543.55	0.343538	0.0607184	0.290521	3087.7	3565.72	-0.207599
SPBC15C4.01c	4041	1787	1922	4534	4335	2083	3741	3794	1790	6816	3801	2339	4457	3296	2153	3522	2788	1861	229.811	95.8057	105.799	206.302	202.368	95.4394	185.334	178.275	88.1252	364.822	216.946	120.743	219.392	160.419	101.389	182.43	151.911	98.4993	3031.72	3532.81	-0.220651	0.39086	0.644995	2777.3	3098.18	-0.157758	0.695196	0.905703	2663.42	2663.37	-3.29e-05
SPAC6F6.05	4366	1583	1971	4452	3750	1631	3295	3555	1768	8927	4317	2151	4958	3033	1882	3161	2615	1591	341.336	116.671	149.153	278.479	240.658	102.732	224.408	229.64	119.659	656.858	338.727	152.646	335.506	202.935	121.837	225.084	195.878	115.764	2865.81	3728.23	-0.379531	0.221032	0.464963	2842.43	3092.49	-0.121659	0.794883	0.945279	2726.91	2402.47	0.182689
SPCC1322.13	2720	3284	2995	2915	2811	3359	3175	3309	3688	2906	2970	3760	3538	3687	4323	3146	2762	3654	109.92	125.111	117.153	94.2513	93.2482	109.364	111.773	110.488	129.022	110.528	120.458	137.925	123.755	127.517	144.663	115.795	106.942	137.43	3076.44	3459.89	-0.169674	0.0440278	0.167041	3196.29	3588.78	-0.167088	0.245163	0.598259	3057.86	3113.94	-0.0262132
SPBC1347.05c	3642	3185	2802	3217	3304	3212	3597	3662	3087	2879	3183	3465	3387	3844	3124	3030	3493	2760	176.636	145.624	131.539	124.833	131.538	125.508	151.972	146.747	129.611	131.416	154.934	152.542	142.184	159.555	125.463	133.846	162.313	124.581	3239.1	3297.59	-0.0259366	0.762856	0.890401	3429.71	3225.33	0.0886284	0.631972	0.872857	3283.77	3032.18	0.114992
SPCC1739.10	3772	3234	3438	2730	2973	3049	3081	3609	3147	2044	2625	2846	3572	4025	3597	3511	3872	3468	149.52	120.852	131.911	86.5826	96.7374	97.3737	106.391	118.202	107.991	76.2566	104.431	102.403	122.556	136.547	118.068	126.76	147.055	127.942	3184.14	3329.79	-0.0647045	0.615656	0.813488	3720.05	3484.4	0.0943777	0.533148	0.822634	3561.54	3542.08	0.00787695
SPCC965.03	3237	3216	3408	3490	3029	3041	3180	3308	3124	4134	3051	3778	3341	2848	3235	3124	3028	3018	147.556	138.202	150.37	127.286	113.34	111.683	126.277	124.592	123.279	177.359	139.581	156.323	131.821	111.107	122.11	129.702	132.247	128.038	3169.75	3348.88	-0.0794017	0.400546	0.652676	3507.97	2933.29	0.258118	0.059864	0.287646	3357.33	2990.2	0.167053
SPAC16E8.01	3214	3441	3385	2715	2679	3233	3198	3519	3958	2124	2714	3200	3190	3582	3923	3404	3299	3789	47.3959	47.8369	48.317	32.0335	32.4294	38.4111	41.0826	42.877	50.5283	29.4793	40.1675	42.8344	40.7175	45.2071	47.9045	45.7201	46.6114	52.0024	3210.28	3292.31	-0.0365628	0.757364	0.887566	3569.54	3323.96	0.102802	0.430344	0.763069	3415.78	3419.92	-0.00175461
SPBC660.15	2077	3078	2864	1772	1989	2110	3013	3291	3326	4350	3708	5058	3129	2844	3801	4117	3302	4729	37.4885	52.3737	50.0358	25.5897	29.4691	30.6831	47.3745	49.0794	51.9694	73.8956	67.1694	82.8681	48.8835	43.9316	56.8097	67.6807	57.1022	79.4391	2575.72	3978.46	-0.627292	0.000171525	0.00270103	2843.67	3036.92	-0.094826	0.64489	0.880487	2719.29	3953.46	-0.539847
SPBC1D7.03	2430	3627	2386	4175	3143	3003	2606	2421	2890	2227	2961	2787	4190	4216	4369	3115	3690	4318	81.795	115.094	77.7388	112.439	86.8432	81.4389	76.4151	67.3326	84.2137	70.5519	100.03	85.154	122.076	121.453	121.777	95.4996	119.004	135.272	2892.19	3584.52	-0.309652	0.0232629	0.108999	2993.29	3974.85	-0.409116	0.0428951	0.231618	2862.53	3629.13	-0.342273
SPBC660.06	3935	3354	4098	2560	2982	3107	3259	4094	3091	4557	3727	3715	2526	1593	2841	3567	2266	3265	210.699	169.303	212.392	109.673	131.068	134.034	152.015	181.124	143.279	229.65	200.285	180.561	117.071	72.9997	125.966	173.958	116.25	162.707	3350.72	3201.85	0.0655533	0.731001	0.871959	4055.59	2162.85	0.906951	0.000317474	0.00669138	3882.52	2957.21	0.392686
SPAC23C11.17	2502	4021	4071	2685	2645	3471	3231	3038	4458	2708	2913	4344	2643	2920	3636	2741	2827	3643	100.135	151.711	157.705	85.977	86.8951	111.92	112.647	100.461	154.455	102.004	117.006	157.81	91.5569	100.016	120.5	99.915	108.403	135.694	3297.63	3207.57	0.0398763	0.786875	0.903051	3754.84	2856.35	0.394588	0.096555	0.376625	3589.97	3002.3	0.257944
SPBC14C8.02	3175	2733	2699	2890	3534	2754	3415	2428	2662	4046	3215	2711	3576	4474	3361	3827	4010	2929	115.59	93.799	95.1096	84.1807	105.612	80.7783	108.305	73.0354	83.8971	138.634	117.47	89.5884	112.685	139.398	101.323	126.898	139.873	99.2426	2868.65	3636.09	-0.342105	0.00310612	0.0249887	3065.83	3554.19	-0.213266	0.261102	0.613955	2935.29	3515.25	-0.260144
SPAC1687.21	3443	2981	3468	4416	3644	3492	3234	3332	3038	4497	3230	3282	3189	3121	2867	2373	2484	2331	278.436	227.266	271.465	285.731	241.901	227.519	227.831	222.64	212.687	342.278	262.157	240.921	223.223	216.007	191.99	174.787	192.466	175.442	3374.07	3103.28	0.120723	0.338881	0.595259	3522.84	2858.47	0.301485	0.0514214	0.2579	3372.47	2345.34	0.523983
SPBC660.13c	2644	4036	3776	1685	1812	2029	3443	3752	4070	3306	3533	3764	2361	2718	2947	3734	4108	4652	89.8129	129.245	124.153	45.7949	50.525	55.5284	101.882	105.305	119.684	105.693	120.446	116.058	69.4175	79.0157	82.8935	115.525	133.697	147.069	3007.26	3548.34	-0.238736	0.265091	0.513596	3707.07	2494.27	0.571684	0.00478094	0.0532444	3544.71	4075.38	-0.201207
SPAC27F1.06c	2378	3165	2796	2616	2040	3350	2473	2088	2580	3765	3407	4087	2909	3224	3957	4293	3568	5556	128.501	161.232	146.244	113.102	90.4888	145.846	116.413	93.2254	120.692	191.482	184.772	200.468	136.061	149.099	177.061	211.29	184.728	279.422	2566.17	3943.01	-0.619747	1.27e-05	0.000321554	2959.53	3133.32	-0.082316	0.65033	0.883512	2830.77	4366.28	-0.62519
SPBC1718.04	2950	3151	3639	3135	3162	3913	3362	3634	3803	1848	2530	3444	3228	3731	3763	2754	2960	2743	75.5649	76.0905	90.225	64.2503	66.4861	80.754	75.0206	76.9118	84.3313	44.5521	65.0413	80.0772	71.5694	81.7919	79.8171	64.2518	72.6449	65.3925	3346.07	3033.14	0.141506	0.194331	0.428642	3462.75	3333.91	0.054692	0.716809	0.914198	3313.37	2759.92	0.263708
SPCC1442.04c	3474	3109	3479	3831	3152	2650	3666	3522	2903	3448	3051	3422	2501	2096	2286	3747	3733	3619	111.305	93.9051	107.891	98.2056	82.8975	68.4047	102.32	93.236	80.5185	103.973	98.1063	99.5203	69.3575	57.4728	60.649	109.343	114.593	107.914	3253.33	3184.45	0.0309005	0.836001	0.927371	3582.5	2143.31	0.741122	1.91e-06	8.64e-05	3429.39	3620.07	-0.0781061
SPBP35G2.16c	4860	4259	3824	4143	3599	3155	4634	6900	4323	2422	1810	2050	1304	1244	1991	2533	2223	2399	123.548	102.068	94.0942	84.266	75.1019	64.618	102.622	144.93	95.1366	57.9482	46.1793	47.3042	28.6927	27.0648	41.9114	58.6484	54.1443	56.7587	4333.49	2046.77	1.08223	1.02e-09	9.27e-08	4609.95	1407.74	1.71128	2.69e-13	4.66e-11	4413.71	2331.32	0.920785
SPBC83.01	3250	3647	3965	3217	2644	2976	3581	3824	3831	1971	2507	3765	2993	3151	3501	2665	3040	2994	65.8391	69.6498	77.7482	52.1424	43.9676	48.5724	63.1959	64.0071	67.1857	37.5799	50.9712	69.2329	52.4811	54.6305	58.7294	49.1723	59.005	56.449	3388.4	2995.42	0.177693	0.155387	0.374645	3860.2	2998.48	0.364435	0.0097708	0.0878528	3693.37	2839.32	0.379445
SPAC1250.05	2864	2271	1796	3593	3391	2590	2734	2546	2422	4616	4151	3689	3919	3412	3066	3586	3512	3277	332.728	248.723	201.962	333.974	323.381	242.422	276.693	244.39	243.587	504.719	483.993	389.02	394.082	339.243	294.952	379.445	390.918	354.32	2618.69	3777.1	-0.528316	1.82e-05	0.000430287	2471.23	3241.44	-0.391427	0.100149	0.379977	2366.8	3383.95	-0.515831
SPAC4D7.13	3450	3210	2482	2940	2604	2158	3085	3458	2719	4963	3430	2584	3526	3179	2862	3736	3459	3516	109.738	96.256	76.4165	74.8214	67.9909	55.3027	85.4827	90.8811	74.8708	148.577	109.497	74.6068	97.0771	86.5398	75.3827	108.235	105.415	104.086	2859.2	3553.35	-0.313622	0.0309745	0.130863	3254.7	2981.95	0.126271	0.53126	0.822133	3115.91	3491.59	-0.164268
SPAC18G6.11c	2527	3011	3010	2934	2665	3500	2455	2543	2646	3832	3251	3832	3071	3183	3609	3911	3285	4054	72.6165	81.5689	83.7227	67.4574	62.8634	81.0315	61.4562	60.3791	65.824	103.639	93.7599	99.9546	76.3845	78.2804	85.8776	102.362	90.4441	108.422	2754.66	3629.2	-0.397826	3.9e-05	0.000791681	3036.42	3066.06	-0.0140039	0.920472	0.980702	2904.91	3663.46	-0.334707
SPBC31F10.15c	9376	1432	1296	2689	2622	1096	2479	3218	1102	6666	4155	1654	6020	2823	1124	5420	3053	1046	1098.31	158.137	146.947	252.022	252.122	103.437	252.97	311.461	111.752	734.922	488.483	175.87	610.38	283.012	109.028	578.27	342.649	114.036	2851.02	3646.21	-0.354955	0.462379	0.705469	4377.91	3133.19	0.482599	0.671141	0.894432	4209.14	3096.91	0.44268
SPAC3H1.09c	2906	2991	2462	3218	3305	3445	2965	2977	2936	2679	2897	3239	3458	3881	4105	3091	3468	3186	80.4268	78.0378	65.9538	71.2575	75.084	76.8157	71.4849	68.076	70.3437	69.7824	80.4681	81.3698	82.8372	91.9254	94.0766	77.9161	91.96	82.0644	2952.51	3378.76	-0.194708	0.0042296	0.031066	2973.1	3557.73	-0.259018	0.0871011	0.357892	2845.52	3181.12	-0.160827
SPCP1E11.06	2486	3346	3379	3520	3499	3976	3009	2903	3604	2602	2866	3854	2701	2952	3401	3012	2790	3284	61.9687	78.6287	81.5279	70.2027	71.5956	79.8498	65.3399	59.79	77.7715	61.0446	71.6998	87.2028	58.2763	62.9759	70.2007	68.3832	66.6332	76.1866	3224.25	3104.23	0.0547484	0.551149	0.76785	3268.85	2813.28	0.216541	0.230346	0.584294	3126.43	2960.71	0.0786173
SPAC139.01c	2190	3548	3284	2931	2676	3706	2844	2859	3454	2653	2946	3480	2967	3408	4284	3039	3048	3842	54.6096	83.4051	79.2638	58.4764	54.7749	74.4537	61.7788	58.9046	74.561	62.2631	73.7273	78.7683	64.0381	72.7296	88.4581	69.0206	72.8207	89.1634	2991.61	3344.29	-0.160866	0.141661	0.355036	3197.26	3308.65	-0.0493881	0.83381	0.956833	3056.87	3236.1	-0.0821454
SPBP4H10.11c	3422	3156	3244	2646	2498	4252	2085	2525	2235	3948	3749	4910	2808	2903	5348	2680	1963	2786	86.9918	75.6343	79.8226	53.818	52.1268	87.0858	46.173	53.0358	49.1858	94.459	95.6498	113.299	61.7861	63.1585	112.578	62.052	47.8116	65.9148	2854.53	3503.96	-0.295808	0.120026	0.320319	3496.38	3423.99	0.0301377	0.912233	0.978386	3346.88	2416.62	0.469739
SPBC1711.04	2645	3049	2410	3291	2834	3268	2851	2748	2415	3398	3004	3426	3684	3701	3694	3535	3368	3753	157.27	170.907	138.702	156.562	138.322	156.552	147.673	135.004	124.309	190.157	179.263	184.908	189.599	188.333	181.878	191.44	191.87	207.684	2770.19	3564.11	-0.363652	1.45e-08	9.22e-07	2879.56	3448.18	-0.259956	0.0692182	0.315543	2755.28	3473.36	-0.334112
SPAC6G10.07	2556	3430	3153	3110	2659	3120	2829	2953	3331	3207	2967	3304	3504	3126	3640	3365	2885	3918	63.1777	79.9246	75.4351	61.5039	53.95	62.1317	60.9144	60.3082	71.2757	74.6053	73.6022	74.1293	74.9657	66.1269	74.5019	75.7549	68.3225	90.1304	2959.7	3379.64	-0.191581	0.0237679	0.109995	3243.28	3195.01	0.0216796	0.893942	0.971579	3102.08	3310.66	-0.0938582
SPBC4.06	2905	3440	3346	3694	4065	3995	3904	4051	4059	2841	2605	2447	2883	2872	2887	2290	2295	2383	115.738	129.203	129.034	117.752	132.942	128.234	135.496	133.353	139.996	106.53	104.162	88.4937	99.4195	97.927	95.2448	83.0978	87.605	88.3607	3624.06	2654.18	0.449423	1.7e-12	2.94e-10	3442.61	2689.7	0.356113	0.00437238	0.050981	3293.59	2272.33	0.535539
SPAC17A5.08	3989	2534	2650	4036	3078	2666	3191	3917	2873	6140	3706	2931	3264	2507	2259	2593	2391	2232	234.221	140.266	150.61	189.606	148.355	126.118	163.22	190.031	146.036	339.311	218.392	156.216	165.885	125.98	109.835	138.671	134.51	121.972	3150.58	3197.8	-0.0214316	0.913325	0.962098	3276.27	2505.51	0.386938	0.152592	0.480577	3139.07	2352.75	0.415921
SPAC4D7.04c	3715	1868	2091	4073	3516	1981	2389	2943	1578	8119	4660	2554	4059	2692	2105	3921	2508	2075	206.607	97.9368	112.561	181.234	160.511	88.7617	115.741	135.234	75.9725	424.968	260.101	128.93	195.389	128.129	96.9395	198.612	133.637	107.401	2624.84	3741.21	-0.511251	0.0547322	0.195326	2746.52	2768.63	-0.01158	0.974553	0.994815	2632.95	2766.83	-0.0716242
SPBC3H7.05c	2602	3164	2078	2740	4297	3192	5617	4937	4093	1619	2673	1819	1354	2070	1906	2850	6429	3355	85.543	98.0613	66.1256	72.0721	115.961	84.5466	160.867	134.107	116.489	50.0947	88.1955	54.2822	38.5293	58.2417	51.8876	85.3385	202.505	102.653	3530.02	2766.22	0.351836	0.191582	0.425431	2785.88	1655.84	0.750551	0.00182876	0.0272794	2665.47	4148.93	-0.638308
SPBC29A3.09c	2538	3341	3369	3457	3266	3485	3008	2810	3486	2663	2665	3601	3247	3199	3915	2848	2590	3222	77.8159	96.5688	99.9826	84.8039	82.1984	86.0865	80.3413	71.1857	92.5269	76.8451	82.0057	100.218	86.1697	83.9416	99.3966	79.5316	76.0837	91.9404	3127.37	3146.11	-0.00879478	0.916287	0.962454	3282.53	3219.93	0.0277922	0.873146	0.971129	3139.66	2821.19	0.154338
SPBC20F10.01	2752	2983	2199	2821	2142	2486	3129	3143	3121	3364	3076	3370	3259	3130	3411	3798	3625	4828	191.388	195.571	148.026	156.967	122.28	139.291	189.564	180.601	187.899	220.186	214.696	212.737	196.176	186.293	196.432	240.572	241.54	312.491	2701.35	3611.94	-0.419135	0.000409983	0.00530966	2820.73	3048.91	-0.112225	0.505715	0.80923	2699.47	3991.25	-0.564174
SPAC57A7.06	2572	3477	2220	3203	2560	3754	2512	2003	2848	3078	3058	3499	2979	3198	4332	3492	3003	4791	57.634	73.4507	48.1512	57.4254	47.0889	67.7732	49.0356	37.085	55.2474	64.9149	68.7726	71.1703	57.7795	61.33	80.3821	71.2697	64.473	99.9167	2733.74	3549.71	-0.376855	0.00453158	0.0324725	2934.05	3261.43	-0.152611	0.515096	0.814684	2806.54	3673.14	-0.388206
SPAC869.11	3320	4181	3775	3153	2864	3550	4199	3990	3479	1690	2192	2771	2317	3215	3455	2453	2900	3075	88.0821	104.572	96.9423	66.9288	62.3725	75.8811	97.0465	87.4646	79.9039	42.1992	58.3661	66.7319	53.2073	72.999	75.9033	59.2748	73.7161	75.9274	3556.45	2709.17	0.392449	0.00272552	0.0227523	4003.67	2790.09	0.520994	0.00827258	0.0780993	3829.93	2750.72	0.477569
SPAC1B2.04	3243	3293	3258	3142	2783	3094	2587	2685	2652	4140	3404	3911	3271	2530	2907	3444	2783	3392	231.47	221.576	225.084	179.429	163.054	177.92	160.853	158.344	163.865	278.11	243.841	253.386	202.08	154.545	171.813	223.89	190.316	225.324	2928.11	3383.82	-0.208753	0.0960875	0.279294	3483.62	2711.98	0.361261	0.0230163	0.152641	3333.97	3131.77	0.0902008
SPBC337.16	2586	2672	2851	1655	2934	2032	5376	3254	3339	3497	2786	3281	2455	4671	2286	2704	5642	2457	251.533	245.012	268.417	128.797	234.26	159.238	455.523	261.513	281.156	320.133	271.968	289.681	206.687	388.833	184.122	239.55	525.793	222.421	2920.24	3385.01	-0.213082	0.340868	0.596611	2883.76	2933.3	-0.0245628	0.935232	0.983401	2759.67	3548.5	-0.362678
SPAC11G7.03	2422	3293	3725	2975	3473	2972	4017	3850	3956	2463	2564	3328	2856	3159	3302	2700	2714	2644	122.61	157.155	182.527	120.498	144.321	121.215	177.149	161.036	173.37	117.351	130.269	152.927	125.143	136.864	138.418	124.492	131.637	124.572	3338.58	2901.07	0.20256	0.041399	0.159579	3349.99	2897.01	0.209613	0.287096	0.639798	3203.86	2628.31	0.28573
SPAC30C2.07	2490	3449	2900	3323	3349	3437	3680	3707	3970	2352	2278	2352	2828	3183	3607	2859	2974	3648	60.8004	79.3934	68.5413	64.9198	67.1264	67.6149	78.278	74.7894	83.9193	54.0521	55.8253	52.1305	59.7699	66.5167	72.9318	63.5835	69.5766	82.9022	3284.92	2938.32	0.160829	0.107651	0.299253	3135.94	2988.38	0.0695533	0.693753	0.905615	2999.28	3090.91	-0.0433618
SPBC29A3.10c	4020	2926	3337	2952	2675	2648	2611	2778	2597	4767	3735	3513	3572	2739	2683	3374	2681	2764	306.471	210.291	246.244	180.061	167.401	162.643	173.402	174.987	171.395	342.039	285.775	243.102	235.706	178.707	169.374	234.278	195.828	196.112	2922.85	3392.4	-0.215021	0.169563	0.395286	3667.7	2804.63	0.38706	0.0816234	0.345152	3512.67	2872.14	0.290364
SPAC959.03c	2440	3159	2699	2733	2693	3580	2517	2284	2773	3079	3035	3360	2963	3677	4132	3537	3358	4337	90.7041	110.706	97.1151	81.2861	82.1759	107.22	81.5089	70.1525	89.2383	107.725	113.231	113.377	95.3376	116.982	127.192	119.755	119.6	150.048	2708.44	3554.77	-0.392388	0.000114681	0.00191915	2945.61	3345.21	-0.183523	0.313613	0.668305	2817.66	3659.5	-0.377112
SPBC1734.13	2859	3471	3802	2736	2469	3124	2537	2732	3105	3182	3271	4819	2864	2544	3502	3032	2673	3445	164.851	188.676	212.196	126.222	116.861	145.126	127.433	130.157	154.99	172.682	189.291	252.222	142.938	125.54	167.208	159.232	147.67	184.872	2945.44	3322.94	-0.174084	0.223033	0.467288	3598.56	2768.21	0.37846	0.0455045	0.238807	3442.44	2980.05	0.208102
SPBP8B7.22	4032	2161	2518	3315	2988	2428	3588	4064	2647	4806	3290	2158	3747	2918	2425	3587	3218	2275	197.727	99.9043	119.522	130.067	120.281	95.929	153.279	164.668	112.373	221.818	161.924	96.0604	159.047	122.467	98.4738	160.214	151.198	103.832	3025.4	3231.4	-0.0950312	0.592323	0.796711	3115.56	2837.6	0.1348	0.663561	0.890564	2986.13	2961.92	0.0116938
SPAC26H5.07c	3374	3783	3658	2545	2715	2595	4083	3966	3962	2076	2527	3540	2625	2905	2921	2615	3182	3055	138.897	146.814	145.76	83.8252	91.7461	86.0677	146.424	134.899	141.197	80.4345	104.405	132.281	93.5345	102.348	99.5731	98.0487	125.505	117.048	3368.12	2877.67	0.22694	0.108935	0.301881	3843.62	2628.52	0.548217	3.79e-06	0.000151936	3677.69	2890.51	0.347536
SPCC16A11.09c	2620	3348	3031	2632	2546	3120	2790	2672	3246	3271	2985	4111	3018	3260	3668	3266	2973	3546	143.558	172.94	160.753	115.386	114.513	137.732	133.173	120.969	153.971	168.684	164.15	204.466	143.133	152.873	166.425	162.992	156.076	180.829	2842.08	3401.51	-0.259401	0.00748014	0.0471849	3194.82	3091.25	0.0475614	0.754212	0.931095	3056.08	3188.06	-0.0609631
SPBC1734.01c	2685	2956	2153	2710	2595	3365	2528	1974	2260	4295	3508	3315	3204	3663	4211	3376	3124	4180	83.4845	86.6462	64.7966	67.4171	66.2323	84.2951	68.4736	50.7129	60.8323	125.688	109.469	93.5605	86.2282	97.4731	108.42	95.6064	93.0652	120.96	2529.77	3719.25	-0.556074	7.84e-07	3.15e-05	2770.57	3441.29	-0.312784	0.0972299	0.376625	2651.38	3478.85	-0.391877
SPBC428.03c	2728	2939	2360	3653	3305	3495	3620	3622	3503	2077	2453	2553	3251	3825	3350	2975	3160	3213	103.762	105.385	86.8867	111.169	103.19	107.102	119.947	113.829	115.345	74.3532	93.6403	88.144	107.03	124.512	105.512	103.063	115.159	113.739	3158.44	3022.97	0.0632557	0.513067	0.738568	2853.88	3244.99	-0.185277	0.245233	0.598259	2731.15	3049.65	-0.15912
SPAC4A8.07c	2839	2444	1973	3618	3711	2387	3724	3497	2383	5676	3676	2925	3184	3078	2365	3020	2985	2591	117.974	95.7431	79.3591	120.29	126.586	79.9155	134.808	120.068	85.7257	221.99	153.309	110.331	114.523	109.466	81.3799	114.302	118.845	100.206	2872.6	3362.74	-0.227191	0.188512	0.421581	2585.05	2690.79	-0.0578385	0.799414	0.946448	2475.26	2804.4	-0.18016
SPBC1685.09	3179	2983	3854	1941	2310	3329	3217	2874	3010	4126	4039	4604	3161	2495	2512	2850	2806	2719	677.278	599.12	794.758	330.858	403.979	571.408	597.052	505.91	555.146	827.321	863.616	890.347	582.903	454.919	443.159	553.025	572.769	539.125	2937.52	3341.02	-0.185733	0.294845	0.548431	3564.32	2546.03	0.485399	0.0134414	0.107966	3411.34	2731.42	0.320674
SPAC1296.02	3085	3119	3813	2784	2579	3318	2824	2953	3103	3371	3345	4051	2818	2415	3058	3179	2634	3523	285.499	272.113	341.557	206.138	195.917	247.39	227.666	225.8	248.597	293.614	310.682	340.298	225.728	191.273	234.342	267.956	233.55	303.435	3022.58	3224.29	-0.0932775	0.468531	0.710838	3562.69	2578.29	0.466536	0.00680959	0.0688364	3409.32	3039.35	0.165685
SPAC22H12.02	2850	2853	2963	3886	3387	3912	2557	2654	2338	4522	3323	3383	3628	2988	3193	2557	2590	2367	89.6425	84.5969	90.2085	97.7938	87.449	99.1342	70.0622	68.9731	63.6616	133.865	104.899	96.5869	98.7715	80.4333	83.1632	73.2525	78.0519	69.2901	2969.52	3233.44	-0.122801	0.356075	0.611431	3082.7	3055.28	0.012906	0.930416	0.982575	2950.3	2451.42	0.267248
SPAC17A5.14	2610	3738	3305	2812	2674	3477	3416	3806	4200	2471	2723	3335	2415	2614	3005	3095	2914	3338	43.739	59.0543	53.6101	37.7037	36.7842	46.945	49.869	52.6996	60.9316	38.9735	45.798	50.7308	35.0301	37.4905	41.7	47.2403	46.7879	52.0618	3273.07	2935.45	0.15705	0.17745	0.405777	3423.91	2496.54	0.455735	0.0122011	0.101306	3274.42	3046.25	0.104263
SPAC9G1.02	2539	3497	3324	3091	2783	3984	2796	3208	4020	2114	2465	3070	2350	3006	4200	3105	2797	3582	37.7498	49.0152	47.8365	36.7697	33.9653	47.7229	36.2137	39.409	51.7418	29.5818	36.7823	41.4321	30.2423	38.2496	51.7087	42.0471	39.8436	49.5657	3180.02	3004.73	0.0817278	0.515719	0.74077	3321.07	2961.8	0.165157	0.506359	0.809275	3176.29	3089.22	0.0401305
SPAPB24D3.08c	2994	3269	4104	3732	4023	4040	3632	4372	4772	2314	2072	2668	2085	2021	3242	1642	1945	2876	132.123	135.996	175.3	131.768	145.73	143.637	139.623	159.411	182.302	96.1079	91.7673	106.871	79.6396	76.3274	118.469	65.997	82.2361	118.119	3790.49	2353.16	0.687767	1.24e-08	8.11e-07	3684.93	2278.66	0.693413	0.00424678	0.0504437	3525.66	2106.95	0.742738
SPAC22A12.05	5469	1247	930	2562	3008	771	4672	4233	946	4389	3867	1340	5202	4183	1058	4458	6004	1389	827.612	177.897	136.222	310.197	373.652	94.0002	615.894	529.269	123.929	625.104	587.304	184.065	681.372	541.743	132.577	614.443	870.511	195.625	2618.82	3640.56	-0.475253	0.297295	0.551042	2758.4	3278.63	-0.249273	0.800288	0.946448	2650.29	3886.51	-0.552339
SPBC582.07c	2828	3551	4081	3072	2799	2701	2866	3136	3217	2748	2952	3502	3013	2862	3378	2992	2854	3175	141.438	167.425	197.56	122.927	114.91	108.834	124.867	129.59	139.284	129.351	148.174	158.982	130.431	122.502	139.897	136.292	136.759	147.786	3098.4	3106.7	-0.00403679	0.970545	0.986003	3714.12	2877.12	0.36841	0.0437077	0.234097	3552.67	2940.46	0.272895
SPAC7D4.03c	2207	3216	3970	2568	2732	4324	2433	2376	3028	2492	2723	4091	2527	2894	4667	2959	2723	3710	45.775	62.8819	79.7008	42.6148	46.5133	72.2549	43.9594	40.7176	54.3683	48.6454	56.6818	77.0198	45.3656	51.3701	80.1543	55.8977	54.1113	71.6149	2928.92	3240.96	-0.146131	0.356181	0.611431	3331.84	3124.96	0.0924679	0.75966	0.93435	3186	3059.06	0.0586816
SPAC21E11.06	2442	3375	3011	3030	2780	3173	2604	2620	3099	3203	2886	3727	3149	3279	3941	3034	2567	3640	82.1205	106.995	98.0085	81.5245	76.74	85.967	76.2837	72.7977	90.2177	101.375	97.4031	113.766	91.6588	94.37	109.743	92.9276	82.7079	113.923	2848.18	3318.36	-0.220601	0.0156795	0.0828519	3132.16	3221.76	-0.0406677	0.817272	0.949377	2995.63	3008.29	-0.00605955
SPBC17G9.06c	3075	3568	3153	2649	2490	2515	2489	2760	2891	3506	3196	4298	2875	2999	2907	3066	3527	3551	149.445	163.473	148.323	103.005	99.3361	98.4761	105.377	110.83	121.632	160.368	155.889	189.605	120.94	124.738	116.989	135.716	164.232	160.617	2812.74	3398.86	-0.273198	0.0365457	0.145946	3480.53	2732.92	0.348904	0.00441037	0.051206	3330.13	3310.87	0.00842073
SPAC4G9.20c	2883	3652	3305	2525	2959	3122	2878	3319	3287	2999	2833	3945	2431	2632	3186	2882	2796	3873	143.78	171.7	159.541	100.753	121.135	125.442	125.035	136.764	141.912	140.767	141.799	178.587	104.939	112.338	131.572	130.91	133.6	179.766	3055.42	3125.74	-0.0328964	0.788844	0.903535	3493.64	2562.28	0.447293	0.00706709	0.0706166	3341.98	3111.5	0.103108
SPAC1F7.03	3044	3174	3256	2578	2772	3013	3091	3028	3340	2069	2591	2897	2983	3611	3510	3010	3934	3549	70.9382	69.7311	73.4458	48.0682	53.0273	56.5706	62.7508	58.3044	67.3824	45.38	60.6001	61.2818	60.1706	72.0194	67.7339	63.8889	87.8385	76.9743	2987.69	3177.92	-0.0891988	0.456441	0.700458	3369	3141.78	0.100715	0.457018	0.780209	3224.01	3428.41	-0.0886427
SPBC30B4.05	2328	3382	3799	3201	2507	3568	2423	2419	3175	2730	2987	3583	2947	3232	4034	3012	2614	3500	51.8861	71.06	81.9566	57.0812	45.8662	64.0691	47.0442	44.5465	61.2599	57.2663	66.8149	72.4873	56.8517	61.649	74.4504	61.1429	55.8198	72.6006	2926.27	3229.14	-0.142207	0.248076	0.4955	3372.88	3171.29	0.0889218	0.699043	0.906857	3225.34	2971.68	0.118196
SPAC13G7.06	2835	3283	3084	3561	3251	4048	3155	3476	3517	3318	2910	2832	2716	2558	3328	2341	2254	2945	138.737	151.459	146.084	139.429	130.596	159.601	134.501	140.55	148.997	152.822	142.924	125.8	115.044	107.134	134.861	104.343	105.684	134.131	3276.03	2851.37	0.200361	0.0193829	0.0968626	3269.51	2672.73	0.290742	0.0614249	0.293105	3128.17	2456.7	0.3486
SPCC285.03	2518	3371	3471	3163	2790	3473	2542	2420	2597	3116	2910	3585	3163	3352	4023	2826	2631	3448	88.2097	111.328	117.696	88.6542	80.2298	98.0215	77.5748	70.0464	78.7584	102.737	102.311	113.998	95.9081	100.497	116.701	90.1687	88.3073	112.417	2875.52	3274.73	-0.187725	0.0768665	0.243052	3321.88	3273.94	0.0209812	0.909524	0.977563	3177.17	2900.93	0.131253
SPBC19C7.10	2821	3450	4052	2718	2678	3297	3439	3743	4184	2738	2829	3249	2613	2521	2894	2680	2556	2907	113.288	130.612	157.506	87.3311	88.2798	106.673	120.309	124.197	145.457	103.486	114.021	118.434	90.827	86.6442	96.2369	98.0252	98.3458	108.65	3322.75	2830.73	0.231141	0.0474151	0.175566	3666.2	2496.52	0.554378	0.00205979	0.0298699	3507	2654.1	0.402037
SPCC18.05c	2628	3413	3109	1814	1896	2722	2343	2009	2338	3469	3410	4180	2624	2972	3501	4216	3612	5087	108.44	132.765	124.174	59.8879	64.2202	90.4912	84.2208	68.494	83.5163	134.721	141.217	156.562	93.7177	104.954	119.624	158.448	142.799	195.357	2458.4	3757.14	-0.61204	0.000396058	0.00518995	3248.01	2825.52	0.201041	0.244329	0.597173	3106.84	4204.65	-0.436518
SPAC26A3.08	2729	2837	2764	2575	2440	2993	2448	2612	2860	3757	3374	3517	3421	3228	3578	3445	3078	3568	163.644	160.376	160.429	123.542	120.104	144.597	127.877	129.414	148.466	212.034	203.055	191.433	177.56	165.66	177.665	188.152	176.84	199.125	2649.72	3505.86	-0.404132	7.12e-07	2.92e-05	2962.32	3181.7	-0.10308	0.366143	0.714179	2834.93	3287.68	-0.213797
SPCC320.11c	2477	2487	2319	2928	2193	3043	2171	1854	1873	5797	3852	3987	3113	3156	3250	3540	3145	4026	191.53	181.288	173.563	181.143	139.194	189.569	146.236	118.448	125.375	421.872	298.928	279.836	208.346	208.849	208.092	249.308	232.994	289.726	2324.75	3854.29	-0.729393	8.83e-07	3.47e-05	2590.81	2961.77	-0.193083	0.0961803	0.376068	2479.65	3488.65	-0.492583
SPAC26A3.10	2926	3308	3316	3138	3432	3731	3379	3107	3340	2624	2424	2789	2612	2988	3678	2775	2600	2949	56.9679	60.7163	62.491	48.882	54.8497	58.5244	57.3098	49.9813	56.2946	48.0826	47.3652	49.2892	44.0174	49.7878	59.2968	49.2087	48.5003	53.4361	3230.15	2866.08	0.172257	0.0124145	0.0690901	3393.79	2880.54	0.236524	0.165484	0.502046	3247.17	2712.85	0.259382
SPAC1834.06c	4873	1675	1768	3691	2798	1608	2781	3291	1811	7433	4434	2231	4566	2536	1804	3794	2237	1765	244.756	79.3115	85.9541	148.327	115.36	65.0698	121.681	136.576	78.7445	351.374	223.513	101.715	198.504	109.012	75.0304	173.563	107.651	82.5061	2661.95	3520.8	-0.403425	0.17178	0.398335	2987.23	2789.15	0.0989669	0.840892	0.960018	2866.63	2535.22	0.177184
SPBC1289.06c	3383	4313	4313	3087	2451	3008	3276	3500	3459	4113	2852	3519	2241	2028	2905	2011	2113	2504	130.649	157.024	161.224	95.385	77.6994	93.5917	110.213	111.682	115.643	149.496	110.541	123.359	74.9102	67.0283	92.8994	70.7357	78.1841	89.9999	3389.1	2758.48	0.296982	0.0898602	0.268226	4263.57	2227.84	0.936396	1.58e-06	7.61e-05	4078.3	2161.14	0.916209
SPBC25B2.03	2906	3738	3842	2235	2035	3086	3604	4086	3894	2048	2480	3607	1942	2423	2976	3230	3111	3832	78.7577	95.5037	100.786	48.4635	45.2723	67.3828	85.0876	91.4967	91.3603	52.2391	67.4558	88.7341	45.5556	56.2001	66.7872	79.7302	80.7816	96.6555	3228.92	2908.05	0.150958	0.400107	0.652658	3722.62	2278.02	0.70851	0.000720523	0.012846	3560.76	3315.17	0.103132
SPAC4F10.13c	2230	3203	2607	3078	2594	3529	2559	2104	2891	2591	2958	3016	3046	3464	3891	3738	3180	4231	48.4762	65.6394	54.8544	53.5343	46.2876	61.8061	48.4594	37.7902	54.4046	53.0102	64.5345	59.5117	57.3125	64.4448	70.0403	74.0092	66.2317	85.5994	2694.29	3400.04	-0.335691	0.00294089	0.0239772	2851.6	3231.69	-0.180482	0.330035	0.685072	2727.14	3630.12	-0.412581
SPBC16H5.04	3134	2871	2858	2823	2542	2645	3033	3199	2762	2913	3070	3521	3577	3365	2798	3334	3235	3185	287.394	248.196	253.681	207.123	191.348	195.416	242.29	242.383	219.263	251.412	282.545	293.084	283.918	264.089	212.466	278.463	284.228	271.826	2828.64	3282.58	-0.214906	0.0173966	0.0892568	3155.26	3036.78	0.0552286	0.750206	0.928793	3020.44	3180.76	-0.0746649
SPAC19D5.04	2361	3046	3358	3498	2703	3534	3050	3586	3606	2729	2453	3557	2362	2642	3502	2881	2709	3274	16.4895	20.0551	22.7007	19.5466	15.4963	19.8854	18.5565	20.6934	21.8023	17.9384	17.1941	22.5498	14.2787	15.7918	20.2531	18.3265	18.1274	21.2811	3118.17	2949.39	0.0802895	0.423987	0.671283	3111.62	2639.61	0.237324	0.273245	0.626934	2976.24	2888.39	0.0432582
SPAC1805.02c	2764	2964	2924	3668	3320	3561	2626	2682	3004	2660	2656	3487	3262	3076	3705	2644	2567	3258	171.428	173.303	175.537	182.017	169.026	177.939	141.881	137.44	161.29	155.272	165.327	196.31	175.115	163.274	190.281	149.358	152.54	188.061	2985.49	3077.02	-0.0436764	0.586416	0.792634	3076.02	3122.4	-0.0216119	0.867884	0.969574	2943.5	2759.74	0.092988
SPBC106.04	2059	3049	3425	2860	2690	3363	2943	3016	3953	2514	2493	3495	2804	2944	4084	2884	2557	3567	49.203	68.6873	79.2214	54.6816	52.7665	64.7468	61.2647	59.5493	81.7761	56.5417	59.7899	75.8106	57.9974	60.2088	80.8136	62.7702	58.5438	79.3309	2974.38	3077.93	-0.0494551	0.675493	0.84616	3026.29	3051.15	-0.0117981	0.962065	0.992682	2893.8	2933.25	-0.0195056
SPCC825.03c	2495	4101	3650	1415	1521	2443	2733	2698	3606	2850	3104	4266	2111	2579	3239	3450	3554	4830	100.082	155.081	141.718	45.4132	50.0825	78.9523	95.5014	89.4206	125.221	107.597	124.962	155.329	73.2942	88.5367	107.587	126.046	136.59	180.317	2731.1	3408.97	-0.319929	0.154448	0.373559	3630.53	2460.34	0.561322	0.0220041	0.148771	3471.04	3856.59	-0.151914
SPAC9.03c	2070	3383	3082	2746	2634	3586	2785	3026	3454	2218	2573	3088	2594	2972	3868	3267	3174	4106	21.2914	32.8034	30.6841	22.5982	22.2393	29.7166	24.9542	25.7165	30.7553	21.4715	26.561	28.8309	23.094	26.1619	32.9445	30.606	31.2792	39.3058	2909.13	3144.7	-0.112369	0.370199	0.626765	3024.45	2927.61	0.0469623	0.846323	0.963231	2891.6	3436.7	-0.2491
SPBC16G5.01	2900	2710	3078	3788	3096	3355	2367	2735	2616	4460	3150	3416	3648	2821	3111	2768	2182	2408	182.593	160.857	187.587	190.825	160.014	170.19	129.828	142.283	142.59	264.295	199.052	195.232	198.809	152.011	162.2	158.736	131.63	141.106	2895.27	3164.32	-0.128207	0.326474	0.584511	3092.13	2984.51	0.0511141	0.766489	0.93486	2959.66	2395.85	0.304817
SPBC19G7.15	2605	3208	3124	2931	2552	3420	2863	2822	3094	3159	2873	3050	2989	3025	3577	3178	2788	3326	108.506	125.97	125.952	97.6794	87.2567	114.77	103.885	97.1213	111.566	123.841	120.103	115.317	107.763	107.835	123.376	120.566	111.264	128.936	2902.34	3159.82	-0.122806	0.117035	0.315068	3173.77	2980.95	0.0904328	0.546445	0.82987	3036.11	3026.83	0.0044373
SPBC902.05c	2638	3519	3629	2827	3271	3354	3967	4090	4787	2375	2472	3143	2382	2536	2664	2212	2283	2342	117.368	147.597	156.282	100.633	119.461	120.225	153.752	150.352	184.375	99.4505	110.381	126.931	91.7302	96.5631	98.146	89.6362	97.3187	96.9764	3491.92	2534.02	0.462581	4.46e-05	0.000888706	3473.16	2358	0.558713	0.00100196	0.0168265	3321.88	2230.06	0.574988
SPAC13G7.04c	3177	3596	2661	1557	1655	1963	3314	4013	3829	2118	2503	2620	2630	3058	2647	3224	5088	4794	70.3637	75.0818	57.0457	27.5905	30.0885	35.0274	63.9394	73.4363	73.4144	44.1495	55.6369	52.672	50.4177	57.9636	48.5455	65.0354	107.968	98.8174	2839.37	3261.46	-0.199989	0.388466	0.641809	3352.71	2594.59	0.369842	0.0354328	0.207729	3208.24	4285.6	-0.417687
SPBC337.14	4235	1725	1433	5069	3901	1803	2814	3112	1628	6251	4013	1705	4767	3079	1817	3033	2548	1496	365.541	140.364	119.722	350.062	276.394	125.382	211.588	221.938	121.647	507.809	347.634	133.584	356.142	227.446	129.868	238.439	210.716	120.176	2782.8	3271.18	-0.233249	0.429681	0.676818	2652.86	3026.52	-0.190127	0.694054	0.905615	2545.16	2308.31	0.140864
SPBC1778.09	3013	3863	3447	3016	2523	3034	3615	3682	3801	2661	2589	3126	2315	2269	2665	2662	2843	3292	106.077	128.213	117.466	84.9561	72.9141	86.0587	110.871	107.107	115.847	88.1732	91.48	99.8987	70.5456	68.3667	77.6934	85.36	95.8993	107.867	3281.29	2772.15	0.243224	0.0460589	0.17227	3664.76	2253.63	0.701482	3.27e-06	0.000135003	3505.6	2868.82	0.28925
SPAC24B11.08c	3160	3525	3399	2115	2342	2614	3306	3787	3864	2527	2687	3494	2396	2868	3128	2795	3147	3257	118.658	124.782	123.54	63.5417	72.1883	79.0807	108.142	117.494	125.606	89.3063	101.262	119.091	77.8738	92.1668	97.261	95.5903	113.219	113.823	3088.17	2977.5	0.0525504	0.715563	0.865452	3583.98	2607.28	0.458982	0.00208297	0.030122	3429.3	3001.82	0.192121
SPBC1604.11	3046	3220	3221	2786	2595	3061	2981	2843	3121	3354	3306	3998	2870	2411	2735	3231	2617	2989	252.706	251.84	258.656	184.93	176.723	204.6	215.443	194.882	224.152	261.889	275.27	301.076	206.093	171.186	187.891	244.144	208.02	230.789	2942.08	3125.48	-0.0873018	0.465274	0.707943	3373.27	2495.31	0.434949	0.00155058	0.0241686	3228.03	2877.65	0.165718
SPAC4A8.04	2760	2659	3921	1786	2846	2906	4497	6034	5751	1359	1751	2491	1461	1802	2116	3180	3422	3632	89.8162	81.5732	123.506	46.5015	76.0241	76.1898	127.483	162.241	162.014	41.623	57.1876	73.5812	41.152	50.1865	57.0196	94.2531	106.694	110.001	3610.45	2412.56	0.581634	0.0196	0.0976061	3322.77	1669.9	0.992571	2.02e-05	0.000647581	3179.74	3338.49	-0.0702887
SPBP8B7.12c	4349	2525	1983	2717	1920	1413	2264	2826	1909	7248	4409	2596	3383	2346	1747	4422	3738	2498	326.609	178.766	144.148	163.256	118.362	85.4942	148.115	175.356	124.111	512.301	332.315	176.966	219.906	150.783	108.641	302.469	268.963	174.596	2423.15	3718.49	-0.617872	0.0211968	0.102704	3167.57	2337.25	0.438564	0.238296	0.593063	3036.25	3475.63	-0.195032
SPCC306.06c	3230	2919	2812	3233	3380	3060	3293	3279	2667	2726	2582	2598	3433	3699	3121	2692	2899	2629	153.178	130.5	129.079	122.67	131.577	116.915	136.041	128.483	109.492	121.671	122.891	111.836	140.917	150.129	122.561	116.276	131.722	116.035	3034.62	2971.99	0.0298548	0.700706	0.855322	3190.61	3193.7	-0.00140757	0.992885	0.998675	3054.44	2682.78	0.187159
SPAC22F8.09	2669	2323	1853	3678	2779	3127	1993	1626	1637	6000	3783	3128	3405	3162	3204	3681	2760	3330	125.644	103.092	84.4335	138.53	107.387	118.598	81.7306	63.2446	66.7122	265.835	178.731	133.662	138.741	127.392	124.896	157.827	124.485	145.895	2348.04	3689.45	-0.651908	0.000267478	0.00379134	2438.39	3042.27	-0.319248	0.100213	0.379977	2334.78	3180.01	-0.445822
SPAPB1A10.12c	2370	3284	3556	2900	3017	3804	3005	3175	3756	2613	2934	3732	2207	2536	2932	2551	2523	3207	87.8242	114.724	127.548	85.9812	91.7723	113.57	97.0051	97.2119	120.491	91.1325	109.118	125.532	70.7886	80.4269	89.969	86.0992	89.5773	110.603	3139.66	2861.69	0.133772	0.258513	0.505624	3267.87	2383.99	0.454971	0.0282235	0.175546	3125.25	2698.72	0.211731
SPBC4B4.09	2554	3392	3198	2641	2486	2712	2893	2870	3072	2967	3129	3831	2641	3088	3293	2875	3061	3378	84.7154	106.067	102.675	70.0889	67.6882	72.4748	83.5938	78.6562	88.2118	92.6247	104.164	115.346	75.8237	87.6607	90.4474	86.8565	97.2791	104.281	2825.81	3201.67	-0.180288	0.0904965	0.269689	3245.34	2803.9	0.210949	0.210641	0.563379	3104.1	3037.83	0.0311977
SPCC285.17	3036	3667	3132	1228	1137	1223	3423	3292	3381	3700	3917	4186	2238	2383	2197	4029	4190	3680	113.82	129.602	113.654	36.8344	34.9902	36.9401	111.791	101.973	109.73	130.553	147.38	142.45	72.6225	76.4586	68.2039	137.574	150.503	128.401	2616.73	3494.61	-0.417416	0.125693	0.330145	3493.21	2122.51	0.718846	2.09e-07	1.25e-05	3342	3883.06	-0.216423
SPAC631.01c	2782	3213	2978	3491	3228	3610	2722	2854	3541	2378	2554	3279	2723	3143	3437	2478	2522	3075	162.269	176.674	168.132	162.917	154.555	169.645	138.309	137.544	178.8	130.544	149.51	173.607	137.474	156.895	166.005	131.644	140.941	166.927	3087.15	2884.1	0.0980359	0.225892	0.471431	3188.22	2890.88	0.141225	0.324385	0.681425	3050.43	2632.3	0.212709
SPBC1711.12	2912	2925	2900	6247	4554	4424	3289	3368	2881	2232	2011	2731	2530	2406	2809	1828	1982	1879	93.7246	88.7507	90.3456	160.869	120.317	114.718	92.2169	89.5662	80.273	67.6121	64.9598	79.7868	70.482	66.2742	74.8647	53.5872	61.1196	56.285	3594.18	2297.46	0.645686	7.71e-07	3.12e-05	3107.94	2408.41	0.36783	0.00321946	0.0415894	2974.5	1856.56	0.680049
SPBC17D1.17	2276	2190	2513	6749	6023	4933	2894	3317	3555	2157	1936	2009	2613	2106	2822	1953	1669	2040	849.21	770.319	907.574	2014.75	1844.7	1482.89	940.645	1022.58	1148.28	757.462	724.967	680.409	843.874	672.493	871.893	663.694	596.642	708.397	3657.73	2171.74	0.752184	2.53e-05	0.000559987	2483.27	2344.95	0.0826457	0.635307	0.874128	2376.71	1844	0.366046
SPAC3A12.16c	2721	3277	2752	2495	2332	2474	2937	2904	2838	3089	3044	3594	2816	3051	3355	3134	3278	3662	137.156	155.721	134.271	100.623	96.4908	100.471	128.966	120.947	123.841	146.546	153.993	164.442	122.861	131.618	140.037	143.883	158.311	171.794	2708.46	3287.88	-0.279849	0.00679492	0.0440966	3107.92	2866.7	0.116566	0.415775	0.752507	2973.42	3285.28	-0.143847
SPAP27G11.06c	5945	1595	1490	2634	2493	1316	2836	3451	1525	7214	4289	2067	4397	2575	1545	4204	2790	1358	498.495	126.082	120.932	176.711	171.594	88.9038	207.157	239.091	110.699	569.315	360.94	157.324	319.125	184.787	107.275	321.066	224.144	105.977	2578.52	3483.09	-0.433854	0.196516	0.431192	3251.78	2668.98	0.28493	0.61863	0.866813	3122.69	2720.02	0.199153
SPCC550.13	2201	3304	3104	2095	2190	2705	2973	3028	3731	2646	2943	3504	2426	2668	3377	3096	3355	4234	63.8994	90.4276	87.2259	48.6632	52.1906	63.2703	75.1894	72.6345	93.7705	72.2994	85.7507	92.3397	60.9626	66.2902	81.1842	81.8655	93.3221	114.402	2770.92	3203.91	-0.209518	0.157604	0.37769	3052.62	2630.02	0.214982	0.31861	0.67536	2919.02	3483.82	-0.255131
SPAC17G6.09	2993	2775	2404	3324	3233	3110	3065	3150	2962	2480	2445	2466	3513	3434	2980	3230	3144	2857	140.615	122.905	109.321	124.947	124.681	117.717	125.441	122.277	120.468	109.659	115.285	105.163	142.856	138.074	115.932	138.213	141.521	124.922	2932.08	2993.59	-0.0300433	0.697346	0.854343	2909.24	3093.39	-0.0885482	0.608872	0.863703	2785.05	3010.92	-0.112535
SPCC24B10.05	4995	1184	1305	4019	3348	1696	2383	3028	1277	6578	3676	2131	5727	2908	1663	3585	2697	1248	596.009	133.184	150.721	383.685	327.924	163.042	247.7	298.527	131.908	738.719	440.213	230.806	591.48	296.96	164.313	389.609	308.328	138.591	2533.88	3436.23	-0.439485	0.180778	0.408834	2696.8	3230.73	-0.260631	0.666955	0.892431	2590.13	2454.91	0.0773308
SPAPB2B4.02	3770	2496	2314	4180	3638	2566	3918	4213	3087	5295	2746	1964	3149	2521	1688	2288	2130	1408	286.482	178.807	170.203	254.14	226.929	157.097	259.361	264.52	203.075	378.696	209.424	135.471	207.121	163.952	106.217	158.356	155.078	99.5779	3272.06	2639.56	0.309942	0.152232	0.370094	3063.85	2299.77	0.413859	0.190207	0.53757	2935.47	1901.22	0.626632
SPAC22G7.01c	2627	3323	3430	2318	2467	2728	2441	2588	2615	3186	3044	4154	2361	2888	3207	2944	3445	3484	85.0173	101.382	107.445	60.0206	65.5371	71.1291	68.8176	69.2025	73.2627	97.0423	98.8695	122.028	66.1361	79.9891	85.9428	86.7777	106.82	104.937	2695.19	3258.67	-0.274015	0.04331	0.164995	3330.41	2626.45	0.342577	0.061584	0.293596	3185.71	3222.67	-0.0165763
SPCC569.06	3023	2889	3029	2795	2957	2884	3363	3440	2997	2560	2569	3115	2562	2941	2780	2771	3262	3263	104.346	94.0086	101.2	77.1894	83.7834	80.2024	101.122	98.108	89.5544	83.1657	88.996	97.5981	76.5439	86.8796	79.4592	87.1156	107.879	104.823	2986.77	2925.36	0.0298944	0.73741	0.877138	3181.75	2576.91	0.304143	0.0192161	0.135371	3045.41	3034.54	0.00516412
SPAC13G7.01c	2773	3017	2913	2456	2315	2869	3037	3099	3266	3064	2838	3377	2806	2945	2775	2917	3236	3449	80.3074	82.3692	81.6569	56.908	55.0335	66.941	76.6187	74.1544	81.8815	83.5146	82.4875	88.7736	70.3378	72.9924	66.5475	76.9423	89.7902	92.9614	2814.66	3108.53	-0.143361	0.163418	0.386444	3093.79	2654.03	0.221232	0.0564833	0.275846	2960.44	3132.79	-0.0816036
SPAC22E12.16c	2378	3476	2945	2757	2695	2941	2870	3085	3104	2475	2707	3157	2715	3039	3202	3151	2986	3467	56.273	77.5446	67.456	52.1993	52.3501	56.0711	59.1636	60.3189	63.5878	55.1228	64.2905	67.8126	55.6101	61.5468	62.7441	67.9141	67.7007	76.3565	2862.16	3041.43	-0.0877585	0.332574	0.589717	3120.44	2784.39	0.164428	0.360896	0.710506	2984.1	3130	-0.0688015
SPAC1093.01	2535	3263	3083	2417	2047	3056	2023	1829	2089	3273	3479	4316	2533	2896	3893	3262	3281	3841	32.8673	39.8829	38.6906	25.0727	21.7858	31.9223	22.8489	19.5934	23.447	39.9392	45.27	50.7942	28.426	32.1344	41.7958	38.5205	40.7574	46.3483	2455.03	3489.1	-0.507235	0.0010444	0.0112192	3152.77	2892.12	0.124476	0.547207	0.8303	3015.76	3385.2	-0.166667
SPBC4B4.05	6978	1330	1052	2196	2678	823	3229	3733	836	5223	3408	1738	5312	3223	1049	4909	4324	1022	901.245	161.937	131.515	226.926	283.918	85.6382	363.299	398.364	93.4722	634.892	441.755	203.755	593.835	356.253	112.189	577.468	535.072	122.848	2546.5	3443.11	-0.435225	0.338568	0.595259	3381.03	3010.82	0.1673	0.865302	0.968975	3249.61	3350.47	-0.0441127
SPCC74.03c	2248	3609	3247	2525	2471	3137	2847	2991	3790	2721	2740	3737	2328	2829	3463	2753	2666	2956	63.2839	95.7784	88.4761	56.8719	57.1005	71.1487	69.8182	69.5702	92.3635	72.0931	77.4137	95.4921	56.7251	68.1579	80.7258	70.5872	71.9071	77.4471	2933.29	2960.38	-0.013347	0.914425	0.962454	3226.46	2675.4	0.270205	0.25158	0.604674	3084.85	2730.14	0.176296
SPAC1805.17	2401	3199	2719	2933	2358	2988	1963	2543	2797	2893	2678	3681	3238	3244	3776	3369	2827	3423	41.2763	51.845	45.2444	40.3423	33.2754	41.3852	29.3977	36.1215	41.6261	46.8086	46.2051	57.441	48.1816	47.7283	53.7532	52.7513	46.5639	54.7671	2606.32	3283.62	-0.333459	0.000788628	0.00892116	2952.38	3188.87	-0.111134	0.484692	0.800042	2823.95	3132.47	-0.14955
SPAC2F3.18c	4726	1593	1882	2557	2235	1356	2452	3229	1913	7998	5048	2782	3740	1991	1550	3663	2399	1870	490.105	155.738	188.913	212.161	190.258	113.295	221.514	276.677	171.741	780.63	525.394	261.879	335.709	176.707	133.104	345.984	238.364	180.485	2421.34	3569.28	-0.559842	0.070659	0.229714	2945.62	2279.64	0.369751	0.444533	0.772119	2826.56	2581.37	0.130847
SPBC4F6.17c	3355	3989	5198	6365	3055	5107	1353	1690	1725	3260	3073	3464	3017	1704	2569	1461	1263	1259	90.5782	101.526	135.836	137.489	67.7038	111.084	31.821	37.6988	40.3167	82.8356	83.2653	84.89	70.5021	39.372	57.4326	35.9256	32.67	31.6345	3471.25	2387.01	0.540244	0.0697237	0.228011	4455.19	2270.54	0.972469	0.000414285	0.00832729	4261.8	1297.93	1.71525
SPAC8F11.08c	2775	3169	2616	2860	2922	2825	3347	3776	3169	2455	2750	3355	2744	2905	2765	2691	2809	2849	135.801	146.2	123.915	111.981	117.379	111.382	142.686	152.68	134.254	113.073	135.065	149.032	116.231	121.667	112.047	119.944	131.707	129.759	2987.33	2866.05	0.0597748	0.477289	0.714998	3041.81	2618.82	0.216049	0.113118	0.409236	2910.56	2723.5	0.0958782
SPCC1739.12	2214	3325	3324	2396	2247	3048	2779	2995	2949	2906	2809	3626	2373	2505	3522	3128	2971	3626	44.2792	62.6899	64.3472	38.3397	36.8889	49.1126	48.4167	49.4913	51.0577	54.6998	56.3825	65.826	41.0786	42.8762	58.3277	56.9786	56.9298	67.4923	2763.02	3110.82	-0.171126	0.180157	0.408262	3142.79	2606.38	0.27	0.256233	0.608674	3005.2	3169.03	-0.0765262
SPCC31H12.05c	2385	3127	2352	2244	2099	2259	3031	2810	3245	3294	2988	3564	2619	2927	2987	3493	3577	3718	71.1753	87.9736	67.9399	53.5801	51.419	54.3141	78.7973	69.2879	83.8339	92.5193	89.4936	96.5441	67.6506	74.7567	73.8141	94.9429	102.276	103.265	2575.06	3311.95	-0.363132	0.00424597	0.0310904	2791.19	2653.56	0.0729855	0.662986	0.890172	2669.97	3518.48	-0.398062
SPBC609.05	2193	2787	2931	2997	2697	2932	2892	2892	3104	3225	2716	2748	3286	3030	3351	3083	2691	3156	82.347	98.6574	106.53	90.04	83.1305	88.701	94.6001	89.7258	100.901	113.974	102.355	93.6641	106.8	97.3729	104.195	105.44	96.8139	110.293	2762.49	3081.15	-0.157598	0.0151661	0.0805998	2808.74	3007.98	-0.098827	0.542351	0.82597	2686.66	2908.96	-0.114657
SPAC23D3.06c	2080	3119	2767	2974	2599	3497	2540	2675	3018	2361	2479	2809	3016	3267	3676	3152	2736	3846	32.969	46.6059	42.452	37.7157	33.8158	44.6574	35.072	35.0329	41.4119	35.2214	39.4356	40.4149	41.3779	44.3178	48.2482	45.5042	41.5502	56.7356	2742.26	3079.99	-0.167631	0.0959998	0.279294	2824.55	3095.24	-0.13199	0.489042	0.802792	2700.97	3169.26	-0.230626
SPBC11B10.07c	2935	2785	2950	2822	2837	2829	3084	3616	2770	2356	2496	3340	2911	3139	2938	2755	3068	2900	144.031	128.842	140.125	110.801	114.282	111.85	131.84	146.618	117.677	108.816	122.931	148.779	123.648	131.833	119.389	123.138	144.251	132.449	2902.52	2925.74	-0.011662	0.887846	0.952165	3085.48	2797.51	0.141327	0.261398	0.614098	2953.3	2847.14	0.052815
SPAC30D11.04c	2281	3274	2564	3020	2675	3059	2945	2897	3334	1934	2185	2662	3212	3369	3521	3053	2860	3619	43.9971	59.5334	47.87	46.6063	42.3538	47.5372	49.4844	46.1697	55.6709	35.1094	42.298	46.6073	53.6253	55.6142	56.2377	53.635	52.8542	64.9667	2830.09	2970.08	-0.0697643	0.5232	0.74747	2879.59	3142.14	-0.125825	0.466512	0.786994	2753.94	3105.59	-0.17332
SPBC365.01	2456	3482	3647	2438	2397	2898	2931	3004	3218	3250	3217	3851	2294	2237	3697	2540	2165	2713	95.529	127.679	137.306	75.8717	76.5324	90.8157	99.3132	96.5421	108.357	118.976	125.582	135.965	77.2317	74.4662	119.075	89.9836	80.6825	98.2111	2901.13	2940.2	-0.0193731	0.897187	0.955276	3400.31	2550.8	0.4147	0.111506	0.405945	3251.79	2415.7	0.428814
SPBC577.06c	2064	3122	2825	2789	2729	3370	2822	2792	2978	2302	2505	3072	2902	3276	3712	2891	2933	3322	23.9826	34.1983	31.7726	25.9284	26.0293	31.5481	28.5646	26.8048	29.9555	25.1745	29.2123	32.4008	29.1864	32.5775	35.7157	30.5956	32.6523	35.9245	2767.99	3031.71	-0.131396	0.136295	0.347189	2840.35	3072.84	-0.11347	0.570184	0.839474	2716.02	2982.04	-0.134727
SPCC1259.11c	2651	2542	2123	3647	3495	2883	3031	3001	2716	3721	2599	2185	3197	3223	3355	2590	2641	2723	74.0084	66.9007	57.3678	81.4604	80.092	64.8443	73.7126	69.2225	65.6395	97.7685	72.8195	55.3694	77.2519	77.0048	77.5581	65.8558	70.6406	70.7494	2819.14	2960.58	-0.0705514	0.482508	0.717998	2603.77	3041.28	-0.224111	0.142265	0.463239	2492.46	2594.18	-0.0577414
SPAC2F3.11	3266	2294	2177	4511	3774	3078	3298	3509	2667	3879	2516	2247	3310	2558	1878	2804	2493	2060	164.51	108.932	106.141	181.798	156.045	124.911	144.714	146.039	116.296	183.893	127.191	102.737	144.311	110.272	78.3313	128.64	120.313	96.5712	3082.72	2695.03	0.194001	0.203383	0.44181	2761.19	2420.18	0.190182	0.514134	0.814404	2645.05	2398.88	0.140865
SPBC577.11	2572	2672	2895	3138	2843	3149	2657	2501	2477	3251	2597	2818	3089	3321	3526	2715	2942	3114	103.702	101.563	112.982	101.23	94.0941	102.292	93.3234	83.3179	86.4579	123.367	105.089	103.134	107.802	114.596	117.723	99.7029	113.651	116.852	2709.38	3088.38	-0.189102	0.00655177	0.0427756	2894.28	3089.65	-0.0942605	0.45538	0.779581	2769.68	2861.37	-0.0469687
SPCP1E11.04c	2439	3163	2942	2940	2764	3076	2634	2644	2686	2343	2598	3233	2713	2800	3661	3303	2636	3681	92.7198	113.356	108.256	89.4227	86.252	94.2112	87.229	83.0485	88.3956	83.8303	99.122	111.561	89.2701	91.0972	115.245	114.365	96.011	130.236	2755.65	3042.85	-0.143174	0.14181	0.355036	3032.94	2848.66	0.0904336	0.620889	0.866813	2901.11	3130.86	-0.109943
SPBC2G2.03c	2787	2732	3389	2453	2173	2676	2568	2689	3518	3468	3129	3810	2941	2647	2764	2952	2539	3009	417.273	385.61	491.136	293.847	267.063	322.794	334.937	332.648	455.978	488.687	470.175	517.793	381.131	339.175	342.677	402.553	364.218	419.285	2740.4	3092.7	-0.174585	0.178937	0.407329	3169.01	2600.39	0.285314	0.0753019	0.328602	3032.77	2768.59	0.131443
SPCC663.15c	2375	2639	3032	2812	2935	3833	3000	3268	3668	2142	2478	2720	2930	2839	3323	2937	2426	2886	76.6859	80.3295	94.7606	72.6452	77.7912	99.7118	84.3835	87.1854	102.529	65.0938	80.3015	79.7202	81.887	78.452	88.8476	86.3732	75.0512	86.7266	2987.01	2780.81	0.103149	0.227012	0.472414	2859.62	2826.88	0.0166092	0.915307	0.979424	2736.03	2686.21	0.0264935
SPAC18G6.04c	2298	3175	3178	3017	2976	3405	3107	2860	3329	2348	2351	3250	2624	2965	3215	2516	2671	2934	85.2457	111.032	114.11	89.5442	90.6204	101.764	100.403	87.6594	106.906	81.9764	87.5277	109.434	84.2523	94.1312	98.7567	85.0073	94.9317	101.295	2972.73	2805.3	0.083513	0.308362	0.562334	3069.5	2736.36	0.165769	0.364148	0.712155	2935.61	2648.72	0.148433
SPBC23G7.12c	2273	2941	2718	2952	2582	2876	3051	3141	3350	2769	2835	3907	2779	2375	3022	2856	2537	3241	120.337	146.784	139.282	125.042	112.209	122.672	140.711	137.397	153.536	137.972	150.634	187.755	127.346	107.609	132.482	137.715	128.687	159.692	2812.29	2981.13	-0.0840875	0.405054	0.656304	2815.74	2542.47	0.147314	0.383292	0.723303	2693.37	2812.17	-0.0622394
SPBC106.17c	2213	3279	2714	2778	2304	2924	3384	3413	3880	1700	2166	2748	2736	3176	3866	2764	2630	3516	75.1724	105.003	89.2347	75.5004	64.2437	80.0222	100.136	95.7907	114.097	54.3493	73.8424	84.7308	80.4431	92.3303	108.743	85.5142	85.5949	111.155	2924.1	2841.79	0.041101	0.76713	0.892944	2909.8	3035.78	-0.0611314	0.76866	0.936714	2782.6	2902.71	-0.0609187
SPAC9E9.12c	2260	2709	2833	4702	4259	4473	2316	2846	3247	1898	2065	3204	2682	2752	3839	1822	1879	2372	33.4746	37.8268	40.6162	55.7222	51.7827	53.3778	29.8834	34.8298	41.6344	26.4588	30.6971	43.0771	34.3843	34.8852	47.0856	24.5798	26.6654	32.6983	3181.39	2521.73	0.335248	0.0290928	0.126281	2771.29	2877.96	-0.0545063	0.782176	0.942061	2651.18	1979.6	0.421449
SPBC12C2.12c	2744	2611	2913	4391	3371	3702	2552	2888	2430	3611	2570	2938	3326	2390	2873	2625	2035	2168	147.151	131.999	151.205	188.4	148.391	159.945	119.219	127.963	112.81	182.253	138.319	143.014	154.382	109.689	127.579	128.213	104.558	108.204	2982.92	2772.32	0.105689	0.395279	0.648186	2942.24	2675.34	0.137202	0.458912	0.780378	2816.1	2223.23	0.340968
SPBC16H5.07c	2602	3077	3012	3017	2779	2912	2928	2923	2896	3177	2753	3168	2848	2814	2918	2691	2797	2686	56.6851	63.1936	63.5131	52.5868	49.696	51.1104	55.567	52.6139	54.6166	65.1399	60.1919	62.6461	53.7028	52.4653	52.6393	53.3947	58.3807	54.4593	2850.1	2926.76	-0.0384159	0.585263	0.792212	3087.41	2669.9	0.209658	0.0939699	0.371074	2953.76	2666.77	0.147528
SPAC19B12.05c	2741	2646	2605	3087	2781	2695	3145	3400	3070	2782	2412	3285	3077	3101	3215	2803	2631	2510	69.6547	63.3892	64.0761	62.765	58.0114	55.1767	69.622	71.3889	67.5374	66.5375	61.5162	75.7747	67.6807	67.4419	67.6528	64.8765	64.0586	59.3635	2844.55	2909.5	-0.0327957	0.6208	0.816587	2843.91	2922.53	-0.0393828	0.734331	0.922299	2722.07	2590.24	0.0715782
SPCC1827.05c	2726	2635	1990	2692	2203	2855	2278	1804	2384	3945	3298	2790	3176	2986	3282	3786	3286	3870	190.331	173.439	134.488	150.383	126.261	160.6	138.555	104.071	144.097	259.238	231.102	176.821	191.937	178.427	189.751	240.761	219.819	251.477	2353.62	3452.1	-0.552661	3.46e-06	0.000108863	2616.18	2938.37	-0.167575	0.357158	0.70752	2504.41	3564.23	-0.509167
SPBC17A3.01c	2249	3347	2955	2189	2379	3023	3053	2721	3105	2366	2573	3245	2541	3360	3417	2923	3006	3450	76.3953	107.181	97.1586	59.4925	66.3349	82.7315	90.3417	76.3688	91.3068	75.6415	87.7177	100.055	74.7098	97.6794	96.1137	90.4334	97.832	109.069	2734.25	3034.05	-0.150242	0.194414	0.428655	3032.14	2894.88	0.0668537	0.748119	0.928793	2899.52	3058.1	-0.0767492
SPBC1105.01	2139	3082	2957	2739	2741	3270	2425	2511	2917	2603	2451	3249	2516	3038	3546	3198	2732	3773	45.2564	61.4732	60.5574	46.3661	47.6046	55.7407	44.6957	43.8961	53.4281	51.8336	52.0455	62.3974	46.0761	55.0102	62.1257	61.627	55.3815	74.2951	2696.34	3059.21	-0.182245	0.0774652	0.243744	2900.71	2825.57	0.0378738	0.855715	0.965717	2773.98	3159.06	-0.187505
SPAC1F7.01c	2414	3108	2735	3011	2632	2995	2619	2667	3177	2581	2498	2958	3341	3236	3754	2635	2511	2979	38.5752	46.8204	42.3033	38.4965	34.5245	38.5588	36.4578	35.213	43.9493	38.8174	40.0621	42.9058	46.2107	44.2553	49.6739	38.3508	38.4443	44.3042	2760.25	2979	-0.110324	0.160424	0.381967	2931.21	3212.35	-0.132096	0.374799	0.717233	2803.89	2647.9	0.0826244
SPBC3B8.02	2538	3382	3611	2382	2170	2230	2632	2988	2912	2515	2777	3565	2610	2758	2903	3057	3113	3637	71.0789	89.2907	97.8865	53.3741	49.8861	50.3164	64.2124	69.1416	70.5999	66.291	78.054	90.6266	63.2681	66.1043	67.3223	77.9771	83.5301	94.7973	2732.72	3053.06	-0.160049	0.255112	0.502665	3382.72	2572.36	0.39512	0.0247846	0.160843	3235.35	3197.32	0.0171046
SPAC637.06	2819	2962	2795	2598	2934	2950	3109	3081	3195	2279	2377	3027	2844	3385	3136	2469	3039	2740	138.628	137.317	133.041	102.22	118.437	116.878	133.187	125.186	136.016	105.479	117.315	135.119	121.054	142.463	127.701	110.586	143.186	125.404	2883.43	2851.58	0.0157785	0.847035	0.933793	3049.57	2913.34	0.0659215	0.616001	0.866495	2918.39	2694.01	0.115465
SPBC530.11c	2063	2085	2378	3516	3337	4108	3185	3439	3487	2015	2251	2982	2481	2474	2527	3423	2503	3481	30.378	28.9434	33.8936	41.4236	40.3354	48.7356	40.8558	41.841	44.4504	27.9256	33.2664	39.8579	31.6215	31.1778	30.8126	45.9081	35.3131	47.7054	2961.31	2731.16	0.116895	0.367764	0.624024	2321.16	2328.36	-0.00447849	0.973105	0.994392	2221.31	3060.17	-0.462254
SPBC887.12	2549	3128	2992	2546	3094	3042	3578	3709	3763	1925	2144	2875	2478	2976	3124	2193	2806	2792	41.5228	48.0361	47.1764	33.1829	41.3721	39.9238	50.774	49.9211	53.0659	29.5132	35.0519	42.5111	34.9393	41.4893	42.1397	32.5371	43.7945	42.3288	3089.77	2626.88	0.23405	0.0291797	0.126287	3078.68	2665.82	0.207737	0.184354	0.532011	2945.19	2544.42	0.2111
SPBC428.19c	2061	2786	2660	2654	2568	3591	2299	2189	2301	3069	2667	3071	2937	3199	3687	3248	2995	3722	76.8177	97.8922	95.9648	79.1451	78.5686	107.834	74.646	67.4123	74.2445	107.659	99.7647	103.899	94.7508	102.043	113.794	110.261	106.954	129.111	2509.29	3228.58	-0.363663	0.000196496	0.0030255	2663.99	3052.28	-0.196273	0.260464	0.613841	2547.94	3246.57	-0.349529
SPBC1271.04c	2286	2566	2310	4024	3540	3415	2481	2501	2809	2915	2750	2477	3356	3505	3243	2636	2450	2403	80.8455	85.55	79.0748	113.862	102.767	97.3029	76.4347	73.0808	85.9994	97.0255	97.6073	79.5157	102.73	106.085	94.9707	84.9078	83.0157	79.0928	2793.55	2899.1	-0.0533996	0.593144	0.797235	2545.37	3145.76	-0.305485	0.0148459	0.114331	2435.55	2441.56	-0.00353247
SPBC14F5.13c	3131	2988	3397	2329	2172	2285	3156	3297	2957	2250	2568	2860	3118	3072	2959	2790	3272	3050	111.795	100.578	117.403	66.5344	63.6602	65.7324	98.1655	97.2672	91.4014	75.6115	92.0244	92.6938	96.3627	93.874	87.4874	90.7329	111.935	101.354	2828.26	2931.08	-0.0517076	0.689407	0.851846	3386.23	2848.62	0.249418	0.0630864	0.297859	3241	2975.1	0.123517
SPBC13G1.09	1937	2557	2166	2909	2626	3457	2019	1669	2399	3021	2802	2896	3195	3460	4229	3234	2959	4047	81.3549	101.244	88.056	97.7546	90.5356	116.979	73.8711	57.9189	87.2265	119.419	118.112	110.408	116.15	124.37	147.08	123.713	119.073	158.194	2352.31	3363.08	-0.515693	1.38e-05	0.000343317	2363.78	3380.48	-0.516111	0.00344683	0.0435551	2261.01	3335.13	-0.560737
SPAC13G7.08c	2293	2715	2267	2826	2467	3292	2324	2046	2731	3040	2764	3215	3013	3234	3904	3018	2812	3592	105.136	117.355	100.611	103.672	92.8513	121.608	92.8258	77.5111	108.401	131.187	127.191	133.806	119.576	126.904	148.225	126.035	123.532	153.281	2493.68	3224.9	-0.371067	2.25e-05	0.000510775	2584.38	3153.31	-0.287053	0.0744432	0.3276	2472.65	3069.59	-0.311975
SPBC28F2.08c	2529	2529	2223	3358	3646	3576	3736	3724	3274	2086	2087	2161	2935	3004	3102	2391	2645	2507	71.166	67.0897	60.5494	75.6038	84.2192	81.0731	91.583	86.5851	79.7565	55.2466	58.9408	55.1983	71.487	72.3452	72.2817	61.281	71.3122	65.6571	3081.15	2578.21	0.25716	0.00629966	0.0416198	2590.27	2812.82	-0.118943	0.361052	0.710506	2479.22	2461.88	0.0101357
SPAC1B3.05	2440	3243	3133	2301	2298	3021	2437	2723	3229	2500	2756	3330	2624	3081	3393	2901	2738	3273	74.7462	93.6548	92.898	56.3969	57.7856	74.56	65.0338	68.9218	85.6311	72.0788	84.7323	92.5957	69.5759	80.7751	86.0689	80.9413	80.3614	93.3145	2716.74	3004.05	-0.145203	0.191066	0.425161	3128.93	2826.73	0.146544	0.405699	0.743431	2992.73	2904.17	0.0433787
SPBC19C2.09	2194	2824	2499	2478	2834	3381	2612	2694	2992	1815	2298	3609	2378	3174	4162	2827	2980	3554	45.2128	54.8622	49.8468	40.8569	47.9397	56.1339	46.8902	45.8704	53.3765	35.2022	47.5275	67.5085	42.4162	55.9781	71.0215	53.0607	58.8377	68.1626	2659.61	3013.78	-0.180425	0.158915	0.379684	2668.52	3011.62	-0.17452	0.454047	0.778581	2552.61	3052.26	-0.257851
SPCC1322.14c	2813	2962	2668	2222	2339	2775	2438	1904	2547	2802	2950	2695	2680	3291	3602	3627	3398	3591	68.3796	67.8775	62.7754	43.2156	46.6721	54.347	51.6268	38.2414	53.5982	64.1052	71.9696	59.4652	56.3881	68.4654	72.5043	80.3022	79.1398	81.2412	2488.56	3239.36	-0.380596	0.00178128	0.0165388	3002.27	2973.67	0.0137691	0.931238	0.982575	2873.17	3460.5	-0.268351
SPCC794.11c	2360	3171	3125	2894	2930	3117	3181	3035	3525	2223	2561	2844	2305	2638	3357	2763	2271	2974	78.5761	99.531	100.711	77.0933	80.0787	83.6125	92.2628	83.4925	101.602	69.6604	85.5773	85.9519	66.4271	75.1692	92.5536	83.7881	72.4454	92.156	2974.9	2701.54	0.138961	0.126414	0.330889	3071.9	2576.19	0.253883	0.213621	0.567279	2938.1	2607.04	0.172486
SPBC215.01	2415	2897	3042	3255	2938	3083	2986	3188	3425	2628	2322	3017	2589	2830	2944	2585	2481	2621	55.0963	62.3071	67.1756	59.415	55.0209	56.6676	59.3444	60.0944	67.6442	56.4286	53.1665	62.4782	51.125	55.2559	55.6169	53.7142	54.231	55.6515	2956.79	2711.11	0.125046	0.033914	0.138649	2967.35	2600.66	0.190313	0.194499	0.543584	2838.73	2506.08	0.179859
SPAC1782.06c	2449	2810	3507	2691	2715	3077	2735	2907	2615	2850	2610	3090	2845	2899	3426	2585	2523	2828	137.064	148.26	189.984	120.5	124.731	138.745	133.345	134.428	126.698	150.123	146.604	156.978	137.82	138.857	158.776	131.77	135.29	147.305	2784.15	2894.67	-0.0564023	0.509701	0.735881	3114.7	2849.99	0.12813	0.496027	0.804093	2979.77	2587.06	0.203906
SPAC3G6.05	4908	5249	4008	3714	3412	3656	4524	4573	3982	1833	1617	1430	1731	1364	1797	1131	1257	942	215.642	217.415	170.453	130.56	123.058	129.417	173.156	166.012	151.459	75.7984	71.3033	57.0312	65.8297	51.2897	65.3794	45.2601	52.9151	38.5198	4178.46	1480.33	1.49698	1.18e-23	5.43e-21	5036.56	1521.67	1.72677	1.08e-19	2.96e-17	4820.14	1087.62	2.14798
SPAPB17E12.14c	2023	3363	2874	2756	2436	3491	2739	3130	3761	2065	2260	3300	2287	2713	3322	2873	2538	3151	37.6311	58.9741	51.7469	41.0175	37.1962	52.3186	44.3841	48.1066	60.5645	36.1525	42.1919	55.7201	36.8224	43.1904	51.1698	48.6754	45.2332	54.5511	2885.93	2764.11	0.0621834	0.611376	0.81035	2926.48	2583.27	0.179983	0.448421	0.773189	2797.87	2788.85	0.00471711
SPCC576.05	2863	3693	3076	2739	2428	2815	3363	3676	3567	2270	2243	2435	2262	2520	2639	2954	2644	2847	64.9807	79.0181	67.5766	49.7388	45.2358	51.4751	66.4928	68.9364	70.0859	48.4906	51.0932	50.166	44.4377	48.9497	49.5982	61.0656	57.4963	60.1388	3085.86	2581.51	0.25736	0.021462	0.103529	3419.24	2307.34	0.567467	0.0001946	0.00450262	3270.77	2751.97	0.249206
SPBC1718.06	2093	2489	2539	3365	3732	4090	2548	2971	3085	2479	2193	3038	2772	2849	3371	2427	2368	2597	49.3631	55.3404	57.9619	63.4977	72.2513	77.7164	52.3501	57.8957	62.9873	55.0273	51.909	65.0382	56.5877	57.5059	65.8348	52.1346	53.5094	57.0045	2894.95	2711.5	0.0945671	0.312152	0.56664	2529.56	2794.49	-0.143696	0.342832	0.695225	2419.99	2409.87	0.00609561
SPCC970.06	2434	3073	2876	2692	2565	3257	2984	3154	2999	1990	2403	2937	2789	3161	3372	2480	2974	2862	92.7297	110.368	106.056	82.0565	80.2151	99.9705	99.0333	99.2818	98.9097	71.3542	91.8803	101.566	91.9691	103.065	106.377	86.0543	108.556	101.478	2833.65	2813.03	0.0103744	0.909528	0.960854	2976.43	2897.67	0.0387068	0.797608	0.945927	2847.21	2715.25	0.068554
SPCC1672.07	1870	2887	2190	2778	2424	3006	2046	1620	2387	2499	2644	3240	3132	3624	4405	3355	2839	4032	44.3112	64.4914	50.2299	52.6676	47.1493	57.3874	42.2339	31.7173	48.9653	55.7322	62.8787	69.689	64.2375	73.4931	86.4332	72.4081	64.4543	88.9193	2303.34	3347.57	-0.539468	2.03e-05	0.00047135	2462.44	3465.27	-0.492841	0.0234742	0.154888	2354.64	3328.93	-0.499502
SPAC6F12.16c	1965	3371	2712	1887	1632	2877	2092	1736	2825	2924	2697	3105	2856	3098	4053	3312	3179	4648	38.1944	61.7703	51.0239	29.346	26.0392	45.054	35.4228	27.8803	47.5357	53.4912	52.6125	54.783	48.0497	51.5353	65.2345	58.6341	59.2029	84.0828	2316.35	3373.67	-0.542592	0.00104897	0.0112428	2850.56	3106.33	-0.123941	0.607901	0.863166	2725.13	3628.07	-0.412822
SPAPB8E5.02c	2868	3077	3140	2828	2474	2378	2915	3139	3017	3321	2788	3339	2444	2280	2492	3054	2642	2770	119.886	121.255	127.047	94.582	84.8907	80.0861	106.148	108.415	109.176	130.655	116.964	126.693	88.4273	81.5663	86.2583	116.274	105.813	107.764	2828.97	2855.51	-0.0135301	0.910055	0.960854	3229.91	2245.37	0.524555	1.11e-05	0.000393249	3090.72	2758.46	0.164059
SPBC216.07c	2185	3004	3042	2436	2264	3056	2583	2904	3259	2180	2303	3293	2335	2823	3712	2987	2888	3578	20.9267	27.1227	28.2004	18.6667	17.7991	23.5808	21.5506	22.9803	27.0208	19.6505	22.1368	28.6279	19.3567	23.1391	29.4389	26.056	26.501	31.8929	2697.18	2943.11	-0.125998	0.306667	0.561194	2920.6	2751.47	0.0860523	0.706495	0.910086	2793.23	3080.54	-0.141204
SPAC1565.05	2234	2614	1935	2729	2327	2799	1824	1590	1930	3707	3019	2890	3295	3368	4042	3629	2932	3897	59.1584	65.2563	49.5976	57.8198	50.5825	59.7162	42.0768	34.7889	44.244	92.3898	80.2355	69.467	75.5239	76.3294	88.6325	87.5273	74.3896	96.0434	2174.14	3475.59	-0.676897	7.95e-09	5.58e-07	2409.87	3326.58	-0.465085	0.00785208	0.0758404	2305.84	3404.22	-0.562037
SPAC343.14c	2375	2896	2799	2636	2312	2749	2911	2805	3092	2667	2742	3101	2699	2881	3095	2945	2822	3188	115.664	132.959	131.943	102.712	92.4261	107.862	123.499	112.87	130.359	122.244	134.021	137.083	113.772	120.079	124.813	130.63	131.676	144.497	2680.33	2957.28	-0.142003	0.0801001	0.247928	2866.1	2697.41	0.0875404	0.52433	0.819227	2741.85	2918.89	-0.0902216
SPBC1703.03c	2215	2441	2268	3125	2551	3319	2137	1757	1826	4150	3113	3073	3276	3193	3328	3009	2617	3249	70.0758	72.8024	69.4519	79.1014	66.2484	84.5975	58.8957	45.9279	50.0103	123.569	98.8425	88.2479	89.7086	86.453	87.1848	86.7041	79.3256	95.6639	2345.71	3282.99	-0.484956	6.9e-05	0.00128754	2461.15	3048.75	-0.308855	0.00611322	0.0640984	2355.03	2890.56	-0.295624
SPAC22G7.04	2322	3076	2784	2905	2965	2913	3037	3133	3209	2563	2457	2296	2558	3030	3056	2635	2717	2989	47.3387	59.1186	54.9376	47.3849	49.6192	47.8465	53.9366	52.7745	56.6354	49.178	50.2724	42.4887	45.1388	52.8668	51.5906	48.928	53.0712	56.7132	2862.73	2744.81	0.0606225	0.38921	0.642846	2903.94	2687.38	0.11184	0.492143	0.80395	2777.6	2720.04	0.0302865
SPAC328.06	2332	3210	3303	2499	2075	2696	2326	2539	2769	2765	2674	3343	2817	2955	3253	3137	2703	3179	43.0159	55.8199	58.9733	36.8813	31.4188	40.066	37.3761	38.6966	44.2168	48.0025	49.5031	55.9737	44.9762	46.6492	49.6875	52.7033	47.7707	54.5751	2603.9	3030.91	-0.219292	0.0517896	0.18802	3138.45	2806	0.161567	0.37001	0.716837	3001.56	2937.72	0.0310508
SPAC3A12.13c	2242	2690	2486	2973	2345	2671	2371	2328	2483	3741	2941	3211	3339	3047	3154	2999	2499	2990	126.381	142.95	135.642	134.085	108.508	121.305	116.43	108.428	121.168	198.474	166.384	164.299	162.914	146.996	147.222	153.974	134.967	156.864	2458.11	3157.46	-0.361315	1.07e-05	0.000278452	2634.88	2970.2	-0.17275	0.19993	0.551291	2520.79	2764.13	-0.132942
SPCC1840.06	2533	3235	3582	2440	2092	2651	2149	2179	2520	3519	3025	4003	2579	2163	2817	3251	2339	3385	184.338	221.942	252.321	142.073	124.972	155.434	136.239	131.023	158.762	241.028	220.941	264.432	162.453	134.717	169.758	215.487	163.089	229.268	2573.81	3076.02	-0.257261	0.112598	0.30806	3319.55	2350.46	0.498059	0.0102252	0.0899672	3175.18	2919.13	0.121293
[truncated: 6,179 more rows]
[truncated: 76 more columns]
